# Supplementary material for: Counterpropagating topological and quantum Hall edge channels
Source: Nat Commun. 2022 May 13;13:2682. doi: 10.1038/s41467-022-29815-2 (PMC9106760; doi:10.1038/s41467-022-29815-2)
Supplement: Supplementary file 2 — Source Data [file 41467_2022_29815_MOESM2_ESM.zip]

Archive with 14 entries (13 files):
- SourceData/
- SourceData/Fig1a.xlsx
- SourceData/Fig1b.xlsx
- SourceData/Fig1c_bdependence-neig1200-energy.csv
- SourceData/Fig1c_bdependence-neig1200-isoparity-pm1.csv
- SourceData/Fig2.xlsx
- SourceData/Fig3a_dispersion-resub-blue-energies.csv
- SourceData/Fig3a_dispersion-resub-red-energies.csv
- SourceData/Fig4a.xlsx
- SourceData/Fig4b.xlsx
- SourceData/Fig4c.xlsx
- SourceData/Fig4d.xlsx
- SourceData/Fig5.xlsx
- SourceData/Inset of Fig1a.xlsx
