# Supplementary material for: Counterpropagating topological and quantum Hall edge channels
Source: Nat Commun. 2022 May 13;13:2682. doi: 10.1038/s41467-022-29815-2 (PMC9106760; doi:10.1038/s41467-022-29815-2)
Supplement: Supplementary file 2 — Source Data [file 41467_2022_29815_MOESM2_ESM.zip › SourceData/Fig1a.xlsx]

## Sheet: Sheet1
B	Rxy	Rxy	Rxy	B	Rxx	Rxx	Rxx
T	ohm	ohm	ohm	T	ohm	ohm	ohm
	-1.5 V	-1.75 V	-2 V		-2 V	-1.75 V	-1.5 V
16	25564.8	25126.7	27062.5	-0.2	0.6595	4.59243	3.74459
15.95	25334.2	24994.5	24192.2	-0.15	13.5225	7.6757	-24.3555
15.9	24907.2	24739.8	25292.3	-0.1	104.659	-24.5975	26827.6
15.85	24937.3	25397.2	26006.4	-0.05	76579.4	2174606	1140716
15.8	25368.4	25175.4	25582.2	2.77556e-17	1385646	2393616	1116736
15.75	25532.5	25615.6	24945.8	0.05	1314846	2776016	1322536
15.7	25115.6	24611.1	24052.8	0.1	80029.1	2831826	1242826
15.65	25622.2	26191.6	24368.1	0.15	89.261	0.33049	23128.3
15.6	24817.4	24121.2	23209.5	0.2	11.9247	-5.06599	6.6595
15.55	24315.1	22758.5	23199.9	0.25	-7.86124	-7.03051	-4.35272
15.5	25410.9	24798.4	25184.6	0.3	-6.82645	-6.95071	-6.58624
15.45	24999	23994.6	25571.6	0.35	-5.07123	-6.98497	-5.69882
15.4	25294.9	24409.5	25200.4	0.4	-5.65339	-5.56479	-7.096
15.35	24538	24569.3	25007.8	0.45	-4.55894	-5.41288	-6.18282
15.3	23864.4	23948.1	24423.1	0.5	-5.0696	-6.02944	-5.31524
15.25	25420.1	24994.2	26028.7	0.55	-5.04399	-6.27551	-5.38011
15.2	25199.4	25330.9	25809.3	0.6	-5.38316	-4.98085	-4.52462
15.15	25500.2	25768.5	25257.2	0.65	-7.6579	-4.37071	-6.60512
15.1	25693.2	25586.7	22772.5	0.7	-7.66551	-8.55365	-6.38678
15.05	25541.1	25864.7	24340.8	0.75	-5.54999	-4.93579	-4.30534
15	25657.6	25628.7	24958	0.8	-6.31547	-6.46658	-6.02723
14.95	25551.8	25773.6	24229.1	0.85	-8.2815	-8.27489	-3.52329
14.9	25292.1	25783.3	24556.7	0.9	-4.86524	-7.9999	-6.14879
14.85	25525.6	25558.6	24937.5	0.95	-7.67525	-7.15899	-6.75028
14.8	26182.8	24567.1	25180.7	1	-6.26784	-8.13726	-4.89649
14.75	24965.7	25399.3	24865.8	1.05	-5.02953	-8.97455	-4.13325
14.7	25624.2	26098.9	24944.1	1.1	-7.76705	-11.8645	1.0906
14.65	25399.5	26193.2	23906.2	1.15	-11.5578	-2.84132	0.08163
14.6	24961.3	25168.5	25065.1	1.2	-5.44901	-10.4175	-8.19163
14.55	25344.7	25520.1	24169.6	1.25	-0.362	-3.76333	-2.01691
14.5	24964.8	24571.7	24466.9	1.3	-1.78277	-8.84927	-5.8518
14.45	24831.8	25258.8	23969.7	1.35	-8.27228	-5.08492	-3.87554
14.4	24805.7	25026	25438.9	1.4	-7.18072	-4.99829	1.11535
14.35	24855.8	23939.9	25136.4	1.45	-8.51166	-15.8119	-12.5858
14.3	24912	24984	24643	1.5	-14.2677	-2.24595	-6.29203
14.25	25141.7	24146.3	24026	1.55	-9.65673	-0.25113	-3.76173
14.2	25275.6	24629.3	25499.4	1.6	0.3839	-0.98643	-18.5716
14.15	24918.2	24815.4	25428.5	1.65	7.0434	0.34202	-2.46118
14.1	25549.8	25193.6	23664.6	1.7	-4.81452	-14.6812	-8.58882
14.05	25480	25378.8	26223.8	1.75	-4.15354	-6.70818	-13.9487
14	25213.9	25467	25361.2	1.8	-3.33193	-13.3692	-12.3743
13.95	26216.8	25687	25413.7	1.85	-4.44568	0.22164	-13.6503
13.9	26010.5	25777.7	24234.4	1.9	-3.69698	-8.11295	6.3087
13.85	25929.8	24850.2	26047	1.95	-12.9358	-17.2871	-19.6862
13.8	25666.8	25194.9	25889.8	2	-4.54159	-6.01584	5.0493
13.75	26319.7	24305.1	25227.3	2.05	-5.46785	-0.64284	-1.70199
13.7	25776.7	24817.4	23715.4	2.1	-1.54684	-8.16353	-3.64574
13.65	25359.3	24492.4	24759.8	2.15	-10.1273	2.31886	0.86959
13.6	25595.8	24907.5	24457	2.2	-11.7844	-8.85593	-13.3569
13.55	25258.4	25079.8	24469.6	2.25	-0.54397	-2.54695	-9.05646
13.5	25537.2	25595.2	24606.5	2.3	4.71363	-2.14136	6.363
13.45	25718.4	25530.3	22079.3	2.35	-5.93002	-1.00121	-8.00679
13.4	25766.4	25319.4	24229.9	2.4	-25.3267	-4.85653	7.2532
13.35	25762.6	25672.1	24346.4	2.45	-5.88565	-6.72544	-13.0274
13.3	25785.3	25221.3	24353.1	2.5	-10.163	-5.3403	6.1659
13.25	25024.8	24040.6	23563.2	2.55	-8.23269	-6.05293	-0.48343
13.2	25833.3	25456	24868.5	2.6	-4.08374	-10.7759	-16.373
13.15	26005.9	24992.7	20942.7	2.65	6.224	-12.4627	-0.8408
13.1	25935.9	25343.9	22879.3	2.7	-9.08118	-11.469	2.07575
13.05	25286.3	25520.8	22291.2	2.75	-6.9157	-11.0681	20.5804
13	25212	24813.5	22303.5	2.8	-14.8395	-18.2648	-1.32759
12.95	25738.5	24688.4	21077.8	2.85	-5.42125	1.28353	8.4219
12.9	25332	24636.2	22860.4	2.9	-14.589	2.69376	18.1454
12.85	25828.6	24282.6	22051.7	2.95	-13.0061	-11.8102	16.5133
12.8	25525.6	24833.6	21253.9	3	3.09561	-19.7149	31.3032
12.75	25663.7	24304.3	22419.4	3.05	3.20469	-9.78937	55.5688
12.7	25355.1	23975.8	20321.2	3.1	-8.17106	-8.58462	33.0791
12.65	25108.9	25660.9	19761.2	3.15	-9.18931	-6.05939	66.4502
12.6	25485.4	25033.7	21428.8	3.2	-6.30248	2.00636	71.2508
12.55	25224.5	24419.3	19889.6	3.25	-13.3693	-12.3854	110.94
12.5	25316.5	24317.6	18519.9	3.3	-8.23361	-0.1485	121.23
12.45	25004.8	24134.9	19597.1	3.35	8.4857	-3.52448	111.543
12.4	24914.8	25513.3	19040.5	3.4	-7.95031	1.66648	174.456
12.35	26959.5	25469.1	18365.5	3.45	-9.4893	-9.39738	200.731
12.3	25695.2	26116.8	18439.6	3.5	-6.44169	-8.03459	252.816
12.25	25818.4	26568.7	19551.1	3.55	0.82693	-15.0909	360.735
12.2	26087.5	25648.3	19338.5	3.6	-4.53711	5.37423	380.292
12.15	25364.1	26216.6	20366	3.65	-2.51289	1.45399	514.512
12.1	25631.8	25502.3	22273.6	3.7	-1.80426	-11.2488	545.314
12.05	25606.8	24662.7	19238.7	3.75	-6.0655	-6.82787	823.428
12	25816.8	25037.6	17442.4	3.8	-8.57212	5.76639	820.856
11.95	26106.5	24914.5	18965.2	3.85	-0.40492	-16.4153	825.089
11.9	26431.4	24099.3	20586.3	3.9	-9.22171	2.65483	957.621
11.85	27082.3	23903.4	18835.3	3.95	-2.16206	-3.25039	1343.01
11.8	25477.2	23671.3	19126.9	4	-1.29945	4.97002	1582
11.75	25417.3	24695.6	18414.4	4.05	4.81327	-2.84601	1535.92
11.7	25300.6	23619.8	16738.1	4.1	7.798	-2.98733	1797.36
11.65	25594.8	23866.7	16135.6	4.15	-6.71218	-4.69754	1979.28
11.6	25477.5	22639.5	14679.4	4.2	-11.4892	-1.3622	2248.81
11.55	24884.7	22713.8	13760.6	4.25	-15.0884	22.0172	2733.71
11.5	25856.2	24091.9	13840.1	4.3	-4.16825	8.9098	3063.98
11.45	26069.9	24255.9	10833.4	4.35	-7.09661	7.8411	3656.66
11.4	25474.1	24150.6	13047.4	4.4	-6.01352	29.4812	3720.81
11.35	25605.7	24312.4	13594.8	4.45	5.53771	39.4106	4319.21
11.3	25153.5	24798	10858.9	4.5	-8.4496	33.784	4885.88
11.25	25614.6	24699.9	12802.4	4.55	-1.9457	69.208	4531.21
11.2	25543.6	24824.1	11896.6	4.6	1.26509	67.9174	4992.46
11.15	25446.2	22745.7	11985.5	4.65	-3.83651	122.639	4409.84
11.1	25402.3	22566.2	10391.1	4.7	5.68903	214.343	5708.22
11.05	25046.4	22960.5	10038.3	4.75	-15.8214	237.568	5954.66
11	25854.9	22011.9	8059.06	4.8	-13.9252	181.238	7194.56
10.95	25372.8	22262.7	8823.73	4.85	-2.56788	178.625	8165.67
10.9	24929.7	22099.1	9659.57	4.9	-4.82534	174.811	7713.84
10.85	24795.7	23059.7	9360.73	4.95	1.1043	327.293	9924.54
10.8	24733.4	22959	8804.63	5	0.88043	359.759	10039.5
10.75	25863.2	22504.5	6225.23	5.05	6.1177	440.29	8662.82
10.7	24859.8	22715	7534.07	5.1	-13.8951	612.869	9837.64
10.65	23976.7	21652.8	4307.6	5.15	-11.5845	732.394	9586.1
10.6	25077.1	21623.4	6400.35	5.2	12.2226	737.741	8360.34
10.55	25530.7	21225.5	6737.85	5.25	-5.77831	719.61	10093
10.5	25302.4	22341.5	5137.14	5.3	1.50786	857.489	9990.09
10.45	25449.5	21982.2	3292.02	5.35	6.2247	1165.83	10647.7
10.4	24813.2	21440.9	3339.76	5.4	-1.79071	1459.74	12018.5
10.35	23937.7	20266	2901.85	5.45	-5.60427	1054.96	11885.7
10.3	25065.7	20896	3817.44	5.5	11.1201	1352.29	11401
10.25	24510.6	20780.8	5470.13	5.55	16.5946	1733.02	14131.6
10.2	25375.8	21070.6	597.687	5.6	3.03148	1519.69	13881.3
10.15	24242.5	20178.5	912.255	5.65	17.6334	1708.83	14546.3
10.1	24763.8	20840.2	742.86	5.7	16.4302	2070.47	11715.7
10.05	24719.2	20287.4	971.828	5.75	29.9592	2192.23	14151
10	22473.2	19642.7	-2072.15	5.8	24.2974	2301.54	14114.8
9.95	24364.4	19466.7	-2252.03	5.85	46.2232	3456.67	13987.3
9.9	24331.9	20811.2	-3682.78	5.9	45.9229	3162.97	15016.2
9.85	24680	18757.5	-1227.97	5.95	93.1129	4334.4	13973
9.8	24332	16989.2	-3422.52	6	84.4252	4482.21	15924.9
9.75	24136.5	17349.3	-2139.01	6.05	87.7477	4711.51	12536.9
9.7	24191.7	16980.5	-4274.53	6.1	149.577	4825.66	14479.6
9.65	24983.3	17709.4	-5726.85	6.15	118.881	4994	13843.5
9.6	24602.9	17254.6	-5252.16	6.2	213.21	5229.96	14650.9
9.55	25208.7	16562.2	-6101.45	6.25	195.776	5901.2	15245.1
9.5	24846	14995.4	-7061.79	6.3	253.573	6012.52	15344.9
9.45	23754.3	15495.6	-6673.18	6.35	252.954	6832.17	13554.2
9.4	25187.7	16017.1	-8929.92	6.4	241.773	6645.45	14380.6
9.35	24635	14438.7	-6937.53	6.45	336.786	6151.18	14365.5
9.3	23189.8	13801.4	-8489.02	6.5	477.809	7824.03	12805.8
9.25	24523.4	13364.2	-10588.2	6.55	418.275	6592.86	14487.6
9.2	24567.2	13675.9	-10230.4	6.6	445.743	7194.31	14472.1
9.15	24513.8	14251.3	-10421.9	6.65	490.039	8175.54	15211.1
9.1	25070.4	14026.1	-11690.2	6.7	552.191	8404.57	14799.1
9.05	25192.4	10989	-12355.2	6.75	926.139	8310.24	13239.8
9	25469	12778.4	-13013.7	6.8	764.761	8617.62	13311.2
8.95	24033.8	11714.2	-13243.7	6.85	987.055	9344.23	15012.6
8.9	23764.7	11318.2	-13381.8	6.9	1036.09	9613.86	13125.4
8.85	24462.6	10795.5	-14303.2	6.95	1362.06	10311.8	14197.8
8.8	25626.6	9892.38	-15423.1	7	1161.2	11390.7	12924.4
8.75	24465.1	8927.17	-14857.9	7.05	1347	11482	12222.3
8.7	23699.3	10559.4	-15251.7	7.1	1524.7	10171	13239.3
8.65	24481.5	7656.17	-16329.3	7.15	1479.97	12318.5	12194.8
8.6	24827.3	10039.2	-16011.1	7.2	1631.65	12436.6	12025.3
8.55	24210.5	8113.53	-15585.7	7.25	1627.94	13750.3	11020.1
8.5	23709.4	7030.48	-16771.1	7.3	2058.84	11986.9	11712.4
8.45	22964.7	7302.5	-15781.3	7.35	2317.6	11979.2	10754.4
8.4	24048.7	4931.62	-18026.2	7.4	2844.97	11044.3	10671.3
8.35	23905	5108.14	-19632.9	7.45	2646.87	13232.5	10454.8
8.3	22607.1	5709.12	-20874.9	7.5	2711.29	11986.3	10171.3
8.25	22412.9	3510.52	-19826.1	7.55	3364.36	11989.8	9575.46
8.2	22264.8	4885.74	-20062.2	7.6	3465.18	11807.1	9740.3
8.15	23480.1	-1019.37	-21116.7	7.65	3144.93	10873.8	9659.17
8.1	23130.5	-1872.31	-21647.2	7.7	3743.73	11620.6	10162.1
8.05	24231.3	-1142.15	-20704.7	7.75	4321.22	12084.4	9811.94
8	22609.5	330.215	-21480.1	7.8	4083.22	11886.8	8504.72
7.95	22786.5	-2282.02	-22054.4	7.85	4453.72	11212.1	8660.51
7.9	20772.3	-720.003	-22188	7.9	4383.87	11646.1	9122.39
7.85	21837.4	-3793.43	-22888.1	7.95	5419.07	8902.45	9257.5
7.8	21353.7	-2980.41	-22439.6	8	5073.83	12079.9	9765.17
7.75	20581.3	-5546.51	-23246.7	8.05	5713.24	11673.4	9466.72
7.7	21459.4	-6756.59	-22455.2	8.1	5428.9	11432.6	8703.02
7.65	21896	-5926.51	-23182.1	8.15	4549.43	11324.6	7953.52
7.6	19212.1	-4867.92	-23401.8	8.2	4640.55	13809.2	8419.19
7.55	18335.1	-6048.32	-23827.3	8.25	6299.34	13875.1	9307.59
7.5	19543.4	-8366.63	-23192.5	8.3	6795.82	12647.6	9240.78
7.45	19674.3	-9001.37	-23833.7	8.35	6002.76	13837.9	8394.68
7.4	17515.5	-8854.5	-23876.2	8.4	7217.01	12780.1	8216.27
7.35	19605.7	-9737.56	-24232.9	8.45	6758	13515.7	8015.39
7.3	19187.8	-10350.2	-24362.7	8.5	8035.41	12413.9	7435.64
7.25	18493.7	-10621.9	-24765.9	8.55	8165.89	12576.2	7211.33
7.2	14798.1	-11700	-24725.3	8.6	8205.9	12673.2	6185
7.15	15656.4	-12432.6	-24673	8.65	8440.84	13890.2	7650.79
7.1	15318.3	-12285.5	-24910.2	8.7	9303.89	12037.6	6573.71
7.05	14769.3	-14109	-25071.9	8.75	7933.89	12370.1	7437.17
7	13664.2	-13803.5	-25117.3	8.8	8359.97	12712.8	5910.12
6.95	11622.4	-13704.2	-24984.3	8.85	8787.22	12730.1	6375.04
6.9	13358.2	-14180.6	-25216.6	8.9	9115.04	14344.4	6770.01
6.85	13248.5	-16060.1	-25306.6	8.95	8399.37	13397.3	6487.27
6.8	11756.5	-16990.9	-25529.4	9	10610.2	13267.2	5647.58
6.75	13014.2	-18404.2	-25377.3	9.05	9176.25	12656.8	6156.88
6.7	11339.9	-18588.6	-25329.8	9.1	10696.5	12017.4	5982.55
6.65	10109	-17769.2	-25541.9	9.15	12410.9	11856.1	5640.71
6.6	9013.14	-17877.2	-25621.4	9.2	12761	12592.8	5467.37
6.55	8665.8	-18125.4	-25611.4	9.25	13750	13354.7	7264.2
6.5	9518.96	-20090.9	-25694.6	9.3	9399.82	11998.6	7403.19
6.45	7176.9	-20901.2	-25605	9.35	10905.9	12320.6	6515.29
6.4	7986.73	-20526.6	-25740.1	9.4	14588	11237.3	5884.62
6.35	7966.33	-20779	-25667.8	9.45	12791.5	11374.7	6433.24
6.3	6126.77	-20094.3	-25735.3	9.5	12017.4	12401	6015.37
6.25	2845.51	-22088.3	-25723.7	9.55	13011.7	12182.4	5492.2
6.2	1680.34	-22714.4	-25716.2	9.6	12928.4	10914.3	5448.07
6.15	1383.28	-22903.1	-25829.9	9.65	13309.1	10737.8	4949.62
6.1	-405.921	-23234.5	-25778.8	9.7	14099.4	10898.7	5331.68
6.05	-2321.7	-23058.2	-25848.6	9.75	13760.8	10775.3	6008.83
6	-301.689	-23938.7	-25827.6	9.8	12178.9	9654.42	5602.06
5.95	-4823.01	-23859.4	-25791.4	9.85	13087.4	10499.1	4881.51
5.9	-3319.42	-23445.3	-25804.1	9.9	14025.4	10247.7	7252.08
5.85	-6482.52	-23976.5	-25826.4	9.95	14283.2	10216.7	5471.05
5.8	-6617.27	-24326.6	-25805.9	10	13053.5	9296.15	7949.08
5.75	-9652.08	-24664.2	-25808	10.05	12502.2	10830.9	6099.17
5.7	-9056.18	-24612.6	-25705.7	10.1	14380.3	10129.5	5811.86
5.65	-9108.5	-24753.6	-25779.9	10.15	13423.9	8863.06	5256.51
5.6	-9987.11	-24868.1	-25836.4	10.2	14350.3	9186.13	4890.14
5.55	-10714	-24757.2	-25807.3	10.25	13424.3	9925.22	5246.15
5.5	-10550.8	-25027	-25857.3	10.3	13014.5	9650.94	5698.1
5.45	-12648.7	-25199.9	-25790.8	10.35	13697.6	10709	5703.39
5.4	-13937.4	-25199	-25844.5	10.4	12918	9115.3	5348.89
5.35	-13737.7	-25419.9	-25804	10.45	13355.3	10772.4	5606.34
5.3	-14932.2	-25405	-25865.3	10.5	12948	9622.98	5196.22
5.25	-16095.5	-25529.3	-25793.2	10.55	12386.7	8662.7	5575.33
5.2	-17361	-25538.5	-25846.3	10.6	13823.4	8648.08	5387.35
5.15	-17655.1	-25545.1	-25796.4	10.65	13264.6	9646.31	4520.71
5.1	-19352.5	-25764.7	-25822.4	10.7	12853	8088.36	4928.13
5.05	-19109.4	-25621.2	-25843.5	10.75	12485.3	9614.23	3821.79
5	-18032.7	-25648.1	-25863.4	10.8	12864.1	8138.59	5077.87
4.95	-19556.7	-25730.3	-25866.2	10.85	12682.6	7175.42	4233.08
4.9	-19846.3	-25754.1	-25831.6	10.9	13756.4	8648.87	3923.2
4.85	-20565.5	-25805.9	-25779.9	10.95	13313.5	9274.87	5001.37
4.8	-21470.4	-25777.7	-25793	11	13167.7	8611.5	3359.21
4.75	-21783.4	-25715.8	-25798.4	11.05	12733.4	7938.67	3562.06
4.7	-22292.3	-25780.1	-25836.9	11.1	13246.3	7945.2	3526.19
4.65	-22830.6	-25818.3	-25834.6	11.15	13261.1	8993.35	3647.85
4.6	-23026	-25753.7	-25814.1	11.2	13423.8	8922.89	3134.11
4.55	-23299.1	-25807.4	-25856.2	11.25	13012.6	8990.91	3173.77
4.5	-23311.8	-25818	-25817.8	11.3	13551.4	8109.22	3371.71
4.45	-23597.4	-25822.7	-25811.4	11.35	13231.8	7786.12	3267.46
4.4	-23438.4	-25804.3	-25812.4	11.4	13724.2	8335.04	3594.68
4.35	-24178.1	-25855.9	-25819.6	11.45	12628.5	8042.87	3170.59
4.3	-24490	-25837.3	-25833.2	11.5	13416.9	7550.3	2927.18
4.25	-24094.8	-25925.5	-25892.8	11.55	13579.1	9098.73	2840.6
4.2	-24651.5	-25925.5	-25794.8	11.6	12924.7	9909.38	2976.55
4.15	-24890.6	-25913.3	-25842.1	11.65	12310.3	7560.07	2874.74
4.1	-25012.3	-25836.9	-25840.6	11.7	12126.9	8660.91	2796.92
4.05	-24959.1	-25856.5	-25827.8	11.75	13312.1	8737.91	3143.36
4	-25083.8	-25826.8	-25834.7	11.8	12953.6	7529.79	3012.1
3.95	-25338.6	-25856.9	-25820.1	11.85	13403.7	8324.78	3087.32
3.9	-25396.3	-25837	-25826.5	11.9	12750.1	7657.18	3231.5
3.85	-25606.3	-25833.3	-25816.9	11.95	13342.3	9203.49	3160.2
3.8	-25510.6	-25819.6	-25823.7	12	12675.7	7790.27	3715.96
3.75	-25594.2	-25852.9	-25823.5	12.05	13320	7867.78	3013.57
3.7	-25697.5	-25881.6	-25814.6	12.1	13032	8371.62	3357.13
3.65	-25546.4	-25853.1	-25803.1	12.15	12348.6	7594.19	3173.11
3.6	-25626	-25851.6	-25828.1	12.2	12678.7	7807.51	3611.18
3.55	-25795.8	-25859.3	-25832.7	12.25	13038.5	6998.53	3229.01
3.5	-25779.7	-25754.9	-25842.8	12.3	12634.2	7534.33	2853.4
3.45	-25756.2	-25787.2	-25839.2	12.35	12916.2	6805.15	2170.01
3.4	-25810	-25851.2	-25830.2	12.4	12424	6911.47	2659.04
3.35	-25787.3	-25839.2	-25837.6	12.45	14445.4	6827.35	2719.28
3.3	-25826	-25792.2	-25818.1	12.5	13424.4	6350.91	3641.88
3.25	-25802	-25837.8	-25888.7	12.55	14262.3	5930.03	2828.37
3.2	-25784.4	-25883	-25848.4	12.6	13586.6	6773.55	2916.69
3.15	-25847	-25856.6	-25834.1	12.65	12842.2	5621.78	2758.37
3.1	-25780.5	-25813	-25846.7	12.7	12689.4	7010.87	3380.9
3.05	-25840.4	-25822.2	-25830.1	12.75	13093.6	6614.67	2743.16
3	-25817.7	-25782.5	-25865.2	12.8	12829.1	5883.33	2614.69
2.95	-25846.4	-25838.3	-25881.1	12.85	12545.8	5728.42	3044.64
2.9	-25849.8	-25854.7	-25868.1	12.9	12731.9	6237.01	2555.02
2.85	-25896.5	-25781.2	-25822.5	12.95	12494.2	7090.83	2275.28
2.8	-25807.7	-25820.2	-25830	13	12097.1	7175.15	2260.77
2.75	-25826.6	-25817.5	-25900.5	13.05	11280.9	6956.67	2515.62
2.7	-25764.5	-25822	-25862.1	13.1	11816.6	6631.56	2434.22
2.65	-25810.6	-25855.5	-25796.6	13.15	10973	5468.11	1934.72
2.6	-25841.7	-25856.2	-25895.3	13.2	11259.2	6531.5	2364.4
2.55	-25837.5	-25871.4	-25797	13.25	11624.7	6147.08	2194.13
2.5	-25863.4	-25774.2	-25838.7	13.3	10762.1	6404.55	2027.17
2.45	-25838.1	-25866.4	-25918.4	13.35	12430.2	5951.59	1950.62
2.4	-25791.2	-25866.9	-25808.2	13.4	11682.8	6481.56	2040.1
2.35	-25776.2	-25851.1	-25903.9	13.45	11617.5	5827.95	1863.69
2.3	-25904.3	-25799.1	-25864.2	13.5	10503.3	5417.88	2268.5
2.25	-25854	-25879.1	-25869.4	13.55	10433.6	5531.61	2447.37
2.2	-25870	-25884.2	-25831	13.6	10861.1	5308.09	1730.93
2.15	-25814.3	-25829.8	-25898.5	13.65	10509.9	5693.43	1753.14
2.1	-25834.8	-25862.8	-25862.5	13.7	11440.5	5626.91	1801.86
2.05	-25837.3	-25853	-25908.7	13.75	9942.12	6011.51	1844.15
2	-25880.5	-25857.5	-25865.3	13.8	11017.3	5339.1	1468.35
1.95	-25871.7	-25847	-25875.8	13.85	11271.2	4781.84	1811.75
1.9	-25843.1	-25868.2	-25876.7	13.9	11206.4	4885.04	1843.98
1.85	-25857.6	-25855.5	-25865.6	13.95	10254	5342.33	1799.77
1.8	-25830	-25864	-25823.7	14	10132	5284.09	1689.21
1.75	-25849.6	-25848.4	-25885.8	14.05	9584.48	5342.68	1853.05
1.7	-25852.7	-25837.2	-25882.9	14.1	10138.6	4768.24	1925.38
1.65	-25865.2	-25863.6	-25892.6	14.15	11211.7	4815.77	2600.89
1.6	-25820.9	-25852.8	-25839.2	14.2	10662	5525.66	1378.47
1.55	-25853.8	-25889.1	-25859	14.25	9660.22	4709.92	1542.41
1.5	-25836.3	-25871.1	-25854.6	14.3	9611.91	4700.28	1629.6
1.45	-25856.2	-25861.6	-25853.1	14.35	10378.3	5585.45	1700.23
1.4	-25844.5	-25854.8	-25865.7	14.4	10841.7	4551.26	1677.12
1.35	-25847.2	-25842.9	-25835.1	14.45	10063.4	5019.64	1637.81
1.3	-25865.9	-25859.6	-25842.5	14.5	10671.2	5838.51	2019.37
1.25	-25876	-25847	-25836.2	14.55	10183.8	5094.53	1597.82
1.2	-25865.9	-25828.8	-25879.8	14.6	9552.47	4747.77	1901.36
1.15	-25885.6	-25865.6	-25865.4	14.65	9794.92	4959.19	1539.37
1.1	-25875.1	-25849.2	-25878.1	14.7	9194.28	4431.38	1750.54
1.05	-25892	-25860.6	-25860	14.75	9248.4	4026.42	2077.64
1	-25884.5	-25877.3	-25886.9	14.8	8821.6	4232.07	1324.27
0.95	-25895.8	-25882.7	-25875.5	14.85	8751.83	4016.96	1328.99
0.9	-25898.5	-25883.2	-25898.8	14.9	9069.95	3946.13	1646.88
0.85	-25891.7	-25890.2	-25886.9	14.95	9935.16	4065.48	1692.48
0.8	-25885.8	-25882	-25895.2	15	9273.09	3541.53	1390.37
0.75	-25884.6	-25896.8	-25888.5	15.05	10668.9	3310.91	1574.63
0.7	-25902	-25891.9	-25891.2	15.1	9530.84	3970.38	1360.79
0.65	-25889.7	-25895.7	-25902.3	15.15	9570.21	3449.92	1558.71
0.6	-25886.5	-25902	-25896.4	15.2	9241.07	3794.37	1172.42
0.55	-25900.8	-25912	-25899.2	15.25	9132.43	3515.82	1701.73
0.5	-25890.7	-25893.4	-25892.6	15.3	9015.21	3399.8	909.935
0.45	-25899	-25900.8	-25904.3	15.35	10112.6	4562.04	1637.33
0.4	-25897	-25903.1	-25901.7	15.4	10252.5	4101.39	1375.91
0.35	-25899.3	-25900.8	-25900.6	15.45	9952.52	4650.07	1646.67
0.3	-25898	-25899.5	-25901	15.5	9331.99	4479.62	1117.43
0.25	-25903.4	-25906.3	-25902.2	15.55	10007	4989.32	1151.01
0.2	-25903.1	-25905.2	-25894.1	15.6	9382.64	5207.51	1535.81
0.15	-28766.4	-25907.3	-25872.7	15.65	8883.65	5558.99	1595.04
0.1	-156721	-103910	-29985.3	15.7	8837.76	4919.3	1708.13
0.05	-92267.4	-513382	-535762	15.75	9002.62	4311.72	1666.65
-2.27374e-13	-110765	-515826	-608765	15.8	9374.85	4286.45	1478.57
-0.05	-192596	-62419.1	19805.8	15.85	8935.6	3881.49	1075.12
-0.1	25089.3	25910	25835.1	15.9	8257.17	3506.81	997.67
-0.15	25915.9	25881.7	25889.2	15.95	9202.21	3602.9	1222.83
-0.2	25882.2	25880.7	25877.1	16	8835.56	3980	1316.74
