# Supplementary material for: Counterpropagating topological and quantum Hall edge channels
Source: Nat Commun. 2022 May 13;13:2682. doi: 10.1038/s41467-022-29815-2 (PMC9106760; doi:10.1038/s41467-022-29815-2)
Supplement: Supplementary file 2 — Source Data [file 41467_2022_29815_MOESM2_ESM.zip › SourceData/Fig1b.xlsx]

## Sheet: Sheet1
V_g^*	B	d_sigma_xy/dVg
V	T
3.75	16	-0.00375
3.7	16	-0.08981
3.65	16	-0.06006
3.6	16	0.06681
3.55	16	-0.00204
3.5	16	-0.04869
3.45	16	0.01996
3.4	16	0.0239
3.35	16	-0.01461
3.3	16	0.09224
3.25	16	0.87328
3.2	16	3.96837
3.15	16	6.9115
3.1	16	5.01451
3.05	16	1.82942
3	16	0.77513
2.95	16	0.31648
2.9	16	0.08731
2.85	16	0.02385
2.8	16	0.01375
2.75	16	0.01275
2.7	16	-0.00194
2.65	16	0.00485
2.6	16	0.01293
2.55	16	0.00157
2.5	16	-0.005
2.45	16	-0.00792
2.4	16	0.00548
2.35	16	0.00638
2.3	16	0.00374
2.25	16	0.00697
2.2	16	0.00511
2.15	16	0.000629229
2.1	16	-0.00283
2.05	16	0.00248
2	16	0.00228
1.95	16	-0.00834
1.9	16	-0.00472
1.85	16	0.01035
1.8	16	0.00389
1.75	16	-0.00334
1.7	16	-0.00327
1.65	16	-0.01331
1.6	16	-0.02571
1.55	16	-0.02476
1.5	16	-0.01045
1.45	16	-0.00691
1.4	16	-0.02719
1.35	16	-0.02624
1.3	16	0.00929
1.25	16	0.01197
1.2	16	-0.000294807
1.15	16	0.01287
1.1	16	0.00499
1.05	16	-0.00319
1	16	-0.00477
0.95	16	-0.03494
0.9	16	-0.0211
0.85	16	0.01736
0.8	16	-0.01215
0.75	16	-0.08195
0.7	16	-0.02151
0.65	16	-0.00462
0.6	16	-0.01508
0.55	16	-0.0018
0.5	16	-0.03951
0.45	16	0.10049
0.4	16	0.15668
0.35	16	0.00857
0.3	16	-0.09395
0.25	16	-0.26114
0.2	16	0.08959
0.15	16	0.24084
0.1	16	-0.15072
0.05	16	-0.18752
0	16	-0.03488
-0.05	16	0.47595
-0.1	16	0.21616
-0.15	16	0.34432
-0.2	16	0.54731
-0.25	16	-0.07295
-0.3	16	-0.6282
-0.35	16	-0.45374
-0.4	16	0.46852
-0.45	16	0.21533
-0.5	16	-0.32828
-0.55	16	-1.77628
-0.6	16	-2.40139
-0.65	16	-2.09952
-0.7	16	-1.68373
-0.75	16	-2.53703
-0.8	16	-3.6416
-0.85	16	-4.02835
-0.9	16	-4.71985
-0.95	16	-1.28307
-1	16	13.8579
-1.05	16	44.5511
-1.1	16	32.7917
-1.15	16	1.89213
-1.2	16	2.128
-1.25	16	1.89388
3.75	15.95	0.16419
3.7	15.95	-0.27904
3.65	15.95	-0.00157
3.6	15.95	-0.03361
3.55	15.95	-0.00974
3.5	15.95	0.022
3.45	15.95	0.01603
3.4	15.95	-0.00801
3.35	15.95	0.01161
3.3	15.95	0.15417
3.25	15.95	1.27317
3.2	15.95	4.60808
3.15	15.95	6.61568
3.1	15.95	4.31065
3.05	15.95	1.71519
3	15.95	0.77939
2.95	15.95	0.29331
2.9	15.95	0.08478
2.85	15.95	0.02993
2.8	15.95	0.00617
2.75	15.95	0.00415
2.7	15.95	-0.02838
2.65	15.95	-0.05929
2.6	15.95	-0.01726
2.55	15.95	0.03052
2.5	15.95	0.05271
2.45	15.95	0.0365
2.4	15.95	0.01872
2.35	15.95	0.01067
2.3	15.95	-0.0076
2.25	15.95	-0.00784
2.2	15.95	0.00177
2.15	15.95	0.00327
2.1	15.95	0.00461
2.05	15.95	-0.00552
2	15.95	-0.00744
1.95	15.95	0.00268
1.9	15.95	0.000393192
1.85	15.95	-0.01025
1.8	15.95	-0.02235
1.75	15.95	0.00454
1.7	15.95	0.02068
1.65	15.95	-0.01009
1.6	15.95	-0.09984
1.55	15.95	-0.16661
1.5	15.95	-0.12662
1.45	15.95	-0.0491
1.4	15.95	0.01827
1.35	15.95	0.05355
1.3	15.95	0.0471
1.25	15.95	0.01274
1.2	15.95	-0.02944
1.15	15.95	-0.03312
1.1	15.95	-0.01138
1.05	15.95	-0.01372
1	15.95	0.00289
0.95	15.95	0.01167
0.9	15.95	-0.0323
0.85	15.95	-0.04479
0.8	15.95	0.0245
0.75	15.95	0.06734
0.7	15.95	0.08297
0.65	15.95	0.02362
0.6	15.95	-0.01438
0.55	15.95	0.03066
0.5	15.95	-0.01002
0.45	15.95	-0.08277
0.4	15.95	-0.26564
0.35	15.95	-0.03865
0.3	15.95	0.23081
0.25	15.95	0.01145
0.2	15.95	-0.09531
0.15	15.95	-0.25124
0.1	15.95	-0.0135
0.05	15.95	0.18268
0	15.95	0.30383
-0.05	15.95	0.30412
-0.1	15.95	-0.05972
-0.15	15.95	-0.18506
-0.2	15.95	-0.45006
-0.25	15.95	0.19937
-0.3	15.95	0.67585
-0.35	15.95	-0.10436
-0.4	15.95	-0.3623
-0.45	15.95	-0.06206
-0.5	15.95	0.12438
-0.55	15.95	-1.45909
-0.6	15.95	-2.65583
-0.65	15.95	-1.86265
-0.7	15.95	-1.32799
-0.75	15.95	-4.3601
-0.8	15.95	-5.53201
-0.85	15.95	-1.64761
-0.9	15.95	-2.74375
-0.95	15.95	10.9416
-1	15.95	15.1683
-1.05	15.95	29.3396
-1.1	15.95	30.7023
-1.15	15.95	5.28519
-1.2	15.95	3.70916
-1.25	15.95	1.6411
3.75	15.9	0.20019
3.7	15.9	-0.28182
3.65	15.9	-0.02433
3.6	15.9	-0.01241
3.55	15.9	-0.0055
3.5	15.9	0.00173
3.45	15.9	0.03657
3.4	15.9	0.01241
3.35	15.9	-0.02369
3.3	15.9	0.08097
3.25	15.9	0.98945
3.2	15.9	4.12146
3.15	15.9	6.77601
3.1	15.9	4.87115
3.05	15.9	1.85959
3	15.9	0.80117
2.95	15.9	0.31773
2.9	15.9	0.0794
2.85	15.9	0.03204
2.8	15.9	0.01342
2.75	15.9	-0.00625
2.7	15.9	-0.01149
2.65	15.9	-0.00976
2.6	15.9	-0.0035
2.55	15.9	-7.80285e-05
2.5	15.9	-0.00568
2.45	15.9	0.00311
2.4	15.9	0.02243
2.35	15.9	0.01518
2.3	15.9	0.00444
2.25	15.9	0.00212
2.2	15.9	-0.00554
2.15	15.9	-0.00416
2.1	15.9	-0.00621
2.05	15.9	-0.01727
2	15.9	-0.02002
1.95	15.9	-0.00161
1.9	15.9	0.0088
1.85	15.9	0.00756
1.8	15.9	0.01142
1.75	15.9	0.00641
1.7	15.9	-0.02252
1.65	15.9	-0.06428
1.6	15.9	-0.11293
1.55	15.9	-0.07124
1.5	15.9	0.02125
1.45	15.9	0.03953
1.4	15.9	0.01916
1.35	15.9	0.01185
1.3	15.9	0.02438
1.25	15.9	0.02205
1.2	15.9	0.01223
1.15	15.9	-0.000480745
1.1	15.9	-0.01902
1.05	15.9	-0.03233
1	15.9	-0.00857
0.95	15.9	0.00321
0.9	15.9	0.00017357
0.85	15.9	-0.03802
0.8	15.9	-0.13557
0.75	15.9	-0.13242
0.7	15.9	0.14074
0.65	15.9	0.06242
0.6	15.9	-0.17581
0.55	15.9	-0.07007
0.5	15.9	-0.1609
0.45	15.9	-0.06565
0.4	15.9	-0.7168
0.35	15.9	-0.22898
0.3	15.9	0.76342
0.25	15.9	0.0993
0.2	15.9	-0.15894
0.15	15.9	-0.1361
0.1	15.9	0.01334
0.05	15.9	0.17986
0	15.9	0.10392
-0.05	15.9	-0.28407
-0.1	15.9	-0.02166
-0.15	15.9	0.15952
-0.2	15.9	0.33877
-0.25	15.9	0.67389
-0.3	15.9	-0.0265
-0.35	15.9	-0.1167
-0.4	15.9	0.33011
-0.45	15.9	-0.50796
-0.5	15.9	-0.36236
-0.55	15.9	-0.86041
-0.6	15.9	-2.93321
-0.65	15.9	-4.56602
-0.7	15.9	-1.45833
-0.75	15.9	-1.22461
-0.8	15.9	-5.82706
-0.85	15.9	-3.44545
-0.9	15.9	-0.25878
-0.95	15.9	14.0347
-1	15.9	19.4449
-1.05	15.9	27.2758
-1.1	15.9	24.0765
-1.15	15.9	3.94861
-1.2	15.9	1.81283
-1.25	15.9	0.47886
3.75	15.85	0.20135
3.7	15.85	-0.28576
3.65	15.85	-0.04058
3.6	15.85	-0.00707
3.55	15.85	-0.0165
3.5	15.85	0.000785864
3.45	15.85	0.01713
3.4	15.85	0.01555
3.35	15.85	0.0011
3.3	15.85	0.02022
3.25	15.85	0.72345
3.2	15.85	3.16234
3.15	15.85	6.15131
3.1	15.85	5.46563
3.05	15.85	2.53679
3	15.85	1.13084
2.95	15.85	0.47879
2.9	15.85	0.12565
2.85	15.85	0.03424
2.8	15.85	0.01547
2.75	15.85	-0.00682
2.7	15.85	-0.00725
2.65	15.85	0.01932
2.6	15.85	0.01497
2.55	15.85	0.00553
2.5	15.85	0.01935
2.45	15.85	0.01876
2.4	15.85	0.00378
2.35	15.85	0.00338
2.3	15.85	0.00512
2.25	15.85	-0.00575
2.2	15.85	-0.00799
2.15	15.85	0.00362
2.1	15.85	0.00787
2.05	15.85	-0.00464
2	15.85	0.00598
1.95	15.85	0.00425
1.9	15.85	-0.01169
1.85	15.85	-0.02575
1.8	15.85	-0.00209
1.75	15.85	0.02713
1.7	15.85	-0.01735
1.65	15.85	-0.04483
1.6	15.85	-0.02709
1.55	15.85	-0.000969972
1.5	15.85	-0.00414
1.45	15.85	-0.03197
1.4	15.85	-0.04175
1.35	15.85	-0.05124
1.3	15.85	-0.04559
1.25	15.85	-0.05543
1.2	15.85	-0.09744
1.15	15.85	-0.10767
1.1	15.85	-0.09553
1.05	15.85	-0.10796
1	15.85	-0.19794
0.95	15.85	-0.10401
0.9	15.85	0.0123
0.85	15.85	-0.03347
0.8	15.85	-0.09717
0.75	15.85	0.06968
0.7	15.85	0.24667
0.65	15.85	0.13567
0.6	15.85	0.03056
0.55	15.85	0.0367
0.5	15.85	-0.10036
0.45	15.85	0.04094
0.4	15.85	0.11808
0.35	15.85	-0.01864
0.3	15.85	-0.03049
0.25	15.85	-0.12115
0.2	15.85	-0.166
0.15	15.85	-0.07532
0.1	15.85	0.07882
0.05	15.85	0.32346
0	15.85	0.09937
-0.05	15.85	-0.18835
-0.1	15.85	-0.1642
-0.15	15.85	0.05832
-0.2	15.85	0.70391
-0.25	15.85	0.75823
-0.3	15.85	-0.13955
-0.35	15.85	-0.59698
-0.4	15.85	0.15465
-0.45	15.85	-0.13144
-0.5	15.85	-1.02845
-0.55	15.85	-1.28652
-0.6	15.85	-1.93786
-0.65	15.85	-2.45142
-0.7	15.85	-1.40416
-0.75	15.85	-1.95966
-0.8	15.85	-2.88962
-0.85	15.85	-3.41797
-0.9	15.85	-3.05011
-0.95	15.85	11.8946
-1	15.85	29.5039
-1.05	15.85	28.2863
-1.1	15.85	15.7868
-1.15	15.85	3.00368
-1.2	15.85	-2.75483
-1.25	15.85	-0.96643
3.75	15.8	0.16545
3.7	15.8	-0.27992
3.65	15.8	-0.02211
3.6	15.8	-0.000471108
3.55	15.8	0.00691
3.5	15.8	0.00659
3.45	15.8	-0.00895
3.4	15.8	-0.01838
3.35	15.8	0.00848
3.3	15.8	0.06738
3.25	15.8	0.47689
3.2	15.8	2.87019
3.15	15.8	6.21154
3.1	15.8	5.62801
3.05	15.8	2.55121
3	15.8	1.17467
2.95	15.8	0.64232
2.9	15.8	0.18831
2.85	15.8	0.02092
2.8	15.8	0.00112
2.75	15.8	0.01654
2.7	15.8	0.01375
2.65	15.8	0.00063486
2.6	15.8	-0.00955
2.55	15.8	-0.00158
2.5	15.8	0.02094
2.45	15.8	0.01851
2.4	15.8	-0.03042
2.35	15.8	-0.01589
2.3	15.8	0.04522
2.25	15.8	0.04252
2.2	15.8	0.01326
2.15	15.8	-0.00794
2.1	15.8	-0.01066
2.05	15.8	0.00873
2	15.8	0.01663
1.95	15.8	0.0042
1.9	15.8	-0.00621
1.85	15.8	-0.000391942
1.8	15.8	-0.00476
1.75	15.8	-0.0068
1.7	15.8	-0.0196
1.65	15.8	-0.0713
1.6	15.8	-0.1378
1.55	15.8	-0.18176
1.5	15.8	-0.10904
1.45	15.8	0.02993
1.4	15.8	0.08449
1.35	15.8	0.05566
1.3	15.8	0.02875
1.25	15.8	0.02496
1.2	15.8	0.03569
1.15	15.8	0.01825
1.1	15.8	0.000966389
1.05	15.8	0.01463
1	15.8	0.01811
0.95	15.8	0.01685
0.9	15.8	-0.0167
0.85	15.8	-0.05637
0.8	15.8	-0.08071
0.75	15.8	-0.07068
0.7	15.8	-0.05063
0.65	15.8	0.01871
0.6	15.8	0.1286
0.55	15.8	0.09137
0.5	15.8	-0.05337
0.45	15.8	-0.08504
0.4	15.8	-0.03151
0.35	15.8	0.000840626
0.3	15.8	0.02369
0.25	15.8	0.06824
0.2	15.8	-0.05509
0.15	15.8	-0.02068
0.1	15.8	0.02203
0.05	15.8	-0.08581
0	15.8	-0.05116
-0.05	15.8	0.09635
-0.1	15.8	0.08742
-0.15	15.8	0.40489
-0.2	15.8	0.22634
-0.25	15.8	-0.11596
-0.3	15.8	-0.21069
-0.35	15.8	-0.04766
-0.4	15.8	0.21899
-0.45	15.8	-0.56237
-0.5	15.8	-0.59754
-0.55	15.8	-1.16109
-0.6	15.8	-1.7075
-0.65	15.8	-1.46576
-0.7	15.8	-1.39877
-0.75	15.8	-2.93307
-0.8	15.8	-6.00212
-0.85	15.8	-4.38577
-0.9	15.8	6.56035
-0.95	15.8	9.10909
-1	15.8	26.6091
-1.05	15.8	32.1037
-1.1	15.8	13.0856
-1.15	15.8	6.88753
-1.2	15.8	-3.03073
-1.25	15.8	-3.69214
3.75	15.75	0.1838
3.7	15.75	-0.26806
3.65	15.75	-0.04203
3.6	15.75	-0.02653
3.55	15.75	-0.000157028
3.5	15.75	0.00346
3.45	15.75	0.00707
3.4	15.75	0.01146
3.35	15.75	0.0033
3.3	15.75	0.02962
3.25	15.75	0.35812
3.2	15.75	2.26967
3.15	15.75	6.3005
3.1	15.75	6.31251
3.05	15.75	2.60902
3	15.75	1.13765
2.95	15.75	0.63021
2.9	15.75	0.18541
2.85	15.75	0.05265
2.8	15.75	0.0247
2.75	15.75	0.01268
2.7	15.75	0.00618
2.65	15.75	-0.00606
2.6	15.75	-0.0096
2.55	15.75	0.000511675
2.5	15.75	0.00445
2.45	15.75	0.01098
2.4	15.75	0.01474
2.35	15.75	-0.00543
2.3	15.75	-0.0221
2.25	15.75	-0.00712
2.2	15.75	0.00618
2.15	15.75	0.00228
2.1	15.75	-0.00154
2.05	15.75	0.000511555
2	15.75	-0.00453
1.95	15.75	0.00331
1.9	15.75	0.01491
1.85	15.75	0.01061
1.8	15.75	0.00291
1.75	15.75	-0.00629
1.7	15.75	-0.02587
1.65	15.75	-0.04277
1.6	15.75	-0.05918
1.55	15.75	-0.0754
1.5	15.75	-0.06174
1.45	15.75	-0.03526
1.4	15.75	-0.00742
1.35	15.75	0.01568
1.3	15.75	0.02758
1.25	15.75	0.04022
1.2	15.75	0.03424
1.15	15.75	0.01845
1.1	15.75	0.01196
1.05	15.75	0.01356
1	15.75	-0.07332
0.95	15.75	-0.05605
0.9	15.75	0.02781
0.85	15.75	-0.05743
0.8	15.75	-0.20691
0.75	15.75	-0.06489
0.7	15.75	0.09904
0.65	15.75	-0.02229
0.6	15.75	0.00964
0.55	15.75	-0.03277
0.5	15.75	0.02892
0.45	15.75	0.10136
0.4	15.75	-0.0697
0.35	15.75	-0.01826
0.3	15.75	0.14292
0.25	15.75	-0.10415
0.2	15.75	-0.14008
0.15	15.75	0.05989
0.1	15.75	0.0955
0.05	15.75	0.20334
0	15.75	-0.32088
-0.05	15.75	-0.47254
-0.1	15.75	0.61092
-0.15	15.75	0.37216
-0.2	15.75	-0.34043
-0.25	15.75	0.33931
-0.3	15.75	0.63288
-0.35	15.75	-0.1659
-0.4	15.75	-0.41784
-0.45	15.75	-0.07225
-0.5	15.75	-1.08993
-0.55	15.75	-1.4751
-0.6	15.75	-1.18989
-0.65	15.75	-3.1177
-0.7	15.75	-2.38326
-0.75	15.75	-1.49876
-0.8	15.75	-5.48726
-0.85	15.75	-3.48758
-0.9	15.75	5.63181
-0.95	15.75	6.64044
-1	15.75	26.1008
-1.05	15.75	36.2304
-1.1	15.75	15.1104
-1.15	15.75	3.0509
-1.2	15.75	-6.6419
-1.25	15.75	-5.83471
3.75	15.7	0.14794
3.7	15.7	-0.26501
3.65	15.7	-0.01551
3.6	15.7	-0.00831
3.55	15.7	-0.0226
3.5	15.7	-0.00361
3.45	15.7	0.01084
3.4	15.7	-0.00157
3.35	15.7	0.000156948
3.3	15.7	0.01851
3.25	15.7	0.27647
3.2	15.7	1.87915
3.15	15.7	5.71582
3.1	15.7	6.52554
3.05	15.7	3.24103
3	15.7	1.2265
2.95	15.7	0.63706
2.9	15.7	0.29807
2.85	15.7	0.08997
2.8	15.7	0.01726
2.75	15.7	0.000984332
2.7	15.7	0.000707127
2.65	15.7	0.00983
2.6	15.7	0.01206
2.55	15.7	0.00636
2.5	15.7	-0.00412
2.45	15.7	-0.02272
2.4	15.7	-0.02385
2.35	15.7	-0.000315161
2.3	15.7	0.0119
2.25	15.7	0.00555
2.2	15.7	0.000354477
2.15	15.7	0.01105
2.1	15.7	0.00771
2.05	15.7	-0.00558
2	15.7	-0.01086
1.95	15.7	-0.02147
1.9	15.7	-7.68674e-05
1.85	15.7	0.02595
1.8	15.7	0.01836
1.75	15.7	-0.00326
1.7	15.7	-0.02041
1.65	15.7	-0.01962
1.6	15.7	-0.09429
1.55	15.7	-0.16449
1.5	15.7	-0.11877
1.45	15.7	-0.02575
1.4	15.7	0.04839
1.35	15.7	0.03237
1.3	15.7	0.02478
1.25	15.7	0.04183
1.2	15.7	0.05309
1.15	15.7	0.03831
1.1	15.7	0.01903
1.05	15.7	0.0305
1	15.7	0.02594
0.95	15.7	0.02297
0.9	15.7	0.01776
0.85	15.7	0.00464
0.8	15.7	-0.03131
0.75	15.7	-0.08417
0.7	15.7	-0.03629
0.65	15.7	0.03457
0.6	15.7	0.06843
0.55	15.7	-0.02918
0.5	15.7	-0.14928
0.45	15.7	-0.10944
0.4	15.7	-0.1385
0.35	15.7	-0.22494
0.3	15.7	0.03825
0.25	15.7	0.17416
0.2	15.7	0.06392
0.15	15.7	-0.35506
0.1	15.7	-0.11481
0.05	15.7	0.1791
0	15.7	-0.10356
-0.05	15.7	-0.0406
-0.1	15.7	0.23928
-0.15	15.7	-0.04623
-0.2	15.7	-0.38563
-0.25	15.7	0.5772
-0.3	15.7	0.93307
-0.35	15.7	0.02915
-0.4	15.7	-0.73498
-0.45	15.7	-0.31576
-0.5	15.7	0.05297
-0.55	15.7	-1.61763
-0.6	15.7	-1.85282
-0.65	15.7	-1.65402
-0.7	15.7	-3.93371
-0.75	15.7	-2.94898
-0.8	15.7	-4.86897
-0.85	15.7	-6.26112
-0.9	15.7	-3.82025
-0.95	15.7	14.8038
-1	15.7	41.5995
-1.05	15.7	31.8381
-1.1	15.7	7.02456
-1.15	15.7	-0.22098
-1.2	15.7	-0.15569
-1.25	15.7	0.40319
3.75	15.65	0.18263
3.7	15.65	-0.26
3.65	15.65	-0.02525
3.6	15.65	-0.01349
3.55	15.65	-0.00251
3.5	15.65	-0.00298
3.45	15.65	-0.0077
3.4	15.65	-0.00424
3.35	15.65	0.01163
3.3	15.65	0.01366
3.25	15.65	0.19007
3.2	15.65	1.43505
3.15	15.65	5.10712
3.1	15.65	6.76206
3.05	15.65	3.79074
3	15.65	1.39583
2.95	15.65	0.79298
2.9	15.65	0.3414
2.85	15.65	0.06973
2.8	15.65	0.02249
2.75	15.65	0.01828
2.7	15.65	0.00877
2.65	15.65	0.00491
2.6	15.65	0.0022
2.55	15.65	0.00157
2.5	15.65	0.0024
2.45	15.65	0.00373
2.4	15.65	0.00224
2.35	15.65	0.000157072
2.3	15.65	-0.00404
2.25	15.65	7.89873e-05
2.2	15.65	0.00714
2.15	15.65	7.79664e-05
2.1	15.65	-0.00699
2.05	15.65	-0.000902513
2	15.65	0.00757
1.95	15.65	-0.000824508
1.9	15.65	-0.00557
1.85	15.65	0.00208
1.8	15.65	-0.00263
1.75	15.65	-0.00361
1.7	15.65	-0.0022
1.65	15.65	-0.01925
1.6	15.65	-0.0565
1.55	15.65	-0.09603
1.5	15.65	-0.08383
1.45	15.65	-0.03312
1.4	15.65	0.00864
1.35	15.65	-0.01477
1.3	15.65	-0.03031
1.25	15.65	0.00552
1.2	15.65	0.0122
1.15	15.65	-0.01641
1.1	15.65	-0.00856
1.05	15.65	-0.00818
1	15.65	-0.07317
0.95	15.65	-0.07066
0.9	15.65	-0.06671
0.85	15.65	-0.16425
0.8	15.65	-0.13925
0.75	15.65	-0.09331
0.7	15.65	-0.03302
0.65	15.65	0.16046
0.6	15.65	0.15849
0.55	15.65	-0.23184
0.5	15.65	-0.23634
0.45	15.65	0.42094
0.4	15.65	0.40801
0.35	15.65	0.09971
0.3	15.65	0.05557
0.25	15.65	-0.12336
0.2	15.65	-0.16646
0.15	15.65	-0.11513
0.1	15.65	0.22625
0.05	15.65	0.47588
0	15.65	-0.25679
-0.05	15.65	-0.50344
-0.1	15.65	0.26895
-0.15	15.65	-0.19687
-0.2	15.65	-0.44061
-0.25	15.65	0.38324
-0.3	15.65	0.66503
-0.35	15.65	-0.0973
-0.4	15.65	-0.3817
-0.45	15.65	-0.59664
-0.5	15.65	-1.05457
-0.55	15.65	-1.56203
-0.6	15.65	-2.26496
-0.65	15.65	-1.39679
-0.7	15.65	-2.839
-0.75	15.65	-3.28932
-0.8	15.65	-4.31101
-0.85	15.65	-6.35929
-0.9	15.65	0.64881
-0.95	15.65	15.7911
-1	15.65	41.3466
-1.05	15.65	30.9016
-1.1	15.65	4.8162
-1.15	15.65	6.38489
-1.2	15.65	-4.1591
-1.25	15.65	-7.20813
3.75	15.6	0.19987
3.7	15.6	-0.26839
3.65	15.6	-0.04819
3.6	15.6	-0.000157061
3.55	15.6	-0.00455
3.5	15.6	-0.01413
3.45	15.6	-0.01759
3.4	15.6	-0.00377
3.35	15.6	0.01084
3.3	15.6	-0.0011
3.25	15.6	0.13243
3.2	15.6	1.09329
3.15	15.6	4.46933
3.1	15.6	6.77087
3.05	15.6	4.39696
3	15.6	1.79508
2.95	15.6	0.85198
2.9	15.6	0.26666
2.85	15.6	0.09712
2.8	15.6	0.04178
2.75	15.6	0.00592
2.7	15.6	0.00161
2.65	15.6	0.00981
2.6	15.6	0.01562
2.55	15.6	0.0039
2.5	15.6	-0.01164
2.45	15.6	-0.000943652
2.4	15.6	0.01191
2.35	15.6	0.01445
2.3	15.6	0.00412
2.25	15.6	-0.00204
2.2	15.6	-0.00723
2.15	15.6	-0.00931
2.1	15.6	0.0099
2.05	15.6	0.01072
2	15.6	0.00157
1.95	15.6	0.00608
1.9	15.6	0.00353
1.85	15.6	-0.00255
1.8	15.6	-0.00321
1.75	15.6	-0.00447
1.7	15.6	-0.00326
1.65	15.6	-0.00801
1.6	15.6	-0.06528
1.55	15.6	-0.22469
1.5	15.6	-0.47391
1.45	15.6	-0.54029
1.4	15.6	-0.23115
1.35	15.6	0.14417
1.3	15.6	0.28546
1.25	15.6	0.1916
1.2	15.6	0.17062
1.15	15.6	0.19614
1.1	15.6	0.09164
1.05	15.6	0.03127
1	15.6	0.04313
0.95	15.6	0.04032
0.9	15.6	-0.00877
0.85	15.6	-0.00804
0.8	15.6	-0.04967
0.75	15.6	-0.11444
0.7	15.6	-0.03444
0.65	15.6	0.05834
0.6	15.6	-0.000153426
0.55	15.6	-0.10643
0.5	15.6	-0.11938
0.45	15.6	0.05884
0.4	15.6	0.21537
0.35	15.6	0.0654
0.3	15.6	-0.24229
0.25	15.6	-0.33648
0.2	15.6	-0.11393
0.15	15.6	0.10143
0.1	15.6	0.07093
0.05	15.6	-0.21706
0	15.6	-0.07214
-0.05	15.6	0.16973
-0.1	15.6	-0.12428
-0.15	15.6	-1.23951
-0.2	15.6	-0.28722
-0.25	15.6	1.3003
-0.3	15.6	0.46152
-0.35	15.6	0.34996
-0.4	15.6	0.17159
-0.45	15.6	-0.66772
-0.5	15.6	-0.63117
-0.55	15.6	-1.26502
-0.6	15.6	-1.62178
-0.65	15.6	-2.47014
-0.7	15.6	-4.59048
-0.75	15.6	-2.86779
-0.8	15.6	-4.04132
-0.85	15.6	-5.00799
-0.9	15.6	3.35887
-0.95	15.6	16.121
-1	15.6	39.5533
-1.05	15.6	30.4391
-1.1	15.6	4.2863
-1.15	15.6	-4.708
-1.2	15.6	-6.29476
-1.25	15.6	0.61515
3.75	15.55	0.15202
3.7	15.55	-0.27139
3.65	15.55	-0.04423
3.6	15.55	-0.01052
3.55	15.55	0.00283
3.5	15.55	0.00267
3.45	15.55	0.00456
3.4	15.55	0.000471226
3.35	15.55	-0.00393
3.3	15.55	-0.0066
3.25	15.55	0.08979
3.2	15.55	0.9505
3.15	15.55	3.80966
3.1	15.55	6.824
3.05	15.55	5.21842
3	15.55	1.80931
2.95	15.55	0.73233
2.9	15.55	0.35502
2.85	15.55	0.11181
2.8	15.55	0.03455
2.75	15.55	0.01888
2.7	15.55	0.0138
2.65	15.55	-0.00177
2.6	15.55	-0.01269
2.55	15.55	-0.00314
2.5	15.55	0.01285
2.45	15.55	0.0139
2.4	15.55	0.00235
2.35	15.55	-0.00357
2.3	15.55	-0.0095
2.25	15.55	-0.00758
2.2	15.55	0.0064
2.15	15.55	0.00526
2.1	15.55	0.000745028
2.05	15.55	0.00679
2	15.55	-0.00126
1.95	15.55	-0.01229
1.9	15.55	-0.00876
1.85	15.55	-0.01011
1.8	15.55	0.00601
1.75	15.55	0.01113
1.7	15.55	-0.01602
1.65	15.55	-0.0564
1.6	15.55	-0.07194
1.55	15.55	-0.08694
1.5	15.55	-0.08286
1.45	15.55	0.00488
1.4	15.55	0.03622
1.35	15.55	0.00319
1.3	15.55	0.00759
1.25	15.55	0.01295
1.2	15.55	-0.000310597
1.15	15.55	0.00233
1.1	15.55	-0.00147
1.05	15.55	-0.11273
1	15.55	-0.0737
0.95	15.55	0.07686
0.9	15.55	-0.02946
0.85	15.55	-0.13801
0.8	15.55	-0.33518
0.75	15.55	-0.11856
0.7	15.55	0.00602
0.65	15.55	-0.08712
0.6	15.55	0.08947
0.55	15.55	0.01297
0.5	15.55	-0.17755
0.45	15.55	-0.12357
0.4	15.55	0.0974
0.35	15.55	0.06642
0.3	15.55	-0.07799
0.25	15.55	-0.21457
0.2	15.55	-0.1716
0.15	15.55	-0.30829
0.1	15.55	-0.35447
0.05	15.55	-0.23036
0	15.55	0.46008
-0.05	15.55	1.00133
-0.1	15.55	0.19819
-0.15	15.55	-0.63973
-0.2	15.55	-0.41984
-0.25	15.55	0.51255
-0.3	15.55	0.78605
-0.35	15.55	-0.04992
-0.4	15.55	-0.7086
-0.45	15.55	-0.5222
-0.5	15.55	0.3967
-0.55	15.55	-1.01664
-0.6	15.55	-2.75538
-0.65	15.55	-1.66008
-0.7	15.55	-2.51475
-0.75	15.55	-3.18369
-0.8	15.55	-5.7248
-0.85	15.55	-7.78492
-0.9	15.55	3.06955
-0.95	15.55	19.9308
-1	15.55	42.0824
-1.05	15.55	27.764
-1.1	15.55	-0.42469
-1.15	15.55	-2.4498
-1.2	15.55	-3.3238
-1.25	15.55	-0.24146
3.75	15.5	0.17569
3.7	15.5	-0.2674
3.65	15.5	-0.04732
3.6	15.5	0.000942139
3.55	15.5	0.00785
3.5	15.5	0.01083
3.45	15.5	-0.0113
3.4	15.5	-0.01193
3.35	15.5	-0.00912
3.3	15.5	-0.0088
3.25	15.5	0.07769
3.2	15.5	0.66635
3.15	15.5	3.28404
3.1	15.5	6.78228
3.05	15.5	5.67687
3	15.5	2.20607
2.95	15.5	0.86403
2.9	15.5	0.30272
2.85	15.5	0.06015
2.8	15.5	0.00762
2.75	15.5	0.01986
2.7	15.5	-0.00319
2.65	15.5	-0.03226
2.6	15.5	-0.01208
2.55	15.5	0.02037
2.5	15.5	0.02165
2.45	15.5	0.00618
2.4	15.5	0.005
2.35	15.5	0.01231
2.3	15.5	0.01108
2.25	15.5	0.00616
2.2	15.5	0.00165
2.15	15.5	-0.00758
2.1	15.5	-0.01277
2.05	15.5	-0.00507
2	15.5	0.00853
1.95	15.5	-0.0011
1.9	15.5	-0.00204
1.85	15.5	0.01273
1.8	15.5	0.00522
1.75	15.5	-0.00369
1.7	15.5	-0.00766
1.65	15.5	-0.01148
1.6	15.5	-0.04358
1.55	15.5	-0.17304
1.5	15.5	-0.1693
1.45	15.5	-0.03969
1.4	15.5	-0.00662
1.35	15.5	-0.05357
1.3	15.5	-0.0448
1.25	15.5	0.02258
1.2	15.5	-0.03468
1.15	15.5	-0.07917
1.1	15.5	0.00369
1.05	15.5	-0.04053
1	15.5	-0.08892
0.95	15.5	0.01223
0.9	15.5	-0.10068
0.85	15.5	-0.02979
0.8	15.5	0.06443
0.75	15.5	-0.01094
0.7	15.5	0.07942
0.65	15.5	0.11948
0.6	15.5	0.10305
0.55	15.5	0.10635
0.5	15.5	0.09396
0.45	15.5	0.1316
0.4	15.5	0.14407
0.35	15.5	-0.10854
0.3	15.5	-0.16928
0.25	15.5	-0.02116
0.2	15.5	-0.01616
0.15	15.5	-0.12885
0.1	15.5	-0.19614
0.05	15.5	-0.0859
0	15.5	-0.12499
-0.05	15.5	0.1222
-0.1	15.5	0.40935
-0.15	15.5	-0.4547
-0.2	15.5	-0.01151
-0.25	15.5	0.84813
-0.3	15.5	-0.15643
-0.35	15.5	-0.35778
-0.4	15.5	-0.30366
-0.45	15.5	-0.69581
-0.5	15.5	-0.741
-0.55	15.5	-1.70379
-0.6	15.5	-0.7969
-0.65	15.5	-0.63372
-0.7	15.5	-2.62962
-0.75	15.5	-3.68997
-0.8	15.5	-7.90726
-0.85	15.5	-5.91493
-0.9	15.5	12.4069
-0.95	15.5	29.9119
-1	15.5	34.4172
-1.05	15.5	17.1856
-1.1	15.5	1.16101
-1.15	15.5	-3.70425
-1.2	15.5	-6.59403
-1.25	15.5	-1.39607
3.75	15.45	0.15245
3.7	15.45	-0.2668
3.65	15.45	-0.02603
3.6	15.45	-0.00251
3.55	15.45	-0.01351
3.5	15.45	0.00613
3.45	15.45	0.00896
3.4	15.45	-1.38754e-07
3.35	15.45	-0.0022
3.3	15.45	0.0022
3.25	15.45	0.04342
3.2	15.45	0.50569
3.15	15.45	2.68599
3.1	15.45	6.58983
3.05	15.45	6.25351
3	15.45	2.54598
2.95	15.45	0.887
2.9	15.45	0.29601
2.85	15.45	0.09935
2.8	15.45	0.03793
2.75	15.45	0.01273
2.7	15.45	0.00153
2.65	15.45	-0.00695
2.6	15.45	-0.01628
2.55	15.45	-0.00909
2.5	15.45	-0.00792
2.45	15.45	-0.00855
2.4	15.45	0.00639
2.35	15.45	0.01512
2.3	15.45	0.01589
2.25	15.45	0.00758
2.2	15.45	0.000431373
2.15	15.45	0.00263
2.1	15.45	-0.00468
2.05	15.45	-0.00251
2	15.45	0.01052
1.95	15.45	0.00569
1.9	15.45	-0.00318
1.85	15.45	-0.0033
1.8	15.45	0.00471
1.75	15.45	-0.00271
1.7	15.45	-0.00259
1.65	15.45	-0.00861
1.6	15.45	-0.09377
1.55	15.45	-0.17791
1.5	15.45	-0.25997
1.45	15.45	-0.18663
1.4	15.45	-0.0125
1.35	15.45	-7.91726e-05
1.3	15.45	-0.00358
1.25	15.45	0.05695
1.2	15.45	0.00344
1.15	15.45	-0.09174
1.1	15.45	-0.1009
1.05	15.45	-0.08852
1	15.45	-0.06464
0.95	15.45	-0.01729
0.9	15.45	0.04589
0.85	15.45	0.09192
0.8	15.45	0.06832
0.75	15.45	0.1174
0.7	15.45	0.1837
0.65	15.45	0.07468
0.6	15.45	-0.01075
0.55	15.45	0.06431
0.5	15.45	-0.01186
0.45	15.45	-0.19081
0.4	15.45	-0.01579
0.35	15.45	0.02807
0.3	15.45	-0.07004
0.25	15.45	0.0353
0.2	15.45	0.03088
0.15	15.45	-0.02217
0.1	15.45	0.09094
0.05	15.45	-0.41553
0	15.45	-0.74235
-0.05	15.45	0.06475
-0.1	15.45	0.7472
-0.15	15.45	-0.27988
-0.2	15.45	0.26666
-0.25	15.45	0.90602
-0.3	15.45	-0.53042
-0.35	15.45	-0.15261
-0.4	15.45	-0.20568
-0.45	15.45	-1.00129
-0.5	15.45	-1.26701
-0.55	15.45	-1.59875
-0.6	15.45	-1.40333
-0.65	15.45	-1.08118
-0.7	15.45	-2.21646
-0.75	15.45	-4.902
-0.8	15.45	-6.75354
-0.85	15.45	-3.70394
-0.9	15.45	7.63465
-0.95	15.45	20.5516
-1	15.45	25.8098
-1.05	15.45	27.2626
-1.1	15.45	12.4988
-1.15	15.45	-4.51673
-1.2	15.45	-4.45569
-1.25	15.45	-1.26293
3.75	15.4	0.15131
3.7	15.4	-0.27961
3.65	15.4	-0.02366
3.6	15.4	0.00958
3.55	15.4	-0.01555
3.5	15.4	0.00141
3.45	15.4	0.01727
3.4	15.4	0.00581
3.35	15.4	4.91615e-08
3.3	15.4	-0.01036
3.25	15.4	0.00737
3.2	15.4	0.31495
3.15	15.4	2.20083
3.1	15.4	6.16022
3.05	15.4	6.33642
3	15.4	2.85729
2.95	15.4	1.19712
2.9	15.4	0.59926
2.85	15.4	0.21576
2.8	15.4	0.04611
2.75	15.4	0.00857
2.7	15.4	-0.00236
2.65	15.4	-0.00739
2.6	15.4	-0.00259
2.55	15.4	0.00275
2.5	15.4	0.00688
2.45	15.4	0.00762
2.4	15.4	0.0055
2.35	15.4	0.000392537
2.3	15.4	-0.0108
2.25	15.4	-0.0086
2.2	15.4	0.00456
2.15	15.4	0.00259
2.1	15.4	-0.00263
2.05	15.4	0.00102
2	15.4	0.00224
1.95	15.4	0.00546
1.9	15.4	0.00365
1.85	15.4	0.00549
1.8	15.4	0.00847
1.75	15.4	-0.0062
1.7	15.4	-0.00965
1.65	15.4	-0.01896
1.6	15.4	-0.04568
1.55	15.4	-0.05335
1.5	15.4	-0.0765
1.45	15.4	-0.10928
1.4	15.4	-0.06691
1.35	15.4	-0.04122
1.3	15.4	-0.05548
1.25	15.4	-0.06842
1.2	15.4	-0.10459
1.15	15.4	-0.10968
1.1	15.4	-0.12617
1.05	15.4	-0.0452
1	15.4	0.01239
0.95	15.4	0.02379
0.9	15.4	-0.08985
0.85	15.4	0.08466
0.8	15.4	0.32417
0.75	15.4	0.08417
0.7	15.4	-0.05082
0.65	15.4	0.03269
0.6	15.4	0.07473
0.55	15.4	0.05588
0.5	15.4	0.00447
0.45	15.4	-0.0769
0.4	15.4	0.02831
0.35	15.4	0.085
0.3	15.4	-0.04824
0.25	15.4	-0.0784
0.2	15.4	0.00732
0.15	15.4	-0.08573
0.1	15.4	-0.11313
0.05	15.4	-0.24161
0	15.4	-0.34059
-0.05	15.4	-0.14127
-0.1	15.4	0.12855
-0.15	15.4	-0.07547
-0.2	15.4	0.46119
-0.25	15.4	0.73275
-0.3	15.4	-0.10672
-0.35	15.4	-0.07071
-0.4	15.4	-0.08023
-0.45	15.4	-0.886
-0.5	15.4	-1.68038
-0.55	15.4	-1.37065
-0.6	15.4	-1.60153
-0.65	15.4	-3.25652
-0.7	15.4	-2.72191
-0.75	15.4	-3.79454
-0.8	15.4	-5.20249
-0.85	15.4	2.633
-0.9	15.4	15.1929
-0.95	15.4	33.4511
-1	15.4	29.718
-1.05	15.4	5.70848
-1.1	15.4	-1.39387
-1.15	15.4	-1.46467
-1.2	15.4	-5.66134
-1.25	15.4	-4.15837
3.75	15.35	0.09704
3.7	15.35	-0.24828
3.65	15.35	-0.0044
3.6	15.35	-0.00879
3.55	15.35	0.01523
3.5	15.35	-0.00817
3.45	15.35	-0.01728
3.4	15.35	-0.01242
3.35	15.35	0.00519
3.3	15.35	0.01587
3.25	15.35	0.01272
3.2	15.35	0.2581
3.15	15.35	1.76281
3.1	15.35	5.52605
3.05	15.35	6.80655
3	15.35	3.58845
2.95	15.35	1.21071
2.9	15.35	0.56561
2.85	15.35	0.17128
2.8	15.35	0.01325
2.75	15.35	-0.00887
2.7	15.35	0.00383
2.65	15.35	0.00197
2.6	15.35	-0.00458
2.55	15.35	0.00922
2.5	15.35	0.02087
2.45	15.35	0.00857
2.4	15.35	0.00161
2.35	15.35	0.00578
2.3	15.35	-0.00381
2.25	15.35	-0.00353
2.2	15.35	0.00656
2.15	15.35	-0.0024
2.1	15.35	0.00177
2.05	15.35	0.01409
2	15.35	0.00781
1.95	15.35	0.00125
1.9	15.35	0.00129
1.85	15.35	-0.00286
1.8	15.35	-0.00282
1.75	15.35	-0.000862989
1.7	15.35	-0.00695
1.65	15.35	-0.01548
1.6	15.35	-0.02982
1.55	15.35	-0.10222
1.5	15.35	-0.17671
1.45	15.35	-0.11578
1.4	15.35	-0.02612
1.35	15.35	-0.01495
1.3	15.35	-0.00483
1.25	15.35	-0.0207
1.2	15.35	-0.08259
1.15	15.35	-0.14213
1.1	15.35	-0.15244
1.05	15.35	-0.12137
1	15.35	-0.10607
0.95	15.35	-0.05297
0.9	15.35	0.08045
0.85	15.35	0.15097
0.8	15.35	0.10135
0.75	15.35	0.0414
0.7	15.35	-0.15728
0.65	15.35	0.05259
0.6	15.35	0.29331
0.55	15.35	0.11114
0.5	15.35	0.00546
0.45	15.35	-0.15705
0.4	15.35	-0.04016
0.35	15.35	-0.0655
0.3	15.35	-0.2366
0.25	15.35	-0.11466
0.2	15.35	-0.19529
0.15	15.35	-0.14954
0.1	15.35	0.20923
0.05	15.35	0.22657
0	15.35	-0.32267
-0.05	15.35	-0.06426
-0.1	15.35	0.60559
-0.15	15.35	0.54679
-0.2	15.35	0.07976
-0.25	15.35	-0.21544
-0.3	15.35	-0.36507
-0.35	15.35	0.54296
-0.4	15.35	0.2466
-0.45	15.35	-1.39437
-0.5	15.35	-2.45812
-0.55	15.35	-1.99795
-0.6	15.35	0.32595
-0.65	15.35	-0.52641
-0.7	15.35	-4.79834
-0.75	15.35	-7.1521
-0.8	15.35	-7.4233
-0.85	15.35	0.09274
-0.9	15.35	1.91194
-0.95	15.35	26.4732
-1	15.35	50.5908
-1.05	15.35	19.2526
-1.1	15.35	-2.64081
-1.15	15.35	-3.12703
-1.2	15.35	-6.22447
-1.25	15.35	-2.5499
3.75	15.3	0.15984
3.7	15.3	-0.25796
3.65	15.3	-0.02648
3.6	15.3	-0.01115
3.55	15.3	-0.01272
3.5	15.3	0.00895
3.45	15.3	-0.00519
3.4	15.3	-0.01068
3.35	15.3	0.000314443
3.3	15.3	-0.00299
3.25	15.3	0.01837
3.2	15.3	0.16047
3.15	15.3	1.3253
3.1	15.3	5.36957
3.05	15.3	7.24759
3	15.3	3.88299
2.95	15.3	1.2021
2.9	15.3	0.50286
2.85	15.3	0.16445
2.8	15.3	0.05716
2.75	15.3	0.02108
2.7	15.3	0.01561
2.65	15.3	0.0146
2.6	15.3	0.00334
2.55	15.3	-0.01013
2.5	15.3	-0.00939
2.45	15.3	-0.000509561
2.4	15.3	0.00581
2.35	15.3	0.00467
2.3	15.3	0.00153
2.25	15.3	0.0011
2.2	15.3	0.00777
2.15	15.3	0.00741
2.1	15.3	-0.00129
2.05	15.3	-0.000980014
2	15.3	0.00274
1.95	15.3	0.00208
1.9	15.3	-0.0047
1.85	15.3	-0.00874
1.8	15.3	-0.00463
1.75	15.3	0.000275287
1.7	15.3	0.00239
1.65	15.3	-0.0121
1.6	15.3	-0.04125
1.55	15.3	-0.17037
1.5	15.3	-0.21322
1.45	15.3	-0.09594
1.4	15.3	-0.0037
1.35	15.3	0.03446
1.3	15.3	0.03105
1.25	15.3	0.0299
1.2	15.3	0.01673
1.15	15.3	-0.00269
1.1	15.3	-0.03984
1.05	15.3	-0.06144
1	15.3	-0.09868
0.95	15.3	-0.05148
0.9	15.3	0.06985
0.85	15.3	0.09586
0.8	15.3	-0.02477
0.75	15.3	0.03026
0.7	15.3	0.075
0.65	15.3	0.01804
0.6	15.3	-0.0353
0.55	15.3	-0.11655
0.5	15.3	-0.01303
0.45	15.3	0.02394
0.4	15.3	-0.07939
0.35	15.3	-0.31865
0.3	15.3	-0.48095
0.25	15.3	0.00123
0.2	15.3	0.1078
0.15	15.3	-0.31355
0.1	15.3	0.17639
0.05	15.3	0.13285
0	15.3	-0.43157
-0.05	15.3	0.02106
-0.1	15.3	0.41313
-0.15	15.3	0.20736
-0.2	15.3	0.13754
-0.25	15.3	-0.09715
-0.3	15.3	-0.47637
-0.35	15.3	0.17708
-0.4	15.3	0.72925
-0.45	15.3	-0.63838
-0.5	15.3	-2.2263
-0.55	15.3	-2.60399
-0.6	15.3	-1.19096
-0.65	15.3	-0.24945
-0.7	15.3	-4.07301
-0.75	15.3	-8.35627
-0.8	15.3	-5.89104
-0.85	15.3	-1.49621
-0.9	15.3	27.3106
-0.95	15.3	48.7704
-1	15.3	22.7315
-1.05	15.3	1.45092
-1.1	15.3	-4.84438
-1.15	15.3	-6.27674
-1.2	15.3	-3.96575
-1.25	15.3	-2.08797
3.75	15.25	0.13764
3.7	15.25	-0.23206
3.65	15.25	-0.02699
3.6	15.25	-0.03483
3.55	15.25	-0.01053
3.5	15.25	-0.00314
3.45	15.25	0.01917
3.4	15.25	0.02858
3.35	15.25	0.000156911
3.3	15.25	-0.01789
3.25	15.25	0.00534
3.2	15.25	0.11509
3.15	15.25	1.00459
3.1	15.25	4.46351
3.05	15.25	6.97259
3	15.25	4.48044
2.95	15.25	1.67201
2.9	15.25	0.82915
2.85	15.25	0.29144
2.8	15.25	0.07041
2.75	15.25	0.01313
2.7	15.25	0.01354
2.65	15.25	0.01498
2.6	15.25	-0.00755
2.55	15.25	-0.01356
2.5	15.25	0.00157
2.45	15.25	0.00338
2.4	15.25	0.00154
2.35	15.25	0.00366
2.3	15.25	0.00853
2.25	15.25	0.00672
2.2	15.25	0.00648
2.15	15.25	0.00322
2.1	15.25	0.000588362
2.05	15.25	-0.000980248
2	15.25	0.000824404
1.95	15.25	0.00702
1.9	15.25	0.000352241
1.85	15.25	-0.01436
1.8	15.25	-0.00636
1.75	15.25	0.01264
1.7	15.25	0.00848
1.65	15.25	-0.01056
1.6	15.25	-0.02414
1.55	15.25	-0.04754
1.5	15.25	-0.09983
1.45	15.25	-0.06941
1.4	15.25	-0.00103
1.35	15.25	0.0038
1.3	15.25	0.00333
1.25	15.25	-0.01193
1.2	15.25	0.03125
1.15	15.25	0.0054
1.1	15.25	-0.05862
1.05	15.25	-0.04398
1	15.25	-0.05334
0.95	15.25	-0.0248
0.9	15.25	0.0275
0.85	15.25	0.0148
0.8	15.25	-0.01595
0.75	15.25	-0.00451
0.7	15.25	0.02871
0.65	15.25	0.05655
0.6	15.25	0.000550519
0.55	15.25	-0.02759
0.5	15.25	0.06697
0.45	15.25	0.10436
0.4	15.25	-0.12212
0.35	15.25	-0.3651
0.3	15.25	0.0411
0.25	15.25	0.19926
0.2	15.25	-0.11789
0.15	15.25	-0.13706
0.1	15.25	0.14161
0.05	15.25	0.02719
0	15.25	-0.28703
-0.05	15.25	0.38986
-0.1	15.25	0.5955
-0.15	15.25	-0.63962
-0.2	15.25	0.034
-0.25	15.25	0.70045
-0.3	15.25	-0.40541
-0.35	15.25	0.06055
-0.4	15.25	0.06122
-0.45	15.25	-1.47638
-0.5	15.25	-3.17074
-0.55	15.25	-2.44414
-0.6	15.25	0.1429
-0.65	15.25	-1.5581
-0.7	15.25	-3.79663
-0.75	15.25	-4.26411
-0.8	15.25	-5.12121
-0.85	15.25	-0.57701
-0.9	15.25	20.0154
-0.95	15.25	37.6792
-1	15.25	27.2963
-1.05	15.25	7.40195
-1.1	15.25	-2.66684
-1.15	15.25	-6.91557
-1.2	15.25	-6.46978
-1.25	15.25	-1.59211
3.75	15.2	0.13493
3.7	15.2	-0.2362
3.65	15.2	-0.02195
3.6	15.2	-0.0058
3.55	15.2	-0.00848
3.5	15.2	-0.01052
3.45	15.2	0.01366
3.4	15.2	0.00911
3.35	15.2	-0.00282
3.3	15.2	-0.00644
3.25	15.2	-0.00141
3.2	15.2	0.05513
3.15	15.2	0.83185
3.1	15.2	4.10991
3.05	15.2	7.03339
3	15.2	4.94838
2.95	15.2	1.77553
2.9	15.2	0.75058
2.85	15.2	0.28831
2.8	15.2	0.09846
2.75	15.2	0.04302
2.7	15.2	0.01589
2.65	15.2	-0.0011
2.6	15.2	0.00357
2.55	15.2	0.00659
2.5	15.2	-0.00361
2.45	15.2	-0.0071
2.4	15.2	0.00216
2.35	15.2	0.00981
2.3	15.2	0.00545
2.25	15.2	-0.01064
2.2	15.2	-0.00659
2.15	15.2	0.00879
2.1	15.2	0.00553
2.05	15.2	-0.0029
2	15.2	-0.01886
1.95	15.2	-0.01194
1.9	15.2	0.01156
1.85	15.2	0.01073
1.8	15.2	0.00306
1.75	15.2	0.00436
1.7	15.2	0.0051
1.65	15.2	-0.01442
1.6	15.2	-0.03853
1.55	15.2	-0.06233
1.5	15.2	-0.06199
1.45	15.2	-0.01461
1.4	15.2	-0.00215
1.35	15.2	-0.01088
1.3	15.2	0.0192
1.25	15.2	0.01131
1.2	15.2	-0.00567
1.15	15.2	0.02503
1.1	15.2	0.01965
1.05	15.2	-0.00344
1	15.2	-0.03533
0.95	15.2	-0.01271
0.9	15.2	0.12526
0.85	15.2	0.08827
0.8	15.2	-0.23061
0.75	15.2	-0.11198
0.7	15.2	0.11496
0.65	15.2	-0.00729
0.6	15.2	-0.01799
0.55	15.2	0.04109
0.5	15.2	0.00496
0.45	15.2	-0.03883
0.4	15.2	0.10083
0.35	15.2	-0.12837
0.3	15.2	-0.25932
0.25	15.2	-0.15382
0.2	15.2	-0.19656
0.15	15.2	0.00764
0.1	15.2	0.34216
0.05	15.2	0.19604
0	15.2	-0.05238
-0.05	15.2	0.14666
-0.1	15.2	0.21062
-0.15	15.2	0.2163
-0.2	15.2	0.07619
-0.25	15.2	-0.46884
-0.3	15.2	-0.45817
-0.35	15.2	-0.32067
-0.4	15.2	-0.12335
-0.45	15.2	-0.38468
-0.5	15.2	-1.09479
-0.55	15.2	-0.53947
-0.6	15.2	-1.16951
-0.65	15.2	-3.81658
-0.7	15.2	-4.92492
-0.75	15.2	-4.2805
-0.8	15.2	-4.81732
-0.85	15.2	1.25544
-0.9	15.2	21.2347
-0.95	15.2	44.4609
-1	15.2	28.1449
-1.05	15.2	0.82179
-1.1	15.2	-6.32973
-1.15	15.2	-8.36491
-1.2	15.2	-4.2311
-1.25	15.2	-1.83006
3.75	15.15	0.11584
3.7	15.15	-0.28048
3.65	15.15	-0.0215
3.6	15.15	0.01494
3.55	15.15	0.01052
3.5	15.15	0.00236
3.45	15.15	-0.01272
3.4	15.15	0.0022
3.35	15.15	0.00471
3.3	15.15	0.01585
3.25	15.15	0.01507
3.2	15.15	0.02552
3.15	15.15	0.5231
3.1	15.15	3.23374
3.05	15.15	7.11769
3	15.15	5.85657
2.95	15.15	2.01829
2.9	15.15	0.76256
2.85	15.15	0.29355
2.8	15.15	0.08485
2.75	15.15	0.01199
2.7	15.15	-0.0077
2.65	15.15	-0.00526
2.6	15.15	0.00558
2.55	15.15	-3.85278e-05
2.5	15.15	-0.000942178
2.45	15.15	0.00935
2.4	15.15	-0.00165
2.35	15.15	-0.00958
2.3	15.15	0.00565
2.25	15.15	0.0066
2.2	15.15	-0.00275
2.15	15.15	0.00412
2.1	15.15	0.00612
2.05	15.15	0.00165
2	15.15	-0.00129
1.95	15.15	-0.00224
1.9	15.15	0.000274958
1.85	15.15	0.00341
1.8	15.15	-0.000627573
1.75	15.15	-0.00789
1.7	15.15	-0.00137
1.65	15.15	0.00436
1.6	15.15	-0.018
1.55	15.15	-0.03046
1.5	15.15	-0.02666
1.45	15.15	-0.01819
1.4	15.15	-0.01026
1.35	15.15	-0.0349
1.3	15.15	-0.05294
1.25	15.15	-0.06036
1.2	15.15	-0.06393
1.15	15.15	-0.04894
1.1	15.15	-0.02524
1.05	15.15	0.02308
1	15.15	0.02722
0.95	15.15	0.04375
0.9	15.15	0.08127
0.85	15.15	-0.03014
0.8	15.15	-0.28077
0.75	15.15	-0.0589
0.7	15.15	0.10968
0.65	15.15	0.05462
0.6	15.15	0.13776
0.55	15.15	0.05177
0.5	15.15	0.05914
0.45	15.15	0.02352
0.4	15.15	-0.00456
0.35	15.15	-0.26666
0.3	15.15	-0.0729
0.25	15.15	0.15329
0.2	15.15	0.06604
0.15	15.15	-0.04824
0.1	15.15	0.18173
0.05	15.15	0.22668
0	15.15	-0.25466
-0.05	15.15	-0.2805
-0.1	15.15	0.31335
-0.15	15.15	0.4443
-0.2	15.15	-0.24758
-0.25	15.15	-0.26954
-0.3	15.15	-0.46359
-0.35	15.15	-0.19873
-0.4	15.15	0.28875
-0.45	15.15	0.05957
-0.5	15.15	-0.40951
-0.55	15.15	-1.37132
-0.6	15.15	-2.65752
-0.65	15.15	-6.17173
-0.7	15.15	-6.83889
-0.75	15.15	-4.67473
-0.8	15.15	-2.16186
-0.85	15.15	0.51647
-0.9	15.15	25.8093
-0.95	15.15	42.2418
-1	15.15	20.5456
-1.05	15.15	3.52619
-1.1	15.15	-1.38162
-1.15	15.15	-4.81864
-1.2	15.15	-6.13031
-1.25	15.15	-2.10251
3.75	15.1	0.13984
3.7	15.1	-0.25997
3.65	15.1	-0.02367
3.6	15.1	0.00157
3.55	15.1	-0.00361
3.5	15.1	0.00299
3.45	15.1	0.00424
3.4	15.1	0.0022
3.35	15.1	-0.01916
3.3	15.1	0.00345
3.25	15.1	0.0099
3.2	15.1	0.0171
3.15	15.1	0.45452
3.1	15.1	2.80138
3.05	15.1	6.66681
3	15.1	6.20029
2.95	15.1	2.54321
2.9	15.1	0.87596
2.85	15.1	0.30354
2.8	15.1	0.08024
2.75	15.1	0.01345
2.7	15.1	0.00871
2.65	15.1	0.00432
2.6	15.1	-0.00686
2.55	15.1	-0.00624
2.5	15.1	-0.00459
2.45	15.1	0.00428
2.4	15.1	0.00675
2.35	15.1	-0.00502
2.3	15.1	-0.00962
2.25	15.1	-0.00652
2.2	15.1	0.000472055
2.15	15.1	0.01382
2.1	15.1	0.00679
2.05	15.1	-0.00074553
2	15.1	0.0018
1.95	15.1	-0.00589
1.9	15.1	0.000863762
1.85	15.1	0.006
1.8	15.1	0.00478
1.75	15.1	0.00443
1.7	15.1	-0.00541
1.65	15.1	-0.01959
1.6	15.1	-0.01706
1.55	15.1	-0.03933
1.5	15.1	-0.02281
1.45	15.1	0.01218
1.4	15.1	-0.0154
1.35	15.1	-0.01029
1.3	15.1	-0.01128
1.25	15.1	-0.00197
1.2	15.1	0.02322
1.15	15.1	0.01164
1.1	15.1	0.000391848
1.05	15.1	-0.00505
1	15.1	-0.00411
0.95	15.1	0.00859
0.9	15.1	0.01383
0.85	15.1	0.01321
0.8	15.1	-0.01696
0.75	15.1	-0.01705
0.7	15.1	-0.00212
0.65	15.1	0.03895
0.6	15.1	-0.00668
0.55	15.1	-0.04983
0.5	15.1	0.02627
0.45	15.1	-0.0978
0.4	15.1	-0.07827
0.35	15.1	0.01484
0.3	15.1	0.04491
0.25	15.1	-0.00607
0.2	15.1	-0.06274
0.15	15.1	0.01033
0.1	15.1	-0.05701
0.05	15.1	0.04706
0	15.1	0.17781
-0.05	15.1	0.04801
-0.1	15.1	0.36751
-0.15	15.1	-0.26144
-0.2	15.1	-1.50083
-0.25	15.1	-0.57562
-0.3	15.1	0.1525
-0.35	15.1	0.54019
-0.4	15.1	0.67144
-0.45	15.1	-0.62309
-0.5	15.1	-0.76106
-0.55	15.1	-0.78034
-0.6	15.1	-1.66499
-0.65	15.1	-5.07678
-0.7	15.1	-6.12126
-0.75	15.1	-3.62177
-0.8	15.1	0.63006
-0.85	15.1	7.56065
-0.9	15.1	33.3909
-0.95	15.1	34.4905
-1	15.1	9.26569
-1.05	15.1	2.52264
-1.1	15.1	-3.35214
-1.15	15.1	-5.56444
-1.2	15.1	-3.84321
-1.25	15.1	-0.9784
3.75	15.05	0.15576
3.7	15.05	-0.25839
3.65	15.05	-0.04984
3.6	15.05	-0.0022
3.55	15.05	-0.00503
3.5	15.05	-0.00393
3.45	15.05	0.0022
3.4	15.05	0.0011
3.35	15.05	0.0066
3.3	15.05	-0.0022
3.25	15.05	-0.00581
3.2	15.05	0.00801
3.15	15.05	0.32161
3.1	15.05	2.20868
3.05	15.05	6.49746
3	15.05	6.85378
2.95	15.05	2.82463
2.9	15.05	0.79586
2.85	15.05	0.31285
2.8	15.05	0.11567
2.75	15.05	0.02843
2.7	15.05	0.00142
2.65	15.05	0.00275
2.6	15.05	0.00553
2.55	15.05	-0.00361
2.5	15.05	-0.00817
2.45	15.05	-0.00224
2.4	15.05	0.01001
2.35	15.05	0.00734
2.3	15.05	-0.000314855
2.25	15.05	-0.00377
2.2	15.05	-0.00596
2.15	15.05	-0.00239
2.1	15.05	-0.00185
2.05	15.05	0.00703
2	15.05	0.00393
1.95	15.05	-0.00569
1.9	15.05	0.00133
1.85	15.05	0.00396
1.8	15.05	-0.00181
1.75	15.05	-0.00428
1.7	15.05	-0.00204
1.65	15.05	0.0011
1.6	15.05	-0.01235
1.55	15.05	-0.04052
1.5	15.05	-0.09645
1.45	15.05	-0.02468
1.4	15.05	0.03218
1.35	15.05	-0.00038004
1.3	15.05	-0.01032
1.25	15.05	-0.01448
1.2	15.05	0.01787
1.15	15.05	-0.0157
1.1	15.05	-0.02575
1.05	15.05	0.02098
1	15.05	0.01587
0.95	15.05	-0.03373
0.9	15.05	-0.0294
0.85	15.05	0.03594
0.8	15.05	-0.03696
0.75	15.05	0.000507432
0.7	15.05	-0.06465
0.65	15.05	-0.02512
0.6	15.05	0.1042
0.55	15.05	-0.01534
0.5	15.05	0.05945
0.45	15.05	0.09431
0.4	15.05	-0.01056
0.35	15.05	-0.19022
0.3	15.05	-0.06337
0.25	15.05	-0.0488
0.2	15.05	-0.05097
0.15	15.05	0.01385
0.1	15.05	0.09746
0.05	15.05	0.26235
0	15.05	0.27211
-0.05	15.05	-0.27653
-0.1	15.05	0.08942
-0.15	15.05	-0.07962
[truncated: 30,827 more rows]
