# Supplementary material for: Counterpropagating topological and quantum Hall edge channels
Source: Nat Commun. 2022 May 13;13:2682. doi: 10.1038/s41467-022-29815-2 (PMC9106760; doi:10.1038/s41467-022-29815-2)
Supplement: Supplementary file 2 — Source Data [file 41467_2022_29815_MOESM2_ESM.zip › SourceData/Fig1c_bdependence-neig1200-energy.csv]

	(-2, -5)	(-2, -4)	(-2, -3)	(-2, -2)	(-2, -1)	(-2, 1)	(-1, -5)	(-1, -4)	(-1, -3)	(-1, -2)	(-1, -1)	(-1, 1)	(0, -5)	(0, -4)	(0, -3)	(0, -2)	(0, -1)	(0, 1)	(1, -6)	(1, -5)	(1, -4)	(1, -3)	(1, -2)	(1, -1)	(1, 1)	(1, 2)	(2, -6)	(2, -5)	(2, -4)	(2, -3)	(2, -2)	(2, -1)	(2, 1)	(2, 2)	(3, -6)	(3, -5)	(3, -4)	(3, -3)	(3, -2)	(3, -1)	(3, 1)	(3, 2)	(4, -6)	(4, -5)	(4, -4)	(4, -3)	(4, -2)	(4, -1)	(4, 1)
bz	E	E	E	E	E	E	E	E	E	E	E	E	E	E	E	E	E	E	E	E	E	E	E	E	E	E	E	E	E	E	E	E	E	E	E	E	E	E	E	E	E	E	E	E	E	E	E	E	E
0.00000	-303.06524	-225.32613	-159.11976	-106.59889	-68.65729	-45.74576	-159.11976	-119.72691	-106.59889	-68.65729	-49.28382	-45.74576	-119.70691	-106.59889	-68.65729	-49.28382	-49.26382	-45.74576			-68.65729	-68.63729	-49.28382	-49.26382	-45.74576	-45.72576			-68.65729	-68.63729	-49.28382	-49.26382	-45.74576	-45.72576			-68.65729	-68.63729	-49.28382	-49.26382	-45.74576	-45.72576			-68.65729	-68.63729	-49.28382	-49.26382	-45.74576
0.01000	-302.97861	-225.23301	-159.02330	-106.50027	-68.55726	-45.64490	-159.03214	-119.72891	-106.51211	-68.54460	-50.21664	-44.70668	-119.75984	-106.52387	-68.53206	-50.85006	-49.19441	-43.99843			-68.72471	-68.51966	-51.37137	-50.11770	-44.82855	-43.40224			-68.71222	-68.50738	-51.82276	-50.77430	-44.09711	-42.87592			-68.69987	-68.49524	-52.22513	-51.30886	-43.48766	-42.39856			-68.68764	-68.48323	-52.59066	-51.76913	-42.95244
0.04000	-302.71874	-224.95373	-158.73400	-106.20451	-68.25724	-45.34242	-158.76963	-119.73413	-106.25235	-68.20713	-51.88301	-42.72107	-119.91975	-106.29904	-68.15902	-53.27006	-48.98585	-41.03400			-68.98797	-68.11302	-54.33520	-51.72887	-43.08635	-39.66794			-68.94085	-68.06925	-55.21955	-53.19097	-41.32345	-38.48169			-68.89609	-68.02781	-55.98343	-54.29276	-39.91967	-37.41480			-68.85381	-67.98886	-56.65926	-55.19963	-38.70947
0.09000	-302.28619	-224.48900	-158.25264	-105.71242	-67.75809	-44.83916	-158.33388	-119.74025	-105.82197	-67.64727	-53.61991	-40.45112	-120.18969	-105.92574	-67.54644	-55.63165	-48.63721	-37.76170			-69.43010	-67.45693	-57.11808	-53.49359	-41.09831	-35.59268			-69.33653	-67.38046	-58.31274	-55.63002	-38.27665	-33.70925			-69.25714	-67.31919	-59.31159	-57.16905	-36.04255	-32.01388			-69.19354	-67.27580	-60.16463	-58.38637	-34.11757
0.16000	-301.68352	-223.84178	-157.58235	-105.02722	-67.06307	-44.13846	-157.72947	-119.74372	-105.22678	-66.87074	-55.30768	-38.01637	-120.57383	-105.40858	-66.70922	-57.81750	-48.14733	-34.29567			-70.05596	-66.58793	-59.59718	-55.28779	-38.97478	-31.28802			-69.92650	-66.52164	-60.96164	-57.94451	-35.06094	-28.67103			-69.85098	-66.53252	-62.03504	-59.72961	-31.95694	-26.31166			-69.83794	-66.64962	-62.87845	-60.99866	-29.27785
0.25000	-300.91766	-223.01974	-156.73113	-104.15714	-66.18056	-43.24874	-156.96654	-119.74012	-104.47890	-65.88905	-56.91604	-35.44981	-121.00365	-104.75846	-65.67063	-59.79195	-47.51532	-30.67072			-70.87011	-65.57359	-61.72130	-57.05127	-36.73661	-26.79318			-70.75009	-65.69921	-63.08402	-59.95076	-31.69863	-23.41215			-70.77369	-66.19199	-64.02381	-61.48746	-27.68996	-20.35999			-70.94710	-67.05371	-64.62017	-62.14543	-24.22396
0.36000	-300.00277	-222.03839	-155.71512	-103.11870	-65.12734	-42.18695	-156.06397	-119.72488	-103.60003	-64.72248	-58.43508	-32.76932	-121.48133	-103.99594	-64.46429	-61.53787	-46.74133	-26.90879			-71.86995	-64.56820	-63.45888	-58.66030	-34.38440	-22.13533			-71.82957	-65.55031	-64.63176	-61.05304	-28.19572	-17.96553			-72.04602	-67.24009	-65.24542	-61.55321	-23.25430	-14.19784			-72.45882	-68.89772	-65.45817	-61.48344	-18.97570
0.49000	-298.96308	-220.92395	-154.56154	-101.93976	-63.93168	-40.98159	-155.05231	-119.69401	-102.62458	-63.40278	-59.86200	-29.99342	-121.98844	-103.15392	-63.13589	-63.04742	-45.82742	-23.03169			-73.03295	-64.80090	-64.02523	-59.69823	-31.91343	-17.34050			-73.11912	-66.73888	-65.63227	-60.63241	-24.55363	-12.36178			-73.52244	-69.20943	-65.84422	-60.44895	-18.65788	-7.86048			-74.08522	-71.15320	-65.69815	-60.10744	-13.54741
0.64000	-297.83431	-219.71488	-153.31024	-100.66105	-62.63489	-39.67432	-153.97498	-119.64507	-101.60102	-61.97427	-61.19740	-27.14641	-122.50483	-102.27791	-64.32095	-61.74303	-44.77853	-19.06501			-74.30770	-65.76790	-64.66115	-59.48487	-29.31881	-12.43698			-74.50645	-68.59143	-66.18306	-59.40510	-20.77291	-6.63231			-75.01048	-71.34754	-66.01533	-58.97815	-13.90690	-1.38255			-75.60838	-73.37510	-65.57777	-58.52363	-7.95049
0.81000	-296.66253	-218.46057	-152.01232	-99.33479	-61.28993	-38.31851	-152.88654	-119.57781	-100.59000	-62.44392	-60.49202	-24.25920	-123.01273	-101.42279	-65.36733	-60.35191	-43.60329	-15.03862			-75.61993	-66.40479	-66.12421	-58.40368	-26.59838	-7.45567			-75.87115	-70.56649	-66.39211	-57.95000	-16.85544	-0.80970			-76.37937	-73.42536	-65.89299	-57.41467	-9.00754	5.20147			-76.92536	-75.44708	-65.21803	-56.90219	-2.19512
1.00000	-295.49964	-217.21648	-150.72510	-98.01950	-59.95611	-36.97393	-151.84694	-119.49451	-99.65838	-63.60542	-59.01636	-21.36674	-123.49821	-100.64542	-66.20395	-59.03014	-42.31458	-10.98446			-76.88926	-67.80913	-66.76767	-57.08446	-23.75427	-2.42818			-77.11883	-72.49161	-66.34595	-56.46987	-12.80576	5.07387			-77.55302	-75.36278	-65.56011	-55.87614	-3.96736	11.85847			-77.98770	-77.32372	-64.68816	-55.33430	3.70840
1.21000	-294.39617	-216.03636	-149.50409	-96.77185	-58.69085	-35.69846	-150.91299	-119.39972	-98.87000	-64.68639	-57.60465	-18.50316	-123.95213	-99.99485	-66.85547	-57.83701	-40.92921	-6.93260			-78.04424	-69.49395	-66.91381	-55.76528	-20.79335	2.61655			-78.18382	-74.29402	-66.11217	-55.06006	-8.63170	10.98959			-78.48820	-77.11871	-65.07724	-54.43362	1.20400	18.55933			-78.98117	-78.77537	-64.04096	-53.88153	9.74864
1.44000	-293.39352	-214.96413	-148.39458	-95.63803	-57.54095	-34.53923	-150.12958	-119.29935	-98.27609	-65.69154	-56.30279	-15.69614	-124.37039	-99.50349	-67.35130	-56.81483	-39.46651	-2.90690			-79.03213	-71.09195	-66.89662	-54.54091	-17.72635	7.65587			-79.02816	-75.93457	-65.74651	-53.77505	-4.34398	16.91505			-79.16943	-78.67087	-64.49494	-53.13230	6.49485	25.28151			-80.40895	-79.29413	-63.32272	-52.58446	15.91291
1.69000	-292.51858	-214.02816	-147.42581	-94.64782	-56.53658	-33.52663	-149.52395	-119.19953	-97.90879	-66.62540	-55.13967	-12.96300	-124.75324	-99.18280	-67.72202	-55.98458	-37.94594	1.07794			-79.82431	-72.56260	-66.76253	-53.45359	-14.56614	12.67568			-79.64225	-77.39441	-65.29483	-52.64312	0.04488	22.83612			-80.01214	-79.60852	-63.85566	-51.99617	11.89221	32.01056			-81.60905	-79.57409	-62.57328	-51.46448	22.18765
1.96000	-291.78240	-213.23997	-146.60956	-93.81323	-55.68984	-32.67285	-149.10485	-119.10551	-97.77970	-67.49199	-54.12613	-10.30986	-125.10391	-99.02485	-67.99585	-55.34735	-36.38450	5.01664			-80.41650	-73.88982	-66.54881	-52.51704	-11.32595	17.67047			-80.04173	-78.67055	-64.79282	-51.67253	4.52193	28.74672			-81.14847	-79.83870	-63.19276	-51.03143	17.38286	38.73978		-105.45952	-82.59451	-79.66120	-61.82434	-50.52639	28.55929
2.25000	-291.18268	-212.59688	-145.94300	-93.13130	-54.99776	-31.97487	-148.86601	-119.02106	-97.88323	-68.29474	-53.25819	-7.73357	-125.42692	-99.00816	-68.19631	-54.88983	-34.79516	8.91152			-80.82386	-75.07330	-66.28298	-51.72740	-8.01794	22.64149			-80.25883	-79.77160	-64.26617	-50.85742	9.07499	34.64705		-104.74059	-82.09530	-79.90373	-62.53039	-50.23140	22.95434			-106.25800	-83.38613	-79.60554	-61.09891	-49.76284	35.01507
2.56000	-290.70828	-212.08684	-145.41365	-92.58930	-54.44739	-31.41964	-148.79164	-118.94834	-98.20227	-69.03655	-52.52230	-5.22515	-125.72685	-99.10484	-68.34140	-54.59095	-33.18665	12.76952			-81.07298	-76.12215	-65.98388	-51.07113	-4.65253	27.59400			-80.71312	-80.33201	-63.73217	-50.18384	13.69327	40.54101		-105.51294	-82.87332	-79.84739	-61.88481	-49.58200	28.59554			-107.12009	-84.00858	-79.45224	-60.41251	-49.15956	41.54361
2.89000	-290.34380	-211.69339	-145.00447	-92.16981	-54.02107	-30.98936	-148.86183	-118.88818	-98.71392	-69.72012	-51.90058	-2.77313	-126.00766	-99.28659	-68.44416	-54.42743	-31.56425	16.59939			-81.19409	-77.05004	-65.66375	-50.53088	-1.23828	32.53486		-104.34823	-81.51350	-80.29790	-63.20189	-49.63472	18.36768			-106.33615	-83.50474	-79.70727	-61.26651	-49.06639	34.29701			-108.00789	-84.48702	-79.23744	-59.77506	-48.69975	48.13518
3.24000	-290.07309	-211.39927	-144.69761	-91.85460	-53.70034	-30.66541	-149.05637	-118.84054	-99.39367	-70.34823	-51.37461	-0.36602	-126.27256	-99.52826	-68.51379	-54.37720	-29.93097	20.40977			-81.21576	-77.87171	-65.33042	-50.08919	2.21792	37.47076		-105.09920	-82.19108	-80.18733	-62.68246	-49.19322	23.09070			-107.17981	-84.01085	-79.51274	-60.68217	-48.66806	40.05088			-108.89375	-84.84499	-78.98813	-59.19269	-48.36701	54.78163
3.61000	-289.88117	-211.18852	-144.47660	-91.62687	-53.46815	-30.43064	-149.35683	-118.80486	-100.21794	-70.92403	-50.92759	2.00642	-126.52415	-99.80941	-68.55685	-54.42110	-28.28855	24.20812			-81.16234	-78.60107	-64.98904	-49.73049	5.71056	42.40736		-105.87105	-82.76262	-80.02438	-62.17862	-48.84440	27.85623			-108.02210	-84.41075	-79.28562	-60.13618	-48.37240	45.85070		-119.49404	-109.75876	-85.10341	-78.72373	-58.66924	-48.14685
4.00000	-289.75515	-211.04740	-144.32726	-91.47213	-53.30983	-30.27025	-149.74743	-118.78042	-101.16520	-71.45106	-50.54519	4.35270	-126.76460	-100.11444	-68.57814	-54.54320	-26.63811	28.00043		-103.82374	-81.05340	-79.25039	-64.64321	-49.44168	9.23520			-106.64643	-83.24278	-79.82717	-61.69376	-48.57579	32.65931			-108.84803	-84.72108	-79.04174	-59.63157	-48.16720	51.69118		-119.33938	-110.59062	-85.28037	-78.45802	-58.20711	-48.02710
4.41000	-289.68429	-210.96449	-144.23778	-91.37834	-53.21319	-30.17194	-150.21499	-118.76641	-102.21631	-71.93315	-50.21562	6.67960	-126.99577	-100.43194	-68.58132	-54.73059	-24.98048	31.79127		-104.47521	-80.90418	-79.83007	-64.29568	-49.21216	12.78823			-107.41321	-83.64408	-79.60904	-61.23056	-48.37728	37.49588			-109.64765	-84.95607	-78.79245	-59.17057	-48.04253	57.56798		-119.15054	-111.38179	-85.39141	-78.20084	-57.80777	-47.99780
4.84000	-289.65979	-210.93044	-144.19851	-91.33565	-53.16823	-30.12567	-150.74865	-118.76204	-103.35450	-72.37429	-49.92936	8.99244	-127.21926	-100.75386	-68.56924	-54.97288	-23.31645	35.58399		-105.12747	-80.72639	-80.34883	-63.94873	-49.03345	16.36667			-108.16310	-83.97715	-79.37983	-60.79120	-48.24081	42.36257		-119.44275	-110.41459	-85.12790	-78.54603	-58.75486	-47.99043			-118.93805	-112.12810	-85.44981	-77.95933	-57.47213	-48.05088
5.29000	-289.67448	-210.93762	-144.20158	-91.33603	-53.16683	-30.12323	-151.33947	-118.76654	-104.56510	-72.77838	-49.67875	11.29531	-127.43645	-101.07475	-68.54418	-55.26163	-21.64676	39.38099		-105.77370	-80.81391	-80.52899	-63.60431	-48.89882	19.96804			-108.89051	-84.25107	-79.14680	-60.37757	-48.15995	47.25661		-119.24674	-111.14504	-85.24706	-78.30852	-58.38572	-48.00444			-118.71025	-112.82772	-85.46704	-77.73878	-57.20060	-48.17975
5.76000	-289.72248	-210.97977	-144.24055	-91.37290	-53.20232	-30.15791	-151.98002	-118.77919	-105.83537	-73.14918	-49.45760	13.59139	-127.64851	-101.39103	-68.50800	-55.59000	-19.97212	43.18393		-106.40915	-81.23142	-80.31885	-63.26420	-48.80291	23.59026			-109.59182	-84.47364	-78.91537	-59.99130	-48.12954	52.17562		-119.03562	-111.83694	-85.32262	-78.08450	-58.06412	-48.07938			-118.47386	-113.48043	-85.45301	-77.54321	-56.99327	-48.37901
6.25000	-289.79895	-211.05178	-144.31012	-91.44087	-53.26922	-30.22420	-152.66412	-118.79928	-107.15422	-73.49012	-49.26096	15.88311	-127.85643	-101.70049	-68.46226	-55.95232	-18.29326	46.99389		-107.03058	-81.60644	-80.10126	-62.93004	-48.74145	27.23155			-110.26478	-84.65162	-78.68965	-59.63382	-48.14544	57.11762		-118.81467	-112.48952	-85.36253	-77.87745	-57.79074	-48.21095			-118.23435	-114.08716	-85.41639	-77.37578	-56.84995	-48.64417
6.76000	-289.89989	-211.14938	-144.40589	-91.53544	-53.36300	-30.31752	-153.38653	-118.82615	-108.51202	-73.80434	-49.08480	18.17237	-128.06106	-102.00190	-68.40826	-56.34390	-16.61086	50.81151		-107.63581	-81.94333	-79.88033	-62.60333	-48.71101	30.89040		-119.29339	-110.90812	-84.79096	-78.47281	-59.30636	-48.20427			-118.58825	-113.10289	-85.37379	-77.69013	-57.56605	-48.39564			-117.99630	-114.64966	-85.36479	-77.23900	-56.77020	-48.97147
7.29000	-290.02198	-211.26905	-144.52424	-91.65293	-53.47991	-30.43409	-154.14283	-118.85916	-109.90042	-74.09463	-48.92587	20.46058	-128.26310	-102.29471	-68.34716	-56.76080	-14.92559	54.63712		-108.22344	-82.24581	-79.65928	-62.28550	-48.70884	34.56552		-119.08582	-111.52129	-84.89689	-78.26735	-59.00997	-48.30327			-118.36001	-113.67783	-85.36260	-77.52474	-57.39029	-48.63049			-117.76356	-115.17026	-85.30492	-77.13496	-56.75338	-49.35771
7.84000	-290.16246	-211.40786	-144.66214	-91.79022	-53.61681	-30.57076	-154.92921	-118.89770	-111.31215	-74.36347	-48.78154	22.74882	-128.46320	-102.57883	-68.27997	-57.19970	-13.23807	58.47075		-108.79263	-82.51709	-79.44065	-61.97788	-48.73274	38.25577		-118.87308	-112.10425	-84.97412	-78.07526	-58.74554	-48.44015			-118.13303	-114.21558	-85.33451	-77.38313	-57.26351	-48.91301			-117.53947	-115.65166	-85.24272	-77.06540	-56.79872	-49.80016
8.41000	-290.31902	-211.56336	-144.81706	-91.94476	-53.77110	-30.72491	-155.74241	-118.94121	-112.74092	-74.61306	-48.64971	25.03790	-128.66191	-102.85452	-68.20763	-57.65778	-11.54888	62.31223		-109.34295	-82.76000	-79.22647	-61.68173	-48.78089	41.96021		-118.65764	-112.65734	-85.02686	-77.89817	-58.51381	-48.61301			-117.91001	-114.71774	-85.29450	-77.26684	-57.18563	-49.24107			-117.32691	-116.09688	-85.18350	-77.03183	-56.90532	-50.29644
9.00000	-290.48976	-211.73354	-144.98693	-92.11443	-53.94063	-30.89436	-156.57960	-118.98918	-114.18123	-74.84535	-48.52873	27.32837	-128.85977	-103.12223	-68.13104	-58.13265	-9.85860	66.16122		-109.87423	-82.97703	-79.01837	-61.39820	-48.85187	45.67798		-118.44162	-113.18121	-85.05894	-77.73748	-58.31536	-48.82025			-117.69328	-115.18615	-85.24705	-77.17722	-57.15640	-49.61284			-117.12848	-116.50910	-85.13195	-77.03556	-57.07215	-50.84450
9.61000	-290.67311	-211.91672	-145.17002	-92.29746	-54.12362	-31.07733	-157.43831	-119.04115	-115.62834	-75.06208	-48.41728	29.62064	-129.05730	-103.38256	-68.05104	-58.62227	-8.16772	70.01722		-110.38655	-83.17042	-78.81771	-61.12837	-48.94448	49.40835		-118.22687	-113.67668	-85.07385	-77.59435	-58.15064	-49.06054			-117.48492	-115.62287	-85.19620	-77.11544	-57.17545	-50.02675			-116.94646	-116.89161	-85.09227	-77.07773	-57.29815	-51.44252
10.24000	-290.86779	-212.11155	-145.36493	-92.49243	-54.31862	-31.27235	-158.31640	-119.09671	-117.07808	-75.26482	-48.31436	31.91493	-129.25500	-103.63622	-67.96849	-59.12490	-6.47673	73.87962		-110.88012	-83.34221	-78.62560	-60.87324	-49.05777	53.15070		-118.01501	-114.14477	-85.07478	-77.46983	-58.01996	-49.33271			-117.28678	-116.03005	-85.14562	-77.08256	-57.24231	-50.48139			-117.24775	-116.78298	-85.06820	-77.15936	-57.58217	-52.08891
10.89000	-291.07274	-212.31691	-145.57052	-92.69816	-54.52445	-31.47823	-159.21196	-119.15551	-118.52683	-75.45498	-48.21922	34.21137	-129.45340	-103.88393	-67.88419	-59.63907	-4.78607	77.74768		-111.35528	-83.49426	-78.44299	-60.63368	-49.19093	56.90448		-117.80753	-114.58661	-85.06467	-77.36485	-57.92352	-49.63575			-117.10059	-116.40994	-85.09864	-77.07954	-57.35642	-50.97555			-117.58088	-116.63995	-85.06309	-77.28136	-57.92303	-52.78224
11.56000	-291.28714	-212.53192	-145.78586	-92.91372	-54.74015	-31.69402	-160.12330	-119.97144	-119.21727	-75.63386	-48.13129	36.50999	-129.65301	-104.12646	-67.79896	-60.16350	-3.09612	81.62057	-118.59649	-111.81245	-83.62830	-78.27070	-60.41051	-49.34330			-117.60573	-115.00341	-85.04623	-77.28023	-57.86140	-49.96881			-116.92789	-116.76486	-85.05828	-77.10723	-57.51714	-51.50813			-117.89432	-116.51916	-85.07990	-77.44455	-58.31953	-53.52123
12.25000	-291.51031	-212.75586	-146.01022	-93.13836	-54.96498	-31.91896	-161.04894	-121.40913	-119.28174	-75.80265	-48.05021	38.81074	-129.85436	-104.36458	-67.71360	-60.69711	-1.40726	85.49733	-118.38748	-112.25209	-83.74594	-78.10946	-60.20441	-49.51432			-117.41083	-115.39647	-85.02198	-77.21677	-57.83358	-50.33108			-117.09713	-116.77015	-85.02728	-77.16643	-57.72374	-52.07814			-118.19135	-116.42227	-85.12128	-77.64964	-58.77045	-54.30472
12.96000	-291.74172	-212.98818	-146.24303	-93.37150	-55.19833	-32.15243	-161.98751	-122.83748	-119.34873	-75.96243	-47.97571	41.11353	-130.05799	-104.59904	-67.62888	-61.23896	0.28022	89.37694	-118.17903	-112.67473	-83.84872	-77.95992	-60.01598	-49.70348			-117.22396	-115.76711	-84.99425	-77.17517	-57.83992	-50.72187			-117.40909	-116.62871	-85.00813	-77.25786	-57.97548	-52.68466			-118.47516	-116.35084	-85.18959	-77.89728	-59.27455	-55.13164
13.69000	-291.98097	-213.22844	-146.48385	-93.61267	-55.43975	-32.39399	-162.93778	-124.25435	-119.41810	-76.11423	-47.90766	43.41820	-130.26443	-104.83057	-67.54558	-61.78825	1.96601	93.25822	-117.97193	-113.08092	-83.93808	-77.82268	-59.84572	-49.91035			-117.04616	-116.11669	-84.96520	-77.15610	-57.88022	-51.14053			-117.70306	-116.50487	-85.00309	-77.38219	-58.27153	-53.32687			-118.74886	-116.30634	-85.28693	-78.18805	-59.83059	-56.00103
14.44000	-292.22774	-213.47631	-146.73231	-93.86153	-55.68887	-32.64326	-163.89863	-125.65787	-119.48974	-76.25897	-47.84598	45.72458	-130.47421	-105.05988	-67.46441	-62.34428	3.64989	97.13988	-117.76692	-113.47122	-84.01543	-77.69831	-59.69404	-50.13453			-116.87844	-116.44662	-84.93685	-77.16020	-57.95419	-51.58644			-117.98132	-116.39983	-85.01423	-77.54004	-58.61105	-54.00399			-119.01545	-116.29016	-85.41513	-78.52243	-60.43737	-56.91197
15.21000	-292.48179	-213.73152	-146.98817	-94.11781	-55.94542	-32.89997	-164.86901	-127.04639	-119.56358	-76.39754	-47.79068	48.03248	-130.68787	-105.28762	-67.38610	-62.90644	5.33165	101.02047	-117.56469	-113.84622	-84.08208	-77.58733	-59.56125	-50.37565			-116.75828	-116.72174	-84.91107	-77.18806	-58.06145	-52.05904			-118.24615	-116.31475	-85.04341	-77.73195	-58.99314	-54.71528			-119.27782	-116.30359	-85.57583	-78.90088	-61.09365	-57.86362
16.00000	-292.74294	-213.99391	-147.25122	-94.38130	-56.20921	-33.16393	-165.84796	-128.41847	-119.63957	-76.53072	-47.74178	50.34168	-130.90590	-105.51445	-67.31130	-63.47418	7.01112	104.89834	-117.36591	-114.20652	-84.13932	-77.49024	-59.44756	-50.63333			-117.05307	-116.57696	-84.88960	-77.24023	-58.20159	-52.55778			-118.49972	-116.25073	-85.09232	-77.95843	-59.41692	-55.46005			-119.53874	-116.34787	-85.77047	-79.32376	-61.79824	-58.85518
[truncated: 1,569 more columns]
