# Supplementary material for: Counterpropagating topological and quantum Hall edge channels
Source: Nat Commun. 2022 May 13;13:2682. doi: 10.1038/s41467-022-29815-2 (PMC9106760; doi:10.1038/s41467-022-29815-2)
Supplement: Supplementary file 2 — Source Data [file 41467_2022_29815_MOESM2_ESM.zip › SourceData/Fig1c_bdependence-neig1200-isoparity-pm1.csv]

	(-2, -5)	(-2, -4)	(-2, -3)	(-2, -2)	(-2, -1)	(-2, 1)	(-1, -5)	(-1, -4)	(-1, -3)	(-1, -2)	(-1, -1)	(-1, 1)	(0, -5)	(0, -4)	(0, -3)	(0, -2)	(0, -1)	(0, 1)	(1, -6)	(1, -5)	(1, -4)	(1, -3)	(1, -2)	(1, -1)	(1, 1)	(1, 2)	(2, -6)	(2, -5)	(2, -4)	(2, -3)	(2, -2)	(2, -1)	(2, 1)	(2, 2)	(3, -6)	(3, -5)	(3, -4)	(3, -3)	(3, -2)	(3, -1)	(3, 1)	(3, 2)	(4, -6)	(4, -5)	(4, -4)	(4, -3)	(4, -2)	(4, -1)	(4, 1)
bz	isopz	isopz	isopz	isopz	isopz	isopz	isopz	isopz	isopz	isopz	isopz	isopz	isopz	isopz	isopz	isopz	isopz	isopz	isopz	isopz	isopz	isopz	isopz	isopz	isopz	isopz	isopz	isopz	isopz	isopz	isopz	isopz	isopz	isopz	isopz	isopz	isopz	isopz	isopz	isopz	isopz	isopz	isopz	isopz	isopz	isopz	isopz	isopz	isopz
0.00000	1	-1	1	-1	1	-1	1	1	-1	1	-1	-1	-1	-1	1	-1	1	-1			1	-1	-1	1	-1	1			1	-1	-1	1	-1	1			1	-1	-1	1	-1	1			1	-1	-1	1	-1
0.01000	1	-1	1	-1	1	-1	1	1	-1	1	-1	-1	-1	-1	1	-1	1	-1			-1	1	-1	1	1	-1			-1	1	-1	1	1	-1			-1	1	-1	1	1	-1			-1	1	-1	1	1
0.04000	1	-1	1	-1	1	-1	1	1	-1	1	-1	-1	-1	-1	1	-1	1	-1			-1	1	-1	1	1	-1			-1	1	-1	1	1	-1			-1	1	-1	1	1	-1			-1	1	-1	1	1
0.09000	1	-1	1	-1	1	-1	1	1	-1	1	-1	-1	-1	-1	1	-1	1	-1			-1	1	-1	1	1	-1			-1	1	-1	1	1	-1			-1	1	-1	1	1	-1			-1	1	-1	1	1
0.16000	1	-1	1	-1	1	-1	1	1	-1	1	-1	-1	-1	-1	1	-1	1	-1			-1	1	-1	1	1	-1			-1	1	-1	1	1	-1			-1	1	-1	1	1	-1			-1	1	-1	1	1
0.25000	1	-1	1	-1	1	-1	1	1	-1	1	-1	-1	1	-1	1	-1	1	-1			-1	1	-1	1	1	-1			-1	1	-1	1	1	-1			-1	1	-1	1	1	-1			-1	1	-1	1	1
0.36000	1	-1	1	-1	1	-1	1	1	-1	1	-1	-1	1	-1	1	-1	1	-1			-1	1	-1	1	1	-1			-1	1	-1	1	1	-1			-1	1	-1	1	1	-1			-1	1	-1	1	1
0.49000	1	-1	1	-1	1	-1	1	1	-1	1	-1	-1	1	-1	1	-1	1	-1			-1	-1	1	1	1	-1			-1	1	-1	1	1	-1			-1	1	-1	1	1	-1			-1	1	-1	1	1
0.64000	1	-1	1	-1	1	-1	1	1	-1	1	-1	-1	1	-1	-1	1	1	-1			-1	-1	1	1	1	-1			-1	1	-1	1	1	-1			-1	1	-1	1	1	-1			-1	1	-1	1	1
0.81000	1	-1	1	-1	1	-1	1	1	-1	-1	1	-1	1	-1	-1	1	1	-1			-1	-1	1	1	1	-1			-1	1	-1	1	1	-1			-1	1	-1	1	1	-1			-1	1	-1	1	1
1	1	-1	1	-1	1	-1	1	1	-1	-1	1	-1	1	-1	-1	1	1	-1			-1	1	-1	1	1	-1			-1	1	-1	1	1	-1			-1	1	-1	1	1	-1			-1	1	-1	1	1
1.21000	1	-1	1	-1	1	-1	1	1	-1	-1	1	-1	1	-1	-1	1	1	-1			-1	1	-1	1	1	-1			-1	1	-1	1	1	-1			-1	1	-1	1	1	-1			1	-1	-1	1	1
1.44000	1	-1	1	-1	1	-1	1	1	-1	-1	1	-1	1	-1	-1	1	1	-1			-1	1	-1	1	1	-1			-1	1	-1	1	1	-1			-1	1	-1	1	1	-1			1	-1	-1	1	1
1.69000	1	-1	1	-1	1	-1	1	1	-1	-1	1	-1	1	-1	-1	1	1	-1			-1	1	-1	1	1	-1			-1	1	-1	1	1	-1			1	-1	-1	1	1	-1			1	-1	-1	1	1
1.96000	1	-1	1	-1	1	-1	1	1	-1	-1	1	-1	1	-1	-1	1	1	-1			-1	1	-1	1	1	-1			-1	1	-1	1	1	-1			1	-1	-1	1	1	-1		-1	1	-1	-1	1	1
2.25000	1	-1	1	-1	1	-1	1	1	-1	-1	1	-1	1	-1	-1	1	1	-1			-1	1	-1	1	1	-1			-1	1	-1	1	1	-1		-1	1	-1	-1	1	1			-1	1	-1	-1	1	1
2.56000	1	-1	1	-1	1	-1	1	1	-1	-1	1	-1	1	-1	-1	1	1	-1			-1	1	-1	1	1	-1			1	-1	-1	1	1	-1		-1	1	-1	-1	1	1			-1	1	-1	-1	1	1
2.89000	1	-1	1	-1	1	-1	1	1	-1	-1	1	-1	1	-1	-1	1	1	-1			-1	1	-1	1	1	-1		-1	1	-1	-1	1	1			-1	1	-1	-1	1	1			-1	1	-1	-1	1	1
3.24000	1	-1	1	-1	1	-1	1	1	-1	-1	1	-1	1	-1	-1	1	1	-1			-1	1	-1	1	1	-1		-1	1	-1	-1	1	1			-1	1	-1	-1	1	1			-1	1	-1	-1	1	1
3.61000	1	-1	1	-1	1	-1	1	1	-1	-1	1	-1	1	-1	-1	1	1	-1			-1	1	-1	1	1	-1		-1	1	-1	-1	1	1			-1	1	-1	-1	1	1		1	-1	1	-1	-1	1
4.00000	1	-1	1	-1	1	-1	1	1	-1	-1	1	-1	1	-1	-1	1	1	-1		-1	-1	1	-1	1	1			-1	1	-1	-1	1	1			-1	1	-1	-1	1	1		1	-1	1	-1	-1	1
4.41000	1	-1	1	-1	1	-1	1	1	-1	-1	1	-1	1	-1	-1	1	1	-1		-1	-1	1	-1	1	1			-1	1	-1	-1	1	1			-1	1	-1	-1	1	1		1	-1	1	-1	-1	1
4.84000	1	-1	1	-1	1	-1	1	1	-1	-1	1	-1	1	-1	-1	1	1	-1		-1	-1	1	-1	1	1			-1	1	-1	-1	1	1		1	-1	1	-1	-1	1			1	-1	1	-1	-1	1
5.29000	1	-1	1	-1	1	-1	1	1	-1	-1	1	-1	1	-1	-1	1	1	-1		-1	1	-1	-1	1	1			-1	1	-1	-1	1	1		1	-1	1	-1	-1	1			1	-1	1	-1	-1	1
5.76000	1	-1	1	-1	1	-1	1	1	-1	-1	1	-1	1	-1	-1	1	1	-1		-1	1	-1	-1	1	1			-1	1	-1	-1	1	1		1	-1	1	-1	-1	1			1	-1	1	-1	-1	1
6.25000	1	-1	1	-1	1	-1	1	1	-1	-1	1	-1	1	-1	-1	1	1	-1		-1	1	-1	-1	1	1			-1	1	-1	-1	1	1		1	-1	1	-1	-1	1			1	-1	1	-1	-1	1
6.76000	1	-1	1	-1	1	-1	1	1	-1	-1	1	-1	1	-1	-1	1	1	-1		-1	1	-1	-1	1	1		1	-1	1	-1	-1	1			1	-1	1	-1	-1	1			1	-1	1	-1	-1	1
7.29000	1	-1	1	-1	1	-1	1	1	-1	-1	1	-1	1	-1	-1	1	1	-1		-1	1	-1	-1	1	1		1	-1	1	-1	-1	1			1	-1	1	-1	-1	1			1	-1	1	-1	-1	1
7.84000	1	-1	1	-1	1	-1	1	1	-1	-1	1	-1	1	-1	-1	1	1	-1		-1	1	-1	-1	1	1		1	-1	1	-1	-1	1			1	-1	1	-1	-1	1			1	-1	1	-1	-1	1
8.41000	1	-1	1	-1	1	-1	1	1	-1	-1	1	-1	1	-1	-1	1	1	-1		-1	1	-1	-1	1	1		1	-1	1	-1	-1	1			1	-1	1	-1	-1	1			1	-1	1	-1	-1	1
9.00000	1	-1	1	-1	1	-1	1	1	-1	-1	1	-1	1	-1	-1	1	1	-1		-1	1	-1	-1	1	1		1	-1	1	-1	-1	1			1	-1	1	-1	-1	1			1	-1	1	-1	-1	1
9.61000	1	-1	1	-1	1	-1	1	1	-1	-1	1	-1	1	-1	-1	1	1	-1		-1	1	-1	-1	1	1		1	-1	1	-1	-1	1			1	-1	1	-1	-1	1			1	-1	1	-1	-1	1
10.24000	1	-1	1	-1	1	-1	1	1	-1	-1	1	-1	1	-1	-1	1	1	-1		-1	1	-1	-1	1	1		1	-1	1	-1	-1	1			1	-1	1	-1	-1	1			-1	1	1	-1	-1	1
10.89000	1	-1	1	-1	1	-1	1	1	-1	-1	1	-1	1	-1	-1	1	1	-1		-1	1	-1	-1	1	1		1	-1	1	-1	-1	1			1	-1	1	-1	-1	1			-1	1	1	-1	-1	1
11.56000	1	-1	1	-1	1	-1	1	-1	1	-1	1	-1	1	-1	-1	1	1	-1	1	-1	1	-1	-1	1			1	-1	1	-1	-1	1			1	-1	1	-1	-1	1			-1	1	1	-1	-1	1
12.25000	1	-1	1	-1	1	-1	1	-1	1	-1	1	-1	1	-1	-1	1	1	-1	1	-1	1	-1	-1	1			1	-1	1	-1	-1	1			-1	1	1	-1	-1	1			-1	1	1	-1	-1	1
12.96000	1	-1	1	-1	1	-1	1	-1	1	-1	1	-1	1	-1	-1	1	1	-1	1	-1	1	-1	-1	1			1	-1	1	-1	-1	1			-1	1	1	-1	-1	1			-1	1	1	-1	-1	1
13.69000	1	-1	1	-1	1	-1	1	-1	1	-1	1	-1	1	-1	-1	1	1	-1	1	-1	1	-1	-1	1			1	-1	1	-1	-1	1			-1	1	1	-1	-1	1			-1	1	1	-1	-1	1
14.44000	1	-1	1	-1	1	-1	1	-1	1	-1	1	-1	1	-1	-1	1	1	-1	1	-1	1	-1	-1	1			1	-1	1	-1	-1	1			-1	1	1	-1	-1	1			-1	1	1	-1	-1	1
15.21000	1	-1	1	-1	1	-1	1	-1	1	-1	1	-1	1	-1	-1	1	1	-1	1	-1	1	-1	-1	1			-1	1	1	-1	-1	1			-1	1	1	-1	-1	1			-1	1	1	-1	-1	1
16.00000	1	-1	1	-1	1	-1	1	-1	1	-1	1	-1	1	-1	-1	1	1	-1	1	-1	1	-1	-1	1			-1	1	1	-1	-1	1			-1	1	1	-1	-1	1			-1	1	1	-1	-1	1
[truncated: 1,569 more columns]
