# Supplementary material for: Counterpropagating topological and quantum Hall edge channels
Source: Nat Commun. 2022 May 13;13:2682. doi: 10.1038/s41467-022-29815-2 (PMC9106760; doi:10.1038/s41467-022-29815-2)
Supplement: Supplementary file 2 — Source Data [file 41467_2022_29815_MOESM2_ESM.zip › SourceData/Fig2.xlsx]

## Sheet: Sheet1
B	R_16,35	R_16,45
T	ohm	ohm
16	839.749	269.142
15.98	962.246	291.784
15.96	922.104	263.431
15.94	677.319	198.7
15.92	496.39	151.333
15.9	438.158	140.166
15.88	488.777	153.016
15.86	667.139	188.684
15.84	888.037	259.154
15.82	952.151	281.111
15.8	865.269	261.674
15.78	864.749	292.19
15.76	880.557	267.646
15.74	935.548	215.723
15.72	981.63	182.756
15.7	1167.25	189.04
15.68	1404.68	225.553
15.66	1282.76	210.885
15.64	1099.93	284.968
15.62	1111.26	381.506
15.6	1129.01	300.63
15.58	855.751	228.734
15.56	847.278	236.624
15.54	1163.83	325.687
15.52	1130.85	352.699
15.5	929.11	366.862
15.48	822.043	363.957
15.46	1019.28	397.224
15.44	909.623	343.984
15.42	728.339	217.701
15.4	666.051	205.07
15.38	548.398	212.025
15.36	498.775	152.837
15.34	467.486	141.756
15.32	696.401	211.958
15.3	640.55	212.009
15.28	618.047	235.472
15.26	554.687	218.873
15.24	566.353	253.811
15.22	633.185	260.509
15.2	663.194	270.113
15.18	638.206	280.747
15.16	879.855	427.79
15.14	712.472	284.574
15.12	615.606	236.748
15.1	518.1	232.57
15.08	482.135	222.696
15.06	457.989	207.162
15.04	554.828	243.264
15.02	644.954	285.85
15	574.58	213.902
14.98	475.305	150.024
14.96	574.135	221.7
14.94	666.122	297.323
14.92	549.208	218.339
14.9	564.065	179.74
14.88	853.927	253.819
14.86	719.914	245.581
14.84	695.06	360.531
14.82	870.505	501.648
14.8	900.328	510.84
14.78	735.122	383.168
14.76	690.641	338.263
14.74	660.766	323.263
14.72	631.62	333.78
14.7	735.91	378.213
14.68	697.329	347.39
14.66	626.548	285.022
14.64	857.329	343.913
14.62	931.573	374.832
14.6	812.436	324.322
14.58	768.959	325.715
14.56	612.73	223.518
14.54	749.707	220.462
14.52	916.096	295.802
14.5	1070.57	415.087
14.48	1121.53	483.075
14.46	1147.09	412.423
14.44	1263.46	466.415
14.42	1125.71	330.98
14.4	1046.57	335.852
14.38	818.697	343.06
14.36	871.08	512.514
14.34	957.263	564.643
14.32	756.545	335.205
14.3	721.014	277.743
14.28	781.481	346.432
14.26	966.017	410.74
14.24	915.844	421.349
14.22	908.087	406.877
14.2	858.784	392.323
14.18	777.897	344.697
14.16	890.753	354.154
14.14	819.198	294.989
14.12	708.17	295.857
14.1	750.742	358.8
14.08	778.523	406.451
14.06	787.225	392.923
14.04	882.823	432.513
14.02	952.585	373.175
14	817.961	307.815
13.98	1014.78	392.242
13.96	1081.03	295.25
13.94	1007.27	322.488
13.92	1016.3	413.323
13.9	1053.07	482.875
13.88	910.053	348.902
13.86	858.212	341.443
13.84	922.154	424.026
13.82	918.446	438.599
13.8	823.917	461.722
13.78	790.178	417.054
13.76	830.216	451.372
13.74	867.27	429.926
13.72	870.459	510.217
13.7	1102.8	719.991
13.68	1209.12	604.872
13.66	964.433	467.473
13.64	837.043	359.962
13.62	874.118	307.523
13.6	997.371	349.572
13.58	985.451	390.156
13.56	1060.32	428.239
13.54	1038.81	453.337
13.52	842.918	350.294
13.5	802.604	373.957
13.48	1006.73	438.751
13.46	1122.46	533.953
13.44	979.095	580.502
13.42	887.856	486.091
13.4	996.578	542.758
13.38	1112.35	514.864
13.36	977.91	430.17
13.34	846.564	416.89
13.32	551.917	263.251
13.3	539.889	256.076
13.28	788.93	350.408
13.26	1051.74	508.865
13.24	1144.16	514.358
13.22	1035.91	473.311
13.2	1023.61	417.541
13.18	1028.24	465.023
13.16	1142.99	520.947
13.14	1273.28	569.053
13.12	1075.73	458.403
13.1	1413.01	479.702
13.08	1540.18	581.744
13.06	1301.49	614.051
13.04	1311.1	617.458
13.02	1459.95	698.882
13	1632.17	656.599
12.98	1500.04	550.423
12.96	1586.07	852.57
12.94	1378.5	895.601
12.92	1236.31	671.212
12.9	1246.05	624.828
12.88	1133.27	524.939
12.86	1035.55	438.653
12.84	1005.22	456.453
12.82	1019.27	456.711
12.8	1263.87	648.722
12.78	1072.27	509.431
12.76	1120.37	548.295
12.74	1116.92	551.043
12.72	1086.88	557.95
12.7	1233.91	645.559
12.68	1406.33	778.423
12.66	1232.46	641.919
12.64	1116.77	579.047
12.62	1115.21	590.28
12.6	1146.22	579.899
12.58	971.718	467.193
12.56	889.588	425.791
12.54	891.754	505.964
12.52	1030.26	573.908
12.5	939.239	455.859
12.48	691.638	377.088
12.46	528.711	249.848
12.44	502.638	271.103
12.42	499.788	268.374
12.4	593.352	243.787
12.38	850.005	382.751
12.36	718.226	352.171
12.34	695.615	367.302
12.32	902.448	468.772
12.3	920.774	525.778
12.28	1018.3	576.778
12.26	1129.23	493.288
12.24	1051.2	458.351
12.22	987.142	479.964
12.2	1081.2	557.595
12.18	1194.11	710.32
12.16	1133.51	622.374
12.14	1095.8	603.399
12.12	1060.88	573.956
12.1	1004.1	455.074
12.08	947.4	448.407
12.06	951.35	422.656
12.04	1161.87	483.625
12.02	1323.56	646.758
12	1290.86	634.243
11.98	1059.2	529.299
11.96	1161.97	541.398
11.94	1145.95	458.664
11.92	1175.62	478.951
11.9	1439.14	561.107
11.88	1284.95	565.157
11.86	1390.08	773.728
11.84	1476.84	838.107
11.82	1380.71	699.412
11.8	969.426	482.417
11.78	969.285	470.554
11.76	1406.73	758.689
11.74	1525.82	806.707
11.72	1350.59	708.797
11.7	1481.84	888.346
11.68	1865.68	957.611
11.66	1855.91	993.574
11.64	1821.68	950.387
11.62	1528.48	810.461
11.6	1689.32	876.709
11.58	1637.73	846.658
11.56	1758.98	906.727
11.54	1612.93	804.78
11.52	1462.82	613.391
11.5	1489.9	640.659
11.48	1874.81	803.933
11.46	1554.1	727.653
11.44	1321.21	704.592
11.42	1259.37	547.904
11.4	1440.74	647.197
11.38	1794.47	959.979
11.36	2101.4	1098
11.34	2095.65	1257.17
11.32	2043.04	1236.77
11.3	2070.81	1240.88
11.28	1740.28	936.007
11.26	1863.81	977.387
11.24	2033.11	1132.23
11.22	1876.11	1053.11
11.2	2131.68	1224.95
11.18	1778.32	923.579
11.16	1778.83	849.508
11.14	1898.49	1095.78
11.12	1999.74	1156.12
11.1	1647.9	755.707
11.08	1407.84	683.166
11.06	1187.57	546.573
11.04	1042.23	434.158
11.02	1126.83	555.943
11	1339.43	665.866
10.98	1421.07	583.131
10.96	1568.88	666.466
10.94	1373.18	677.737
10.92	1328.45	635.485
10.9	1285.63	585.909
10.88	1368.99	618.363
10.86	1548.77	790.006
10.84	1368.94	688.774
10.82	1406.61	767.277
10.8	1748.97	1024.85
10.78	1564.28	860.876
10.76	1566.74	835.22
10.74	1588.8	749.086
10.72	1804.96	828.777
10.7	1627.69	706.134
10.68	1995.08	892.119
10.66	1940.82	796.825
10.64	1711.43	738.058
10.62	1673.37	789.828
10.6	1617.08	905.332
10.58	2440.6	1242.51
10.56	2355.68	1169.83
10.54	1910.65	906.225
10.52	1857.82	779.887
10.5	1707.14	700.737
10.48	2041.88	724.927
10.46	2270.65	868.686
10.44	1770.4	743.238
10.42	1540.69	642.581
10.4	1480.88	685.487
10.38	1813.37	680.067
10.36	1671.29	646.172
10.34	2028.32	1128.85
10.32	2341.35	1191.78
10.3	1979.24	842.095
10.28	1732.62	733.778
10.26	1762.8	842.357
10.24	1925.21	980.093
10.22	1661.63	818.281
10.2	1585.9	724.418
10.18	1585.33	723.475
10.16	1551.87	754.141
10.14	1771.9	730.803
10.12	2296.39	958.4
10.1	1885.6	805.09
10.08	2212.22	920.289
10.06	1748.63	708.261
10.04	1762.81	766.725
10.02	2442.07	1036.36
10	2939.99	1893.08
9.98	4406.06	3438.37
9.96	3535.79	2377.45
9.94	3904.57	2758.41
9.92	3601.59	1890.91
9.9	4408.5	2485.33
9.88	4011.28	2027.22
9.86	3891.11	1796.29
9.84	3071.65	1379.05
9.82	2661.98	1338.06
9.8	2261.18	1169.18
9.78	2929.42	1308
9.76	2840.99	1110.73
9.74	2612.25	1206.11
9.72	2764.16	1300.66
9.7	3074.18	1291.44
9.68	2806.24	1119.51
9.66	3021.84	1242.35
9.64	3009.95	1175.41
9.62	3260.83	990.04
9.6	2605.37	775.633
9.58	2374.02	1008.57
9.56	3627.98	1559.82
9.54	3790.04	1501.61
9.52	2595.66	1078.4
9.5	2145.74	1023.32
9.48	2179.94	982.567
9.46	2424.21	931.978
9.44	3102.56	1198
9.42	2867.39	1257.73
9.4	2560.49	1247.97
9.38	2419.73	1071.15
9.36	2327.13	1104.77
9.34	2707.81	1268.54
9.32	3000.52	1684.35
9.3	2780.19	1678.52
9.28	3435.69	2264.39
9.26	3072.46	1962.04
9.24	2909.22	1811.24
9.22	3063.82	1780.43
9.2	2851.3	1702.45
9.18	2633.32	1496.08
9.16	2600.31	1180.88
9.14	3164.36	1472.69
9.12	3681.57	1464.98
9.1	4942.57	1276.39
9.08	4555.93	1028.17
9.06	3863.48	1202.84
9.04	3204	1182.6
9.02	3442.86	1510.85
9	2920.99	1242.84
8.98	2599.3	1113.76
8.96	2880.63	1413.25
8.94	3114.38	1518.19
8.92	3212.11	1568.84
8.9	3416.65	1702.99
8.88	3713.51	1790.72
8.86	3736.34	1757.83
8.84	3837.53	1801.4
8.82	4073.67	1950.12
8.8	4888.81	2206.29
8.78	4078.69	1745.89
8.76	3110.79	1528.08
8.74	3373.83	1911.48
8.72	2871.52	1785.6
8.7	2595.37	1415.37
8.68	2795.47	1478.02
8.66	3551.09	1433.31
8.64	3874.32	1585.05
8.62	3629.41	1828.97
8.6	3587.11	1609.23
8.58	3182.22	1325.56
8.56	3260.92	1619.6
8.54	3154.26	1430.01
8.52	3825.17	1835.21
8.5	4691.68	2915.03
8.48	3894.05	2343.13
8.46	3244.67	1710.46
8.44	3543.99	1527.69
8.42	3425.83	1546.38
8.4	3899.08	1797.62
8.38	3886.82	1662.38
8.36	3344.85	1615.08
8.34	3925.62	2197.13
8.32	3616.99	1810.15
8.3	3223.39	1662.76
8.28	3209.99	1765
8.26	3416.41	1639.91
8.24	3701.58	1820.73
8.22	4243.27	2093.26
8.2	3913.65	1874.88
8.18	3662.38	1778.7
8.16	3407.78	1580.16
8.14	3522.55	1535.52
8.12	3689.91	2008.53
8.1	4767.9	2742.11
8.08	5180.67	2489.11
8.06	5534.68	2513.81
8.04	5236.8	2773.3
8.02	4636.22	2545.18
8	4298.87	2436.88
7.98	4054.61	1899.31
7.96	3944.21	1790.58
7.94	4365.36	2137.68
7.92	4481.57	2163.97
7.9	5129.76	2623.7
7.88	5164.65	2603.07
7.86	6877.27	4329.56
7.84	7292.2	4708.41
7.82	6973.56	4356.22
7.8	5461.29	3078.34
7.78	4971.74	2823.83
7.76	5096.5	2802.84
7.74	5412.63	3179.81
7.72	4892.5	2553.71
7.7	4660.39	2347.3
7.68	5774.65	2722.6
7.66	5415.42	2491.74
7.64	5555.7	2855.05
7.62	6330.99	3562.74
7.6	6053.93	3320.25
7.58	5644.44	2937.56
7.56	5354.42	2443.86
7.54	5348.72	2559.49
7.52	5946.89	3010.29
7.5	5640.92	2706.24
7.48	4788.13	2558.23
7.46	5435.32	2812.25
7.44	5905.96	3082.43
7.42	5993.92	3137.62
7.4	6626.57	3574.39
7.38	7054.46	3958.39
7.36	6433.98	3983.26
7.34	6576.39	4364.62
7.32	5639	3476.83
7.3	5917.27	3520.11
7.28	6071.36	3424.05
7.26	6638.46	3981.95
7.24	4974.49	2923.89
7.22	4157.15	2235.75
7.2	5948.61	3662.74
7.18	6575.28	3683.85
7.16	6617.79	3929.74
7.14	6671.14	4444.38
7.12	6460.01	3962.65
7.1	7007.14	4476.05
7.08	5997.39	3672.45
7.06	6169.57	3622.17
7.04	6586.54	3650.73
7.02	5365.3	3107.56
7	5459.02	3354.35
6.98	5483.64	2896.94
6.96	5391.65	3177.9
6.94	4956.88	2871.42
6.92	4852.85	2784.52
6.9	4774.01	2845.06
6.88	4748.99	2332.62
6.86	5412.37	3035.72
6.84	5582.74	2831.35
6.82	5122.84	2400.44
6.8	5845.22	3021.81
6.78	6265.91	3047.6
6.76	6286.69	3301.86
6.74	6459.34	3319.74
6.72	6070.9	3247.95
6.7	5742.73	2893.5
6.68	6637.16	4128.9
6.66	7152.65	4111.61
6.64	6779.42	4004.19
6.62	6280.89	3730.84
6.6	6565.24	4012.04
6.58	7262.64	4319.78
6.56	7693.85	4568.35
6.54	7974.6	4632.29
6.52	8074.99	4554.16
6.5	7938.81	4594.24
6.48	9344.13	5369.18
6.46	8643.75	4977.77
6.44	8721.29	4805.12
6.42	9222.85	5383.11
6.4	9267.25	5415.66
6.38	9205.3	5406.85
6.36	8631.07	4755.68
6.34	8946.81	5360.86
6.32	8123.43	5206.59
6.3	7328.29	4972.28
6.28	6048.06	4126.68
6.26	7128.18	5075.77
6.24	8170.9	5784.73
6.22	7669.39	5348.67
6.2	7841.58	5259.58
6.18	9065.71	5930.6
6.16	8529.73	5744.42
6.14	8165.39	5845.02
6.12	8379.53	6427.93
6.1	8674.15	6350.43
6.08	7754.32	5299.31
6.06	7673.08	5328.46
6.04	8442.55	5907.6
6.02	7945.1	5566.1
6	8525.25	5767.62
5.98	8867.97	5866.03
5.96	9705.85	6152.43
5.94	10369.8	7103.27
5.92	9818.16	6556.96
5.9	9072.14	6127.81
5.88	9412.46	6442.81
5.86	8971.07	6105.86
5.84	8506.68	5639.2
5.82	8197.75	5619.48
5.8	7461.03	4985.44
5.78	7244.28	4970.27
5.76	7127.24	5064.63
5.74	5969.21	4267.12
5.72	5759.89	3982.68
5.7	5630.64	3850.3
5.68	6659.01	4909.62
5.66	7001.17	4864.21
5.64	6557.48	4642.82
5.62	7911.17	5712.71
5.6	7851.29	6098.52
5.58	7715.29	5520.53
5.56	6791.26	4945.43
5.54	6511.98	4709.03
5.52	6586.92	4835.31
5.5	6306.51	4650.7
5.48	7222.96	5629.6
5.46	7275.96	5386.18
5.44	7391.91	5536.22
5.42	6945.52	5368.94
5.4	6339.18	4823.92
5.38	6675.07	5108.81
5.36	6483.58	4957.47
5.34	6486.66	5081.8
5.32	5600.55	4425.82
5.3	5448.32	4360.63
5.28	5441.87	4371.72
5.26	5288.75	4218.35
5.24	5200.18	3883.79
5.22	5705.22	4398.02
5.2	5937.35	4415.85
5.18	6526.79	5081.03
5.16	7012.52	5609.02
5.14	6362.36	5034.06
5.12	6254.14	5118.51
5.1	6198.81	5167.04
5.08	4890.78	3963.31
5.06	4855.26	3980.55
5.04	3450.92	2770.77
5.02	3347.27	2931.73
5	3798.27	3255.28
4.98	3672.25	3140.48
4.96	2685.49	2280.06
4.94	3180.27	2624.02
4.92	2541.47	2140.68
4.9	2370.95	1887.17
4.88	2483.44	2164.76
4.86	2540.27	2170.49
4.84	2441.17	2097.65
4.82	2915.58	2537.69
4.8	2681.64	2306.22
4.78	2262.27	1967.05
4.76	2119.45	1803.01
4.74	2266.59	2041.01
4.72	1950.43	1730.71
4.7	2790.93	2485.49
4.68	2086.46	1887.92
4.66	1814.33	1625.38
4.64	1566.7	1410.06
4.62	1335.3	1226.92
4.6	1487.28	1394.34
4.58	1572.46	1446.94
4.56	1745.46	1490.98
4.54	1819.85	1747.93
4.52	1735.25	1550.54
4.5	1765.42	1696.51
4.48	1568.13	1451.56
4.46	1476.12	1372.6
4.44	1091.02	1079.44
4.42	951.507	921.528
4.4	646.498	618.978
4.38	830.487	787.463
4.36	846.598	830.046
4.34	831.106	746.575
4.32	702.036	748.891
4.3	991.363	865.804
4.28	869.436	834.024
4.26	767.691	713.798
4.24	893.962	887.851
4.22	695.77	714.906
4.2	568.657	512.642
4.18	907.605	826.55
4.16	792.005	739.522
4.14	726.669	650.924
4.12	471.578	478.95
4.1	523.573	521.51
4.08	549.752	547.296
4.06	608.718	597.273
4.04	363.349	338.148
4.02	302.304	274.344
4	341.298	344.505
3.98	315.337	302.361
3.96	314.3	324.797
3.94	294.921	275.442
3.92	281.341	204.611
3.9	287.526	281.038
3.88	163.047	103.896
3.86	153.383	99.8907
3.84	116.54	102.822
3.82	171.008	149.914
3.8	168.853	163.559
3.78	262.48	153.322
3.76	208.636	188.178
3.74	165.874	107.722
3.72	130.839	121.483
3.7	153.834	93.7217
3.68	112.44	76.9118
3.66	141.66	85.1444
3.64	159.952	140.703
3.62	149.051	115.707
3.6	140.694	169.473
3.58	186.318	151.989
3.56	129.397	50.3534
3.54	107.26	25.7199
3.52	92.6508	76.367
3.5	92.6356	76.3685
3.48	135.363	92.9613
3.46	67.7467	62.5852
3.44	112.495	73.4577
3.42	44.7684	28.9325
3.4	50.9466	67.3881
3.38	76.4419	67.468
3.36	50.3865	2.24169
3.34	27.4166	14.1336
3.32	42.2585	-6.07265
3.3	96.3827	67.4957
3.28	9.01928	73.4746
3.26	41.6461	20.064
3.24	84.533	9.46149
3.22	31.6878	79.4939
3.2	102.398	107.699
3.18	68.3793	73.7911
3.16	23.3488	34.5029
3.14	131.47	83.2678
3.12	28.5563	64.9824
3.1	-20.1216	-89.9779
3.08	59.5743	17.86
3.06	24.4877	79.0428
3.04	68.4711	66.9465
3.02	141.551	59.9969
3	121.868	105.292
2.98	4.56677	0.2756
2.96	48.245	31.3431
2.94	-1.73947	45.6877
2.92	69.5623	39.508
2.9	114.74	66.3996
2.88	87.2696	31.5611
2.86	9.63967	-44.807
2.84	-67.8466	-68.0216
2.82	26.3471	46.1429
2.8	32.8097	-1.43186
2.78	49.3346	-28.2467
2.76	74.6901	55.8314
2.74	16.2127	19.8262
2.72	20.6617	-17.6825
2.7	46.0617	47.1061
2.68	40.4435	100.471
2.66	64.4758	0.59294
2.64	41.667	15.8211
2.62	11.6738	0.69603
2.6	47.92	79.9043
2.58	32.919	36.9279
2.56	72.4197	-4.37604
2.54	36.8135	-34.8064
2.52	98.1313	49.454
2.5	44.7381	10.1868
2.48	44.7915	47.9372
2.46	40.1562	13.7551
2.44	43.5428	23.1601
2.42	83.767	65.9025
2.4	46.4893	55.13
2.38	25.4226	55.7267
2.36	75.5636	93.4866
2.34	53.8457	42.2434
2.32	34.6619	-10.6316
2.3	-4.96863	7.32414
2.28	64.4014	51.4109
2.26	41.5298	38.6973
2.24	39.849	27.9942
2.22	18.6669	53.7537
2.2	32.1643	37.1207
2.18	49.755	43.2095
2.16	110.133	84.0168
2.14	73.3267	47.4144
2.12	56.9619	-3.09634
2.1	73.7263	34.409
2.08	36.7813	-3.32481
2.06	34.5864	-1.69045
2.04	90.2966	52.2327
2.02	16.1062	44.3654
2	47.4646	31.3921
1.98	62.3954	65.686
1.96	56.7064	21.2894
1.94	56.4978	33.9163
1.92	40.0699	33.4894
1.9	-21.7884	-3.11442
1.88	38.8535	15.4446
1.86	41.6006	11.4328
1.84	24.2756	18.4612
1.82	70.4395	32.9553
1.8	41.4165	17.532
1.78	22.4779	-1.12927
1.76	70.1969	47.6292
1.74	55.7904	30.8423
1.72	41.8349	16.3409
1.7	85.6975	69.5612
1.68	26.3577	31.6637
1.66	58.0441	28.2038
1.64	59.7758	48.6732
1.62	46.8474	16.9343
1.6	56.068	71.8253
1.58	41.4765	9.01209
1.56	77.5964	32.2526
1.54	67.4211	37.6255
1.52	45.4388	4.70869
1.5	28.4542	10.616
1.48	58.9627	66.3754
1.46	46.4163	44.199
1.44	39.4051	43.6448
1.42	57.5273	47.9058
1.4	51.211	26.2504
1.38	46.1739	34.2294
1.36	44.9526	31.7408
1.34	50.2119	34.4907
1.32	53.9642	31.9318
1.3	46.5161	35.5712
1.28	52.6992	56.4603
1.26	52.2247	32.0859
1.24	46.6746	27.4189
1.22	59.8953	28.6684
1.2	51.302	33.899
1.18	50.2345	25.0683
1.16	51.0441	7.91233
1.14	51.0134	35.0351
1.12	57.3311	42.9947
1.1	55.296	33.1812
1.08	47.6263	44.7471
1.06	71.6853	35.3059
1.04	57.6596	52.9456
1.02	55.1635	30.6575
1	48.6345	41.0718
0.98	43.206	36.0115
0.96	63.8247	53.1102
0.94	54.5122	43.1704
0.92	41.1337	35.8276
0.9	46.2219	31.8387
0.88	52.8654	32.3475
0.86	53.3114	37.8093
0.84	45.8615	32.6984
0.82	55.0101	49.9437
0.8	55.0238	40.2845
0.78	45.2923	33.8937
0.76	44.1517	38.6519
0.74	48.3253	35.6009
0.72	54.9781	38.9786
0.7	38.8829	28.5907
0.68	38.0338	27.9679
0.66	40.2019	26.3962
0.64	43.8791	26.2024
0.62	46.7655	34.7635
0.6	25.1807	11.8871
0.58	28.1064	23.1862
0.56	39.6671	29.7242
0.54	26.0679	6.85568
0.52	37.4142	24.3965
0.5	28.6339	16.2471
0.48	24.358	15.3079
0.46	27.9502	23.6807
0.44	32.0019	24.9569
0.42	33.0574	20.755
0.4	32.2165	18.4644
0.38	27.5252	10.6992
0.36	24.2981	17.5928
0.34	18.1993	15.7391
0.32	16.3119	9.87776
0.3	30.3271	16.6533
0.28	22.282	14.2351
0.26	44.7572	20.4215
0.24	21.0459	14.9315
0.22	31.7786	19.0017
0.2	24.3255	21.4576
0.18	-17.5105	50.5328
0.16	75.6038	141.917
0.14	2905.76	2394.96
0.12	100921	61482.3
0.1	201362	110264
0.08	190973	109536
0.06	241632	96430.7
0.04	232010	86985.4
0.02	185542	74597.7
-1.59703e-16	225096	82448.9
