# Supplementary material for: Counterpropagating topological and quantum Hall edge channels
Source: Nat Commun. 2022 May 13;13:2682. doi: 10.1038/s41467-022-29815-2 (PMC9106760; doi:10.1038/s41467-022-29815-2)
Supplement: Supplementary file 2 — Source Data [file 41467_2022_29815_MOESM2_ESM.zip › SourceData/Fig3a_dispersion-resub-blue-energies.csv]

	-37	-36	-35	-34	-33	-32	-31	-30	-29	-28	-27	-26	-25	-24	-23	-22	-21	-20	-19	-18	-17	-16	-15	-14	-13	-12	-11	-10	-9	-8	-7	-6	-5	-4	-3	-2	-1	1	2	3	4
kx	E	E	E	E	E	E	E	E	E	E	E	E	E	E	E	E	E	E	E	E	E	E	E	E	E	E	E	E	E	E	E	E	E	E	E	E	E	E	E	E	E
-2.50000				-142.42367	-141.60468	-140.35175	-139.30559	-137.88554	-137.11519	-135.97646	-134.30736	-134.08301	-132.49339	-131.07547	-130.34280	-129.42802	-128.52401	-126.54058	-124.90102	-122.70353	-121.14692	-118.82352	-117.34431	-114.89508	-113.50249	-110.91083	-109.62175	-106.86215	-105.69579	-102.74092	-101.72953	-98.52337	-97.63437	-94.34739	-93.78090	-89.62561	-84.91568	-80.81904
-2.45000				-136.30942	-135.27006	-134.07300	-133.19918	-132.24854	-130.63422	-130.44991	-128.96894	-127.69454	-126.80553	-126.31706	-125.20457	-123.13514	-121.71039	-119.43918	-118.13405	-115.71450	-114.52679	-111.96079	-110.89273	-108.18128	-107.22526	-104.38623	-103.50851	-100.59315	-99.71563	-96.83045	-95.82500	-93.02781	-91.80964	-89.67352	-87.70480	-83.52050	-79.01688	-75.22560
-2.40000				-130.50804	-129.72077	-128.88045	-127.54411	-127.00322	-125.72643	-124.82629	-123.72938	-123.49236	-122.09432	-119.97859	-118.69763	-116.44720	-115.25552	-112.90920	-111.78686	-109.37547	-108.28473	-105.86023	-104.73436	-102.37589	-101.12146	-98.92797	-97.43952	-95.51437	-93.68928	-92.15106	-89.87581	-88.75625	-86.10675	-85.76882	-81.97663	-77.99143	-73.73391	-70.31067
-2.35000				-125.79122	-124.95113	-123.82349	-122.85252	-122.28054	-121.61089	-120.43787	-119.15286	-117.08963	-115.84031	-113.73942	-112.50056	-110.40431	-109.13471	-107.09656	-105.73524	-103.82492	-102.29552	-100.59272	-98.81468	-97.39837	-95.30177	-94.23554	-91.79573	-91.07185	-88.46628	-87.77360	-85.37667	-84.20240	-82.94908	-80.53703	-76.79898	-73.06351	-69.09110	-66.11197
-2.30000				-121.03597	-120.63257	-119.91329	-119.55374	-117.64754	-116.36647	-114.45904	-113.14203	-111.28200	-109.90212	-108.13072	-106.64509	-105.01355	-103.37003	-101.93310	-100.08336	-98.88309	-96.81072	-95.83901	-93.62146	-92.73606	-90.60473	-89.49645	-87.76003	-86.13921	-85.08317	-82.77962	-82.41858	-80.62996	-79.19623	-75.70896	-72.20022	-68.76286	-65.11517	-62.66804
-2.25000				-118.12322	-116.86736	-115.09392	-113.75440	-112.04586	-110.63792	-109.01504	-107.52050	-106.01013	-104.40650	-103.03271	-101.30892	-100.07347	-98.25757	-97.10508	-95.29853	-94.08436	-92.46374	-90.98608	-89.74941	-87.83748	-87.13328	-84.87557	-84.40967	-82.51570	-81.24862	-80.33457	-78.94250	-77.97583	-74.70431	-71.44150	-68.20118	-65.12143	-61.83418	-60.00948
-2.20000			-114.34795	-112.72996	-111.35498	-109.79614	-108.37504	-106.87689	-105.41477	-103.97436	-102.48677	-101.08302	-99.61163	-98.18827	-96.81360	-95.27145	-94.10777	-92.32792	-91.48785	-89.41819	-88.89124	-86.80032	-86.07342	-84.48349	-83.05671	-82.35199	-80.49185	-79.97446	-78.73504	-77.83486	-76.87744	-73.80826	-70.75543	-67.75652	-64.82511	-62.18635	-59.27503	-58.13437
-2.15000			-109.19940	-107.66380	-106.38008	-104.82792	-103.59732	-102.00227	-100.86216	-99.18587	-98.18599	-96.38055	-95.57236	-93.61287	-92.99387	-90.98685	-90.34303	-88.57711	-87.54627	-86.32530	-84.67539	-84.20620	-82.25712	-81.75979	-80.47817	-79.04065	-78.83696	-77.65736	-77.20287	-75.90620	-73.02436	-70.16832	-67.37122	-64.68330	-62.10806	-60.04119	-57.46021	-56.94100
-2.10000			-104.62719	-102.88390	-102.00802	-100.15887	-99.42301	-97.49099	-96.85291	-94.93470	-94.24995	-92.52290	-91.58242	-90.23511	-88.86830	-88.05034	-86.12936	-85.96566	-83.99660	-83.37664	-82.16385	-80.66713	-80.46897	-79.08721	-78.18067	-77.78589	-77.05462	-76.87317	-75.05355	-72.34905	-69.67951	-67.08145	-64.59049	-62.29584	-60.13489	-58.76844	-56.37434	-56.15043
-2.05000				-98.64622	-97.95005	-96.26842	-95.33623	-93.99185	-92.70310	-91.79805	-90.07245	-89.67641	-87.64605	-87.43318	-85.67602	-84.83300	-83.80766	-82.33279	-81.97899	-80.57452	-79.66080	-79.13971	-78.16169	-77.83187	-76.93642	-76.80669	-76.58164	-74.28479	-71.75930	-69.27802	-66.88255	-64.62777	-62.56023	-60.79298	-58.97146	-58.03805	-55.74448	-55.68158	87.51082
-2.04400				-98.20933	-97.44854	-95.87508	-94.82980	-93.63270	-92.20181	-91.46672	-89.58760	-89.36401	-87.36026	-86.96049	-85.41525	-84.38391	-83.56353	-82.03388	-81.63829	-80.39545	-79.35777	-78.90601	-78.05427	-77.80626	-76.78604	-76.77009	-76.32636	-73.89351	-71.39333	-68.94398	-66.58883	-64.38818	-62.38442	-60.67161	-58.86152	-57.96773	-55.69091	-55.64659	84.57342
-2.03800				-97.78784	-96.94383	-95.49326	-94.32400	-93.28237	-91.70412	-91.14179	-89.13906	-89.02572	-87.08146	-86.49253	-85.15761	-83.95199	-83.31346	-81.79483	-81.25455	-80.21644	-79.14303	-78.61480	-77.94024	-77.78219	-76.76424	-76.71457	-75.96189	-73.50709	-71.03366	-68.61779	-66.30577	-64.16394	-62.22493	-60.55626	-58.75270	-57.90332	-55.64478	-55.61223	81.65809
-2.03200				-97.38025	-96.43738	-95.12191	-93.81984	-92.94009	-91.21172	-90.82163	-88.80238	-88.58612	-86.80755	-86.03242	-84.90161	-83.54957	-83.04575	-81.58128	-80.86757	-80.03171	-78.98194	-78.33004	-77.83807	-77.70690	-76.74428	-76.68352	-75.57361	-73.12554	-70.68025	-68.29969	-66.03432	-63.95659	-62.08058	-60.44387	-58.64478	-57.84576	-55.60855	-55.57549	78.76585
-2.02600				-96.98520	-95.93049	-94.76017	-93.31823	-92.60509	-90.72988	-90.50094	-88.50618	-88.11686	-86.53746	-85.58318	-84.64473	-83.19676	-82.74134	-81.37806	-80.50327	-79.83099	-78.84249	-78.12279	-77.80413	-77.48188	-76.72566	-76.65703	-75.18044	-72.74872	-70.33306	-67.99005	-65.77575	-63.76761	-61.94886	-60.33198	-58.53815	-57.79574	-55.58036	-55.53771	75.89776
-2.02000				-96.60157	-95.42423	-94.40728	-92.82024	-92.27631	-90.28971	-90.14865	-88.21947	-87.64949	-86.27004	-85.14980	-84.38242	-82.90295	-82.39281	-81.17817	-80.18540	-79.59987	-78.70811	-77.99941	-77.78602	-77.17027	-76.70868	-76.62194	-74.78697	-72.37644	-69.99203	-67.68936	-65.53171	-63.59801	-61.82597	-60.21911	-58.43367	-57.75359	-55.55637	-55.50215	73.05495
-2.01400				-96.22846	-94.91948	-94.06253	-92.32788	-91.95166	-89.94666	-89.70944	-87.93817	-87.18919	-86.00366	-84.74109	-84.10654	-82.65080	-82.02100	-80.97601	-79.92828	-79.33613	-78.56457	-77.92942	-77.75852	-76.87147	-76.69377	-76.53278	-74.39458	-72.00840	-69.65709	-67.39832	-65.30433	-63.44771	-61.70732	-60.10494	-58.33252	-57.71923	-55.53462	-55.47023	70.23860
-2.00800				-95.86508	-94.41705	-93.72510	-91.84809	-91.62418	-89.64312	-89.24120	-87.66068	-86.73955	-85.73571	-84.37002	-83.80520	-82.41963	-81.65268	-80.76468	-79.72045	-79.07233	-78.39234	-77.89359	-77.71083	-76.72597	-76.68133	-76.27269	-74.00355	-71.64418	-69.32817	-67.11792	-65.09618	-63.31476	-61.58848	-59.99020	-58.23623	-57.69197	-55.51419	-55.44235	67.44993
-2.00200				-95.51073	-93.91800	-93.39385	-91.41640	-91.25830	-89.35055	-88.77315	-87.38561	-86.30560	-85.46180	-84.04608	-83.47073	-82.19714	-81.30915	-80.53543	-79.53842	-78.85571	-78.17780	-77.87471	-77.63512	-76.67965	-76.67135	-75.90426	-73.61360	-71.28325	-69.00519	-66.84959	-64.91004	-63.19490	-61.46612	-59.87635	-58.14666	-57.67041	-55.49462	-55.41852	64.69024
-2.00000				-95.39450	-93.75272	-93.28447	-91.29458	-91.11644	-89.25444	-88.61837	-87.29416	-86.16569	-85.36804	-83.94805	-83.35290	-82.12350	-81.20316	-80.45369	-79.47999	-78.79801	-78.10177	-77.86911	-77.59934	-76.67021	-76.66837	-75.77409	-73.48376	-71.16355	-68.89882	-66.76316	-64.85332	-63.15680	-61.42421	-59.83893	-58.11868	-57.66410	-55.48823	-55.41146	63.77702
-1.99600				-95.16471	-93.42461	-93.06638	-91.07401	-90.81296	-89.06384	-88.31159	-87.11112	-85.89516	-85.17489	-83.76377	-83.11175	-81.97543	-81.00636	-80.28215	-79.36278	-78.70192	-77.96670	-77.85227	-77.49841	-76.66358	-76.65354	-75.50878	-73.22411	-70.92487	-68.68802	-66.59540	-64.74824	-63.08174	-61.33854	-59.76535	-58.06613	-57.65217	-55.47563	-55.39861	61.96089
-1.99000				-94.82618	-92.94526	-92.73417	-90.76679	-90.34263	-88.78105	-87.86068	-86.83439	-85.51854	-84.86589	-83.50797	-82.74825	-81.74730	-80.74855	-80.01271	-79.17709	-78.59268	-77.88106	-77.77875	-77.24874	-76.65729	-76.62887	-75.10313	-72.83417	-70.56806	-68.37655	-66.35838	-64.61133	-62.96802	-61.20571	-59.65939	-57.99750	-57.63385	-55.45713	-55.38238	59.26333
-1.98400				-94.49395	-92.52118	-92.35595	-90.47062	-89.87220	-88.50062	-87.42578	-86.55091	-85.18313	-84.52933	-83.26552	-82.40016	-81.50508	-80.52538	-79.75302	-78.96723	-78.50483	-77.85837	-77.70786	-76.93037	-76.65210	-76.58366	-74.69130	-72.44257	-70.21151	-68.07062	-66.14282	-64.49642	-62.84742	-61.06880	-59.56079	-57.94365	-57.61151	-55.43911	-55.36952	56.59904
-1.97800				-94.16553	-92.18269	-91.90152	-90.18051	-89.40804	-88.22055	-87.01468	-86.25381	-84.88592	-84.17130	-83.02684	-82.08307	-81.24307	-80.32021	-79.53014	-78.74115	-78.40756	-77.83477	-77.65864	-76.71339	-76.64765	-76.39777	-74.27439	-72.04784	-69.85340	-67.77005	-65.95438	-64.39592	-62.71620	-60.92970	-59.47190	-57.90576	-57.58230	-55.42167	-55.35969	53.96963
-1.97200				-93.83124	-91.87446	-91.42664	-89.89445	-88.95466	-87.93782	-86.63682	-85.93496	-84.61571	-83.80767	-82.78370	-81.80425	-80.96447	-80.11610	-79.35126	-78.57300	-78.23389	-77.79737	-77.61520	-76.66030	-76.64367	-76.03044	-73.85278	-71.64843	-69.49132	-67.47463	-65.79944	-64.29802	-62.57355	-60.79057	-59.39498	-57.88150	-57.54652	-55.40496	-55.35246	51.37677
-1.96600					-91.57651	-90.95213	-89.61085	-88.51783	-87.64765	-86.29825	-85.59029	-84.36084	-83.45634	-82.52782	-81.55974	-80.68654	-79.89610	-79.20560	-78.49857	-78.00697	-77.72451	-77.54595	-76.64121	-76.63987	-75.62048	-73.42703	-71.24291	-69.12205	-67.18419	-65.68264	-64.18950	-62.42082	-60.65372	-59.33197	-57.86548	-57.50721	-55.38918	-55.34739	48.82222
-1.96000					-91.28454	-90.48394	-89.32768	-88.10576	-87.34284	-85.99593	-85.22587	-84.11178	-83.13241	-82.25245	-81.33813	-80.43370	-79.64730	-79.07731	-78.46363	-77.87723	-77.64572	-77.33608	-76.63624	-76.62874	-75.19932	-72.99848	-70.83068	-68.74172	-66.89875	-65.60275	-64.06012	-62.26038	-60.52154	-59.28409	-57.85174	-57.46805	-55.37453	-55.34399	46.30785
-1.95400				-92.49341	-90.99677	-90.02670	-89.04182	-87.72787	-87.01530	-85.72002	-84.85608	-83.85997	-82.84402	-81.95780	-81.12561	-80.22063	-79.37822	-78.94460	-78.44233	-77.81885	-77.61203	-76.99679	-76.63218	-76.61451	-74.77551	-72.56971	-70.41306	-68.34660	-66.61920	-65.54832	-63.90537	-62.09463	-60.39667	-59.25127	-57.83559	-57.43191	-55.36134	-55.34166	43.83563
-1.95000				-92.17252	-90.80654	-89.73091	-88.84733	-87.49794	-86.78220	-85.54551	-84.61481	-83.68618	-82.67106	-81.75626	-80.98155	-80.09974	-79.21253	-78.83242	-78.42962	-77.79069	-77.59945	-76.76838	-76.62908	-76.58421	-74.49398	-72.28565	-70.13371	-68.07447	-66.43785	-65.51418	-63.78802	-61.98212	-60.31901	-59.23686	-57.82201	-57.41043	-55.35368	-55.34024	42.21192
-1.94800				-92.01284	-90.71174	-89.58660	-88.74815	-87.38949	-86.66157	-85.46005	-84.49753	-83.59650	-82.58956	-81.65624	-80.90695	-80.04448	-79.14297	-78.76279	-78.42188	-77.77769	-77.59461	-76.69164	-76.62741	-76.52903	-74.35399	-72.14469	-69.99455	-67.93633	-66.34963	-65.49342	-63.72522	-61.92542	-60.28226	-59.23149	-57.81419	-57.40061	-55.35038	-55.33934	41.40765
-1.94200				-91.53877	-90.42757	-89.17253	-88.43887	-87.08681	-86.28816	-85.20719	-84.16500	-83.31303	-82.36038	-81.37024	-80.66528	-79.89403	-78.99782	-78.53024	-78.35754	-77.73930	-77.58374	-76.64096	-76.62260	-76.17983	-73.93860	-71.72835	-69.58372	-67.52180	-66.10267	-65.38945	-63.52026	-61.75367	-60.18224	-59.22029	-57.78652	-57.37515	-55.34418	-55.33417	39.02611
-1.93600				-91.07584	-90.14119	-88.79457	-88.10512	-86.81004	-85.90891	-84.95327	-83.86738	-83.00643	-82.14568	-81.12054	-80.38915	-79.75782	-78.91475	-78.44549	-78.09467	-77.69311	-77.57625	-76.63260	-76.61893	-75.78738	-73.53243	-71.32569	-69.19208	-67.13802	-65.89431	-65.16570	-63.28721	-61.57866	-60.10140	-59.21071	-57.75299	-57.35593	-55.34222	-55.32639	36.69335
-1.93000					-89.84724	-88.45774	-87.74343	-86.54927	-85.53950	-84.68938	-83.60419	-82.68401	-81.93395	-80.91197	-80.08779	-79.62189	-78.86226	-78.41891	-77.81823	-77.59397	-77.55610	-76.62796	-76.61641	-75.39468	-73.13767	-70.94087	-68.83143	-66.84277	-65.70215	-64.78448	-63.01360	-61.39630	-60.04459	-59.19410	-57.71495	-57.34281	-55.34114	-55.31908	34.41187	79.33641
-1.92400				-90.21293	-89.53696	-88.15700	-87.36091	-86.29638	-85.19458	-84.40596	-83.36790	-82.36370	-81.71125	-80.73531	-79.80455	-79.45346	-78.82821	-78.39366	-77.71747	-77.57258	-77.27331	-76.62394	-76.61473	-75.00729	-72.75569	-70.57674	-68.51151	-66.66539	-65.48681	-64.28676	-62.67132	-61.19345	-60.01445	-59.16214	-57.67422	-57.33516	-55.33993	-55.31300	32.18429	77.03462
-1.91800				-89.83438	-89.19985	-87.88170	-86.97129	-86.04406	-84.88426	-84.09664	-83.14914	-82.06917	-81.46043	-80.57933	-79.60885	-79.19797	-78.80436	-78.36383	-77.68167	-77.56888	-76.91156	-76.61851	-76.61359	-74.62729	-72.38716	-70.23514	-68.24011	-66.56873	-65.25117	-63.77804	-62.23035	-60.92876	-60.00851	-59.10806	-57.63268	-57.33170	-55.33826	-55.30826	30.01343	74.76979
-1.91200				-89.50016	-88.83172	-87.62197	-86.58917	-85.78414	-84.60956	-83.76398	-82.93922	-81.81785	-81.17028	-80.43552	-79.49184	-78.90061	-78.76064	-78.32715	-77.66071	-77.56427	-76.63433	-76.61313	-76.52022	-74.25563	-72.03231	-69.91778	-68.02364	-66.49529	-65.01219	-63.35915	-61.75866	-60.49007	-60.01831	-59.02032	-57.59188	-57.33018	-55.33599	-55.30478	27.90228	72.54331
-1.90600				-89.20324	-88.44081	-87.37028	-86.22856	-85.50685	-84.36342	-83.42014	-82.72922	-81.60813	-80.84937	-80.29617	-79.41141	-78.80781	-78.51135	-78.26773	-77.64793	-77.55701	-76.62138	-76.61271	-76.15943	-73.89269	-71.69124	-69.62719	-67.86445	-66.40497	-64.77823	-63.04349	-61.43006	-60.03409	-59.79981	-58.83604	-57.55164	-57.32604	-55.33299	-55.30246	25.85403	70.35666
-1.90000				-88.93112	-88.04132	-87.12026	-85.90108	-85.20315	-84.13663	-83.08357	-82.50712	-81.42704	-80.52537	-80.14666	-79.35316	-78.78760	-78.33050	-78.06002	-77.64065	-77.54630	-76.61820	-76.61237	-75.79340	-73.53859	-71.36419	-69.36785	-67.75434	-66.27988	-64.55188	-62.79769	-61.25531	-60.03831	-59.26115	-58.24923	-57.49914	-57.30076	-55.32895	-55.30111	23.87210	68.21136
-1.89400				-88.67349	-87.64662	-86.86514	-85.61048	-84.87114	-83.92150	-82.77686	-82.25573	-81.26350	-80.25428	-79.94295	-79.31264	-78.76520	-78.28026	-77.73108	-77.63311	-77.52621	-76.61639	-76.61181	-75.43189	-73.19332	-71.05193	-69.14674	-67.67176	-66.12035	-64.33395	-62.59683	-61.16825	-60.02460	-59.07608	-57.62956	-57.38008	-56.85615	-55.32237	-55.30054	21.96012	66.10902
-1.88800				-88.42316	-87.26906	-86.59627	-85.35081	-84.51881	-83.71189	-82.51704	-81.96195	-81.11071	-80.08287	-79.64791	-79.28509	-78.73443	-78.25175	-77.63890	-77.54717	-77.33275	-76.61547	-76.61084	-75.07601	-72.85688	-70.75615	-68.97198	-67.58828	-65.93577	-64.12505	-62.43033	-61.13170	-59.98850	-58.98692	-57.56163	-57.34172	-55.61826	-55.30052	-55.28189	20.12200	64.05132
-1.88200				-88.17471	-86.92072	-86.30348	-85.11243	-84.15931	-83.50159	-82.30010	-81.63318	-80.96410	-79.96761	-79.34277	-79.23511	-78.69346	-78.23173	-77.63507	-77.53025	-76.98238	-76.61505	-76.60944	-74.72612	-72.52939	-70.48013	-68.84732	-67.48001	-65.73629	-63.92607	-62.29645	-61.12100	-59.93277	-58.92798	-57.55116	-57.32066	-55.33593	-55.30078	-54.11963	18.36191	62.04002
-1.87600				-87.92294	-86.60915	-85.98025	-84.88739	-83.80797	-83.28136	-82.11065	-81.29010	-80.81811	-79.87838	-79.27957	-78.94820	-78.63498	-78.21793	-77.63082	-77.52168	-76.63717	-76.61413	-76.59870	-74.38238	-72.21123	-70.22978	-68.76429	-67.33658	-65.52963	-63.73862	-62.19799	-61.11416	-59.86385	-58.88680	-57.55060	-57.30205	-55.32729	-55.30104	-52.61683	16.68433	60.07696
-1.87000				-87.66136	-86.33160	-85.63025	-84.67030	-83.48467	-83.03532	-81.93727	-80.96060	-80.65663	-79.80885	-79.26393	-78.69969	-78.48438	-78.20895	-77.62487	-77.51598	-76.61504	-76.60902	-76.27184	-74.04486	-71.90321	-70.01461	-68.70036	-67.16137	-65.32109	-63.56539	-62.13756	-61.09296	-59.78855	-58.85969	-57.55167	-57.28559	-55.32362	-55.30103	-51.07265	15.09402	58.16410
-1.86400				-87.38106	-86.07840	-85.26431	-84.45725	-83.20899	-82.74635	-81.77388	-80.70507	-80.42648	-79.75806	-79.24214	-78.61369	-78.21211	-78.16294	-77.61672	-77.51227	-76.61473	-76.60805	-75.92316	-73.71363	-71.60687	-69.84686	-68.62608	-66.96390	-65.11440	-63.41079	-62.11122	-61.04758	-59.71264	-58.84443	-57.55091	-57.27189	-55.32164	-55.30058	-49.50991	13.59605	56.30349
-1.85800				-87.07244	-85.84056	-84.89370	-84.24441	-82.97965	-82.41756	-81.61721	-80.54527	-80.11283	-79.72245	-79.20809	-78.56610	-78.20348	-77.82664	-77.60330	-77.50998	-76.61441	-76.60751	-75.57864	-73.38885	-71.32513	-69.73456	-68.51691	-66.75329	-64.91262	-63.28149	-62.10482	-60.97846	-59.64097	-58.83842	-57.54682	-57.26132	-55.32070	-55.29970	-47.94489	12.19581	54.49728
-1.85200				-86.73285	-85.61228	-84.52934	-84.02574	-82.77935	-82.06815	-81.46483	-80.42601	-79.80617	-79.66691	-79.16033	-78.53002	-78.20053	-77.61752	-77.51054	-77.45191	-76.61402	-76.60721	-75.23874	-73.07082	-71.06339	-69.67051	-68.36462	-66.53627	-64.71882	-63.18595	-62.09722	-60.89242	-59.57778	-58.83808	-57.53916	-57.25393	-55.32038	-55.29857	-46.39179	10.89891	52.74779
-1.85000				-86.61395	-85.53766	-84.41167	-83.94969	-82.71659	-81.95011	-81.41445	-80.39102	-79.75367	-79.60020	-79.14104	-78.52000	-78.19923	-77.60935	-77.50945	-77.34159	-76.61388	-76.60714	-75.12649	-72.96638	-70.98211	-69.65598	-68.30535	-66.46336	-64.65664	-63.16288	-62.09073	-60.86139	-59.55929	-58.83845	-57.53589	-57.25213	-55.32035	-55.29817	-45.87904	10.49058	52.17765
-1.84600				-86.37017	-85.39008	-84.18655	-83.78875	-82.59521	-81.71508	-81.31283	-80.32692	-79.72224	-79.39975	-79.09425	-78.50285	-78.19568	-77.60075	-77.50877	-77.11284	-76.61357	-76.60704	-74.90361	-72.76006	-70.83142	-69.63005	-68.17685	-66.31752	-64.53697	-63.13034	-62.06833	-60.79744	-59.52694	-58.83884	-57.52851	-57.24944	-55.32036	-55.29740	-44.86378	9.71117	51.05745
-1.84000				-85.99539	-85.17170	-83.88767	-83.51277	-82.42093	-81.38084	-81.14564	-80.24534	-79.70235	-79.14354	-78.94794	-78.48373	-78.18711	-77.59252	-77.50789	-76.76862	-76.61287	-76.60690	-74.57338	-72.45758	-70.64487	-69.57926	-67.96622	-66.10048	-64.37288	-63.11092	-62.00787	-60.70031	-59.49144	-58.83593	-57.51597	-57.24733	-55.32041	-55.29636	-43.37346	8.63849	49.42883
-1.83400				-85.61709	-84.95503	-83.64085	-83.19072	-82.25357	-81.13269	-80.90070	-80.18166	-79.67675	-79.04337	-78.64785	-78.46803	-78.17370	-77.58690	-77.50642	-76.61336	-76.60701	-76.42549	-74.24815	-72.16520	-70.52016	-69.48641	-67.74306	-65.88811	-64.23540	-63.11011	-61.91803	-60.60657	-59.47213	-58.82571	-57.50291	-57.24685	-55.32039	-55.29552	-41.93295	7.68664	47.86470
-1.82800				-85.24228	-84.73680	-83.42835	-82.84125	-82.09160	-80.97622	-80.57953	-80.13144	-79.63661	-78.98316	-78.47734	-78.30195	-78.14796	-77.58330	-77.50408	-76.61284	-76.60691	-76.08708	-73.92810	-71.88636	-70.45777	-69.33841	-67.51424	-65.68364	-64.13604	-63.10175	-61.80759	-60.52111	-59.46636	-58.80715	-57.49073	-57.24710	-55.32026	-55.29493	-40.55392	6.86101	46.36799
-1.82200				-84.88066	-84.50940	-83.23373	-82.48187	-81.93387	-80.84881	-80.28048	-80.05787	-79.58042	-78.93444	-78.46761	-78.16146	-77.93320	-77.58097	-77.50079	-76.61260	-76.60681	-75.75219	-73.61354	-71.62786	-70.43427	-69.14581	-67.28427	-65.49141	-64.08306	-63.06227	-61.68550	-60.44872	-59.46785	-58.78188	-57.48061	-57.24714	-55.32000	-55.29455	-39.24737	6.16624	44.94185
-1.81600				-84.55259	-84.25370	-83.04940	-82.12255	-81.77847	-80.73562	-80.15655	-79.82236	-79.50692	-78.89453	-78.45970	-78.14072	-77.60906	-77.57014	-77.49392	-76.61247	-76.60667	-75.42116	-73.30498	-71.40308	-70.41422	-68.92638	-67.05640	-65.31817	-64.07024	-62.98261	-61.55868	-60.39390	-59.46826	-58.75305	-57.47334	-57.24621	-55.31964	-55.29436	-38.02332	5.60579	43.58963	75.51269
-1.81000				-84.28171	-83.94692	-82.87214	-81.77767	-81.61536	-80.63498	-80.12144	-79.54923	-79.37887	-78.86220	-78.44754	-78.12652	-77.58101	-77.49767	-77.24980	-76.61240	-76.60651	-75.09413	-73.00332	-71.23421	-70.35882	-68.69334	-66.83351	-65.17450	-64.07366	-62.86944	-61.43248	-60.35972	-59.45965	-58.72398	-57.46909	-57.24392	-55.31923	-55.29430	-36.89047	5.18140	42.31490	73.94136
-1.80400				-84.05630	-83.60139	-82.70046	-81.52947	-81.36644	-80.54667	-80.08978	-79.41958	-79.10438	-78.83013	-78.42913	-78.11538	-77.57934	-77.49402	-76.91229	-76.61234	-76.60633	-74.77120	-72.71024	-71.13945	-70.23868	-68.45458	-66.61884	-65.07418	-64.06141	-62.73489	-61.31170	-60.34562	-59.43706	-58.69742	-57.46737	-57.24033	-55.31882	-55.29430	-35.85568	4.89247	41.12145	72.42445
-1.80000				-83.91907	-83.36208	-82.58873	-81.42415	-81.15002	-80.49256	-80.06240	-79.36521	-78.92648	-78.77684	-78.41261	-78.10926	-77.57812	-77.49238	-76.68825	-76.61218	-76.60612	-74.55826	-72.52114	-71.11289	-70.12273	-68.29464	-66.48248	-65.03618	-64.03138	-62.63845	-61.23683	-60.34465	-59.41375	-58.68212	-57.46717	-57.23743	-55.31857	-55.29431	-35.22267	4.77357	40.37294	71.44446
-1.79800				-83.85279	-83.24139	-82.53363	-81.37610	-81.04187	-80.46530	-80.04615	-79.34050	-78.87997	-78.70794	-78.40245	-78.10646	-77.57741	-77.49169	-76.61281	-76.60665	-76.57529	-74.45252	-72.42904	-71.10701	-70.05655	-68.21484	-66.41700	-65.02553	-64.00838	-62.58907	-61.20181	-60.34560	-59.39984	-58.67536	-57.46723	-57.23590	-55.31846	-55.29431	-34.92354	4.73562	40.01328	70.96409
-1.79200			-84.96123	-83.66040	-82.87850	-82.37119	-81.23945	-80.74756	-80.36302	-79.98660	-79.27184	-78.83934	-78.44309	-78.33074	-78.09722	-77.57486	-77.49004	-76.61237	-76.60619	-76.24272	-74.13832	-72.16664	-71.10242	-69.83641	-67.97735	-66.23540	-65.01778	-63.90925	-62.43899	-61.10989	-60.34821	-59.35080	-58.65901	-57.46753	-57.23124	-55.31818	-55.29430	-34.09608	4.70424	38.99454	69.56259
-1.78600			-84.68258	-83.47515	-82.51791	-82.21278	-81.10984	-80.56286	-80.16952	-79.91007	-79.20932	-78.82135	-78.37085	-78.11972	-78.01115	-77.57167	-77.48876	-76.61230	-76.60610	-75.91240	-73.82899	-71.93791	-71.08872	-69.59779	-67.74490	-66.08598	-65.02109	-63.77544	-62.28973	-61.04426	-60.33887	-59.29433	-58.64875	-57.46725	-57.22692	-55.31799	-55.29424	-33.37252	4.78829	38.06948	68.22239
-1.78000		-84.66518	-84.34544	-83.29541	-82.16394	-82.05739	-80.98521	-80.48035	-79.92295	-79.78821	-79.15022	-78.80194	-78.33941	-78.10070	-77.69356	-77.56666	-77.48691	-76.61223	-76.60605	-75.58519	-73.52523	-71.76969	-71.02630	-69.35148	-67.52067	-65.98394	-65.00032	-63.62108	-62.14583	-61.01003	-60.30539	-59.23490	-58.64407	-57.46569	-57.22337	-55.31788	-55.29413	-32.74942	4.97450	37.24228	66.94610
-1.77400		-84.45563	-83.98623	-83.12034	-81.91052	-81.81515	-80.86343	-80.42838	-79.79159	-79.53309	-79.08481	-78.77602	-78.31234	-78.09450	-77.56781	-77.49082	-77.34851	-76.61216	-76.60601	-75.26117	-73.22834	-71.68230	-70.88712	-69.10325	-67.30925	-65.93654	-64.93140	-63.45641	-62.01256	-61.00227	-60.24473	-59.17667	-58.64345	-57.46256	-57.22079	-55.31784	-55.29399	-32.22094	5.24671	36.51690	65.73653
-1.76800		-84.25805	-83.62387	-82.94942	-81.76201	-81.48897	-80.73960	-80.37893	-79.70277	-79.28525	-78.97338	-78.73974	-78.28685	-78.08787	-77.56404	-77.48836	-77.01469	-76.61209	-76.60598	-74.94044	-72.94089	-71.65629	-70.68439	-68.85655	-67.11821	-65.92863	-64.81376	-63.28801	-61.89710	-61.00528	-60.16280	-59.12369	-58.64421	-57.45793	-57.21923	-55.31784	-55.29383	-31.77937	5.58663	35.89674	64.59669
-1.76200		-84.06735	-83.26459	-82.78214	-81.61741	-81.19466	-80.60225	-80.32153	-79.61951	-79.15522	-78.78293	-78.66224	-78.25805	-78.07920	-77.56137	-77.48720	-76.68020	-76.61201	-76.60579	-74.62315	-72.66849	-71.65367	-70.44833	-68.61410	-66.95992	-65.92702	-64.66230	-63.12045	-61.80873	-60.99878	-60.06797	-59.08003	-58.64251	-57.45221	-57.21852	-55.31784	-55.29369	-31.41572	5.97483	35.38431	63.52973
-1.75600		-83.88175	-82.91205	-82.61761	-81.47514	-80.95813	-80.43527	-80.24678	-79.53653	-79.09334	-78.69529	-78.44260	-78.19976	-78.06681	-77.55906	-77.48598	-76.61201	-76.60603	-76.34682	-74.30952	-72.42410	-71.64100	-70.19791	-68.37877	-66.85015	-65.89598	-64.49188	-62.95772	-61.75524	-60.96527	-59.96700	-59.04932	-58.63407	-57.44597	-57.21839	-55.31784	-55.29356	-31.12041	6.39171	34.98074	62.53904
-1.75000		-83.70040	-82.57320	-82.45120	-81.33412	-80.79291	-80.26520	-80.11884	-79.44866	-79.04651	-78.64797	-78.30707	-78.07153	-77.97970	-77.55639	-77.48460	-76.61197	-76.60598	-76.01586	-73.99997	-72.23492	-71.58089	-69.94227	-68.15459	-66.79587	-65.81305	-64.31223	-62.80436	-61.73486	-60.89782	-59.86490	-59.03299	-58.61585	-57.43991	-57.21846	-55.31781	-55.29347	-30.88378	6.81866	34.68524	61.62807
-1.74400		-83.52265	-82.31978	-82.21401	-81.19293	-80.67944	-80.15378	-79.90644	-79.34599	-78.99935	-78.60318	-78.26524	-78.05102	-77.68570	-77.54776	-77.48285	-76.61195	-76.60594	-75.68713	-73.69530	-72.12876	-71.43995	-69.68600	-67.94827	-66.78101	-65.68038	-64.12929	-62.66671	-61.73304	-60.80164	-59.76586	-59.02842	-58.58777	-57.43465	-57.21831	-55.31776	-55.29342	-30.69661	7.23904	34.49463	60.80039
-1.73800		-83.34778	-82.15757	-81.90421	-81.04987	-80.59213	-80.06130	-79.69457	-79.21448	-78.94376	-78.55421	-78.23752	-78.03689	-77.56311	-77.48282	-77.33921	-76.61192	-76.60591	-75.36080	-73.39707	-72.09015	-71.22954	-69.43194	-67.77118	-66.77287	-65.51435	-63.94700	-62.55381	-61.72843	-60.68656	-59.67448	-59.02885	-58.55238	-57.43063	-57.21761	-55.31769	-55.29339	-30.55036	7.63898	34.40292	60.05945
-1.73200		-83.17449	-82.00426	-81.60972	-80.90358	-80.51517	-79.96740	-79.53172	-79.06415	-78.86326	-78.49011	-78.20914	-78.02147	-77.55781	-77.48111	-77.00998	-76.61189	-76.60588	-75.03700	-73.10869	-72.07989	-70.98403	-69.18248	-67.63941	-66.73656	-65.32980	-63.76857	-62.47562	-61.70041	-60.56095	-59.59671	-59.02459	-58.51294	-57.42807	-57.21613	-55.31761	-55.29338	-30.43747	8.00790	34.40111	59.40847
-1.72600	-83.30582	-82.99937	-81.85371	-81.34367	-80.75596	-80.43660	-79.86638	-79.41249	-78.95462	-78.74083	-78.38852	-78.17398	-77.99907	-77.55501	-77.47980	-76.67710	-76.61166	-76.60585	-74.71592	-72.83849	-72.06820	-70.72406	-68.94053	-67.56365	-66.64808	-65.13595	-63.59743	-62.43537	-61.63726	-60.43063	-59.53941	-59.00496	-58.47222	-57.42682	-57.21384	-55.31753	-55.29338	-30.35134	8.33876	34.47734	58.85010
-1.72000		-82.80904	-81.70454	-81.11338	-80.61828	-80.34059	-79.75442	-79.31427	-78.88869	-78.62908	-78.25444	-78.11937	-77.94383	-77.55232	-77.47838	-76.61196	-76.60584	-76.34408	-74.39782	-72.60795	-72.02405	-70.45874	-68.71063	-67.53322	-66.50742	-64.93816	-63.43822	-62.42273	-61.54147	-60.29990	-59.50661	-58.96215	-58.43211	-57.42650	-57.21089	-55.31745	-55.29338	-30.28637	8.62789	34.61737	58.38614
-1.71400		-82.56446	-81.55585	-80.92122	-80.50754	-80.21203	-79.62952	-79.22228	-78.83599	-78.55007	-78.17388	-78.05843	-77.77672	-77.54904	-77.47589	-76.61191	-76.60583	-76.01303	-74.08311	-72.45604	-71.90397	-70.19232	-68.50091	-67.51972	-66.33102	-64.73967	-63.29791	-62.41793	-61.42375	-60.17282	-59.49453	-58.89578	-58.39377	-57.42646	-57.20752	-55.31739	-55.29337	-30.23793	8.87458	34.80537	58.01702
-1.70800		-82.27537	-81.40686	-80.76605	-80.41879	-80.05972	-79.49562	-79.12921	-78.78095	-78.48360	-78.13223	-78.02526	-77.55904	-77.51768	-77.45317	-76.61188	-76.60581	-75.68422	-73.77246	-72.38979	-71.69845	-69.92722	-68.32559	-67.49067	-66.13457	-64.54279	-63.18622	-62.39950	-61.29432	-60.05472	-59.49193	-58.81138	-58.35771	-57.42597	-57.20404	-55.31735	-55.29335	-30.20223	9.08046	35.02503	57.74136
-1.70200		-81.98539	-81.25698	-80.64842	-80.32797	-79.90427	-79.36650	-79.03387	-78.70927	-78.41683	-78.09913	-77.99850	-77.54765	-77.48192	-77.19588	-76.61186	-76.60580	-75.35812	-73.46722	-72.36745	-71.44707	-69.66529	-68.20248	-67.41653	-65.92776	-64.34958	-63.11199	-62.35011	-61.16035	-59.95398	-59.48361	-58.71539	-58.32386	-57.42429	-57.20075	-55.31732	-55.29332	-30.17621	9.24882	35.26068	57.55552
-1.70000		-81.89146	-81.20681	-80.61759	-80.29379	-79.85362	-79.32773	-79.00263	-78.67928	-78.39323	-78.08817	-77.98886	-77.54663	-77.48048	-77.09393	-76.61186	-76.60579	-75.25008	-73.36712	-72.36376	-71.35861	-69.57903	-68.17465	-67.37882	-65.85753	-64.28640	-63.09587	-62.32533	-61.11557	-59.92624	-59.47663	-58.68173	-58.31293	-57.42334	-57.19974	-55.31732	-55.29331	-30.16925	9.29732	35.34031	57.51254
-1.69600		-81.70940	-81.10634	-80.56676	-80.21823	-79.75429	-79.25956	-78.94317	-78.60988	-78.34276	-78.06406	-77.96665	-77.54494	-77.47855	-76.88652	-76.61184	-76.60577	-75.03508	-73.17049	-72.35735	-71.17820	-69.40865	-68.13647	-67.28484	-65.71598	-64.16250	-63.07464	-62.26392	-61.02674	-59.88195	-59.45300	-58.61290	-58.29127	-57.42072	-57.19788	-55.31731	-55.29328	-30.15747	9.38392	35.49838	57.45328
-1.69000		-81.45348	-80.95725	-80.50800	-80.09005	-79.60844	-79.18172	-78.86258	-78.49705	-78.25924	-78.01608	-77.91671	-77.54258	-77.47617	-76.61186	-76.60615	-76.57127	-74.71542	-72.89128	-72.33918	-70.90323	-69.16061	-68.10901	-67.10794	-65.50232	-63.98525	-63.06108	-62.14787	-60.89726	-59.84419	-59.39078	-58.50844	-58.25753	-57.41466	-57.19558	-55.31731	-55.29323	-30.14413	9.49045	35.72670	57.42572
-1.68400		-81.22088	-80.81790	-80.45088	-79.95215	-79.46298	-79.12757	-78.78679	-78.40376	-78.18192	-77.96124	-77.80766	-77.53923	-77.47349	-76.61183	-76.60582	-76.25589	-74.39942	-72.66129	-72.27689	-70.62683	-68.92763	-68.09304	-66.90490	-65.28865	-63.82417	-63.05229	-62.01297	-60.77549	-59.83125	-59.30338	-58.40845	-58.21685	-57.40561	-57.19393	-55.31731	-55.29319	-30.13475	9.57309	35.93718	57.46152
-1.67800		-81.01231	-80.70571	-80.36999	-79.81280	-79.31831	-79.08420	-78.70908	-78.33993	-78.12267	-77.91899	-77.62578	-77.52516	-77.46824	-76.61182	-76.60579	-75.94123	-74.08734	-72.54054	-72.10862	-70.35126	-68.72333	-68.06132	-66.68858	-65.07632	-63.68988	-63.02791	-61.86780	-60.66538	-59.82715	-59.20388	-58.32434	-58.15744	-57.39311	-57.19294	-55.31730	-55.29315	-30.12823	9.63621	36.12446	57.54754
-1.67200		-80.82756	-80.63197	-80.24900	-79.67874	-79.19362	-79.02329	-78.62566	-78.29871	-78.06776	-77.88385	-77.55109	-77.47444	-77.34143	-76.61181	-76.60577	-75.62864	-73.77950	-72.50275	-71.85981	-70.07785	-68.57146	-67.98282	-66.46596	-64.86648	-63.59507	-62.96892	-61.71769	-60.57151	-59.81875	-59.10243	-58.26385	-58.07052	-57.37669	-57.19248	-55.31729	-55.29311	-30.12376	9.68371	36.28595	57.66971
-1.66600		-80.68051	-80.56783	-80.09788	-79.55521	-79.12668	-78.90553	-78.53299	-78.27154	-78.00608	-77.85144	-77.54382	-77.46979	-77.07654	-76.61180	-76.60576	-75.31871	-73.47636	-72.49115	-71.58666	-69.80767	-68.48700	-67.83871	-66.24076	-64.66040	-63.54315	-62.86766	-61.56583	-60.49839	-59.79687	-59.00585	-58.21671	-57.96491	-57.35573	-57.19230	-55.31728	-55.29309	-30.12074	9.71896	36.42135	57.81414
-1.66000		-80.61742	-80.44572	-79.93247	-79.44655	-79.09301	-78.76274	-78.42828	-78.24675	-77.93267	-77.82039	-77.53872	-77.46708	-76.79459	-76.61177	-76.60574	-75.01183	-73.17895	-72.48606	-71.30793	-69.54185	-68.45151	-67.64506	-66.01510	-64.45993	-63.52166	-62.73313	-61.41421	-60.44841	-59.75646	-58.91919	-58.16974	-57.85253	-57.32936	-57.19176	-55.31725	-55.29307	-30.11871	9.74475	36.53206	57.96813
-1.65400		-80.59437	-80.29557	-79.76062	-79.35792	-79.05856	-78.63780	-78.33087	-78.19530	-77.84151	-77.78980	-77.53164	-77.46473	-76.61188	-76.60575	-76.50576	-74.70823	-72.89089	-72.47849	-71.02916	-69.28224	-68.43769	-67.42696	-65.79027	-64.26835	-63.51273	-62.57907	-61.26431	-60.41974	-59.69758	-58.84626	-58.11546	-57.74080	-57.29684	-57.18918	-55.31722	-55.29306	-30.11738	9.76337	36.62053	58.12107
-1.65000		-80.58105	-80.19464	-79.64403	-79.31299	-79.02636	-78.57162	-78.29482	-78.12591	-77.77687	-77.75800	-77.52416	-77.46315	-76.61182	-76.60574	-76.31158	-74.50772	-72.71297	-72.46215	-70.84437	-69.11445	-68.43126	-67.27541	-65.64128	-64.14861	-63.50558	-62.47047	-61.16602	-60.40971	-59.65000	-58.80637	-58.07346	-57.66951	-57.27255	-57.18373	-55.31719	-55.29306	-30.11676	9.77271	36.66863	58.21835
-1.64800		-80.57273	-80.14456	-79.58538	-79.29513	-79.00626	-78.54350	-78.28375	-78.08518	-77.76385	-77.71713	-77.51869	-77.46227	-76.61182	-76.60574	-76.21421	-74.40805	-72.63758	-72.44116	-70.75241	-69.03300	-68.42714	-67.19871	-65.56713	-64.09232	-63.49972	-62.41513	-61.11756	-60.40661	-59.62430	-58.78912	-58.05060	-57.63543	-57.26064	-57.17837	-55.31718	-55.29306	-30.11652	9.77663	36.68977	58.26489
-1.64200		-80.52657	-79.99673	-79.40984	-79.25753	-78.92873	-78.47670	-78.25827	-77.96713	-77.73482	-77.57981	-77.47851	-77.45338	-76.61180	-76.60573	-75.92174	-74.11136	-72.53724	-72.25508	-70.47862	-68.80702	-68.40068	-66.96688	-65.34633	-63.94544	-63.46359	-62.24669	-60.97602	-60.40144	-59.54187	-58.74768	-57.97524	-57.54141	-57.23481	-57.14102	-55.31714	-55.29306	-30.11596	9.78595	36.74291	58.39425
-1.63600		-80.41694	-79.85342	-79.25833	-79.21750	-78.82593	-78.43293	-78.23025	-77.86870	-77.70791	-77.52300	-77.46136	-77.29227	-76.61178	-76.60573	-75.62959	-73.81822	-72.52225	-71.98751	-70.20826	-68.64415	-68.31570	-66.73462	-65.12839	-63.84629	-63.38291	-62.07680	-60.84367	-60.39551	-59.45467	-58.71991	-57.89225	-57.46083	-57.22608	-57.06805	-55.31710	-55.29306	-30.11561	9.79241	36.78298	58.50627
-1.63000		-80.25780	-79.71583	-79.23364	-79.07273	-78.69632	-78.40721	-78.19451	-77.78545	-77.68237	-77.49654	-77.45862	-77.05312	-76.61177	-76.60572	-75.33855	-73.52869	-72.51858	-71.71231	-69.94165	-68.57579	-68.13957	-66.50358	-64.91381	-63.79678	-63.25427	-61.90727	-60.72925	-60.37668	-59.36575	-58.70283	-57.80643	-57.39069	-57.22384	-56.97189	-55.31707	-55.29305	-30.11539	9.79684	36.81266	58.60015
-1.62400		-80.08502	-79.58582	-79.22328	-78.93820	-78.54029	-78.39135	-78.15145	-77.71151	-77.65694	-77.46898	-77.45496	-76.79344	-76.61175	-76.60571	-75.04913	-73.24284	-72.51731	-71.43824	-69.67899	-68.55502	-67.91862	-66.27469	-64.70318	-63.77731	-63.09630	-61.73936	-60.64778	-60.32759	-59.27701	-58.69343	-57.72362	-57.32520	-57.22167	-56.86253	-55.31704	-55.29304	-30.11526	9.79983	36.83431	58.67658
-1.61800		-79.91034	-79.46805	-79.20654	-78.82709	-78.40800	-78.34279	-78.09664	-77.65475	-77.61940	-77.45179	-77.43281	-76.61177	-76.60577	-76.52381	-74.76168	-72.96097	-72.51636	-71.16700	-69.42054	-68.54840	-67.68598	-66.04852	-64.49742	-63.77044	-62.92555	-61.57413	-60.60631	-60.23954	-59.18966	-58.68904	-57.64963	-57.26690	-57.20792	-56.74652	-55.31702	-55.29302	-30.11518	9.80182	36.84984	58.73721
-1.61200		-79.73626	-79.37592	-79.16597	-78.73421	-78.38943	-78.21051	-78.00380	-77.62717	-77.55689	-77.43853	-77.39123	-76.61175	-76.60573	-76.24914	-74.47648	-72.68545	-72.51284	-70.89912	-69.16680	-68.54570	-67.45143	-65.82545	-64.29847	-63.76611	-62.75034	-61.41264	-60.59100	-60.12508	-59.10455	-58.68732	-57.58851	-57.24471	-57.14807	-56.62816	-55.31700	-55.29299	-30.11513	9.80312	36.86082	58.78418
-1.60600		-79.56426	-79.32520	-79.08114	-78.65519	-78.37989	-78.13508	-77.85517	-77.60481	-77.50467	-77.39976	-77.33456	-76.61174	-76.60571	-75.97180	-74.19372	-72.52719	-72.39559	-70.63478	-68.91943	-68.54217	-67.21813	-65.60572	-64.11192	-63.75515	-62.57451	-61.25634	-60.58601	-59.99874	-59.02270	-58.68588	-57.54109	-57.24143	-57.05797	-56.51030	-55.31700	-55.29295	-30.11511	9.80397	36.86845	58.81980
-1.60000		-79.40027	-79.30113	-78.95853	-78.58948	-78.36374	-78.09594	-77.71405	-77.57517	-77.47999	-77.33540	-77.23138	-76.61174	-76.60570	-75.69340	-73.91353	-72.52195	-72.12877	-70.37406	-68.69012	-68.52497	-66.98733	-65.38951	-63.95813	-63.71564	-62.39997	-61.10764	-60.58170	-59.86806	-58.94603	-58.68152	-57.50558	-57.24079	-56.95566	-56.39489	-55.31699	-55.29291	-30.11509	9.80451	36.87369	58.84628
-1.55000			-78.50659	-78.39403	-78.02887	-77.99311	-77.55510	-77.48673	-77.16891	-76.95024	-76.78998	-76.61164	-76.60563	-75.16397	-73.41934	-72.52116	-71.69048	-69.99474	-68.56644	-68.34063	-66.74034	-65.20013	-63.86293	-63.71775	-62.34377	-61.07099	-60.72028	-59.84842	-58.89885	-58.76299	-58.12722	-57.41871	-57.21623	-56.05564	-55.65597	-55.31658	-55.29263	-30.11507	9.80538	36.88361	58.90723
-1.50000				-77.87462	-77.67132	-77.53790	-77.46663	-76.78728	-76.69775	-76.61151	-76.60546	-76.38505	-74.69649	-72.99718	-72.52117	-71.32588	-69.69223	-68.56569	-68.10337	-66.56641	-65.08903	-63.85525	-63.67950	-62.35001	-61.11552	-60.73430	-59.99379	-59.05850	-58.82160	-58.06016	-57.51666	-57.38409	-57.17052	-55.48140	-55.39249	-55.31529	-55.29141	-30.11507	9.80538	36.88379	58.90907
-1.45000						-77.44898	-76.63467	-76.62610	-76.60971	-76.60476	-75.96513	-74.29650	-72.65299	-72.52117	-71.04413	-69.47586	-68.56569	-67.95379	-66.48403	-65.07349	-63.85490	-63.73019	-62.46443	-61.28937	-60.74262	-60.20796	-59.28025	-58.88664	-58.57507	-57.59458	-57.45716	-57.27509	-57.15080	-55.34589	-55.32543	-55.29387	-55.28930	-30.11507	9.80538	36.88379	58.90909
-1.40000						-76.61765	-76.61232	-76.60639	-76.60145	-75.60243	-73.99126	-72.52117	-72.41372	-70.87458	-69.37863	-68.56569	-67.93117	-66.53838	-65.20770	-63.94847	-63.85484	-62.77241	-61.69492	-60.74259	-60.73142	-59.86231	-59.12007	-58.87955	-58.52729	-57.56457	-57.42655	-57.23898	-57.12529	-55.32410	-55.32370	-55.28816	-55.28712	-30.11507	9.80538	36.88379	58.90909
-1.35000							-76.60565	-76.60094	-75.36743	-73.83086	-72.52117	-72.33294	-70.87858	-69.47377	-68.56569	-68.12608	-66.84529	-65.64313	-64.52872	-63.85486	-63.49618	-62.52032	-61.58335	-60.74210	-60.69164	-59.84003	-59.09713	-58.87847	-58.51274	-57.55737	-57.42343	-57.23687	-57.12416	-55.32388	-55.32330	-55.28719	-55.28699	-30.11507	9.80538	36.88379	58.90909
-1.30000								-75.35038	-73.91663	-72.53472	-72.52117	-71.21432	-69.96539	-68.79049	-68.56569	-67.67392	-66.58955	-65.52515	-64.48487	-63.85486	-63.47575	-62.50221	-61.56912	-60.74208	-60.68444	-59.83781	-59.09665	-58.87838	-58.51245	-57.55713	-57.42339	-57.23670	-57.12411	-55.32386	-55.32329	-55.28719	-55.28698	-30.11507	9.80538	36.88379	58.90909
-1.25000								-74.53419	-73.34031	-72.52117	-72.17517	-71.02252	-69.88216	-68.75901	-68.56569	-67.65583	-66.57371	-65.51414	-64.47978	-63.85486	-63.47424	-62.50188	-61.56895	-60.74208	-60.68430	-59.83773	-59.09662	-58.87837	-58.51245	-57.55713	-57.42339	-57.23670	-57.12411	-55.32386	-55.32329	-55.28719	-55.28698	-30.11507	9.80538	36.88379	58.90909
-1.20000								-74.49465	-73.32038	-72.52117	-72.15878	-71.01015	-69.87558	-68.75666	-68.56569	-67.65526	-66.57354	-65.51402	-64.47969	-63.85486	-63.47421	-62.50187	-61.56894	-60.74208	-60.68430	-59.83773	-59.09662	-58.87837	-58.51245	-57.55713	-57.42339	-57.23670	-57.12411	-55.32386	-55.32329	-55.28719	-55.28698	-30.11507	9.80538	36.88379	58.90909
-1.15000								-74.49249	-73.31983	-72.52117	-72.15860	-71.01003	-69.87550	-68.75662	-68.56569	-67.65525	-66.57354	-65.51402	-64.47969	-63.85486	-63.47421	-62.50187	-61.56894	-60.74208	-60.68430	-59.83773	-59.09662	-58.87837	-58.51245	-57.55713	-57.42339	-57.23670	-57.12411	-55.32386	-55.32329	-55.28719	-55.28698	-30.11507	9.80538	36.88379	58.90909
-1.10000								-74.49246	-73.31982	-72.52117	-72.15860	-71.01003	-69.87550	-68.75662	-68.56569	-67.65525	-66.57354	-65.51402	-64.47969	-63.85486	-63.47421	-62.50187	-61.56894	-60.74208	-60.68430	-59.83773	-59.09662	-58.87837	-58.51245	-57.55713	-57.42339	-57.23670	-57.12411	-55.32386	-55.32329	-55.28719	-55.28698	-30.11507	9.80538	36.88379	58.90909
-1.05000								-74.49246	-73.31982	-72.52117	-72.15860	-71.01003	-69.87550	-68.75662	-68.56569	-67.65525	-66.57354	-65.51402	-64.47969	-63.85486	-63.47421	-62.50187	-61.56894	-60.74208	-60.68430	-59.83773	-59.09662	-58.87837	-58.51245	-57.55713	-57.42339	-57.23670	-57.12411	-55.32386	-55.32329	-55.28719	-55.28698	-30.11507	9.80538	36.88379	58.90909
-1.00000								-74.49246	-73.31982	-72.52117	-72.15860	-71.01003	-69.87550	-68.75662	-68.56569	-67.65525	-66.57354	-65.51402	-64.47969	-63.85486	-63.47421	-62.50187	-61.56894	-60.74208	-60.68430	-59.83773	-59.09662	-58.87837	-58.51245	-57.55713	-57.42339	-57.23670	-57.12411	-55.32386	-55.32329	-55.28719	-55.28698	-30.11507	9.80538	36.88379	58.90909
-0.95000								-74.49246	-73.31982	-72.52117	-72.15860	-71.01003	-69.87550	-68.75662	-68.56569	-67.65525	-66.57354	-65.51402	-64.47969	-63.85486	-63.47421	-62.50187	-61.56894	-60.74208	-60.68430	-59.83773	-59.09662	-58.87837	-58.51245	-57.55713	-57.42339	-57.23670	-57.12411	-55.32386	-55.32329	-55.28719	-55.28698	-30.11507	9.80538	36.88379	58.90909
-0.90000								-74.49246	-73.31982	-72.52117	-72.15860	-71.01003	-69.87550	-68.75662	-68.56569	-67.65525	-66.57354	-65.51402	-64.47969	-63.85486	-63.47421	-62.50187	-61.56894	-60.74208	-60.68430	-59.83773	-59.09662	-58.87837	-58.51245	-57.55713	-57.42339	-57.23670	-57.12411	-55.32386	-55.32329	-55.28719	-55.28698	-30.11507	9.80538	36.88379	58.90909
-0.85000								-74.49246	-73.31982	-72.52117	-72.15860	-71.01003	-69.87550	-68.75662	-68.56569	-67.65525	-66.57354	-65.51402	-64.47969	-63.85486	-63.47421	-62.50187	-61.56894	-60.74208	-60.68430	-59.83773	-59.09662	-58.87837	-58.51245	-57.55713	-57.42339	-57.23670	-57.12411	-55.32386	-55.32329	-55.28719	-55.28698	-30.11507	9.80538	36.88379	58.90909
-0.80000								-74.49246	-73.31982	-72.52117	-72.15860	-71.01003	-69.87550	-68.75662	-68.56569	-67.65525	-66.57354	-65.51402	-64.47969	-63.85486	-63.47421	-62.50187	-61.56894	-60.74208	-60.68430	-59.83773	-59.09662	-58.87837	-58.51245	-57.55713	-57.42339	-57.23670	-57.12411	-55.32386	-55.32329	-55.28719	-55.28698	-30.11507	9.80538	36.88379	58.90909
-0.75000								-74.49246	-73.31982	-72.52117	-72.15860	-71.01003	-69.87550	-68.75662	-68.56569	-67.65525	-66.57354	-65.51402	-64.47969	-63.85486	-63.47421	-62.50187	-61.56894	-60.74208	-60.68430	-59.83773	-59.09662	-58.87837	-58.51245	-57.55713	-57.42339	-57.23670	-57.12411	-55.32386	-55.32329	-55.28719	-55.28698	-30.11507	9.80538	36.88379	58.90909
-0.70000								-74.49246	-73.31982	-72.52117	-72.15860	-71.01003	-69.87550	-68.75662	-68.56569	-67.65525	-66.57354	-65.51402	-64.47969	-63.85486	-63.47421	-62.50187	-61.56894	-60.74208	-60.68430	-59.83773	-59.09662	-58.87837	-58.51245	-57.55713	-57.42339	-57.23670	-57.12411	-55.32386	-55.32329	-55.28719	-55.28698	-30.11507	9.80538	36.88379	58.90909
-0.65000								-74.49246	-73.31982	-72.52117	-72.15860	-71.01003	-69.87550	-68.75662	-68.56569	-67.65525	-66.57354	-65.51402	-64.47969	-63.85486	-63.47421	-62.50187	-61.56894	-60.74208	-60.68430	-59.83773	-59.09662	-58.87837	-58.51245	-57.55713	-57.42339	-57.23670	-57.12411	-55.32386	-55.32329	-55.28719	-55.28698	-30.11507	9.80538	36.88379	58.90909
-0.60000								-74.49246	-73.31982	-72.52117	-72.15860	-71.01003	-69.87550	-68.75662	-68.56569	-67.65525	-66.57354	-65.51402	-64.47969	-63.85486	-63.47421	-62.50187	-61.56894	-60.74208	-60.68430	-59.83773	-59.09662	-58.87837	-58.51245	-57.55713	-57.42339	-57.23670	-57.12411	-55.32386	-55.32329	-55.28719	-55.28698	-30.11507	9.80538	36.88379	58.90909
-0.55000								-74.49246	-73.31982	-72.52117	-72.15860	-71.01003	-69.87550	-68.75662	-68.56569	-67.65525	-66.57354	-65.51402	-64.47969	-63.85486	-63.47421	-62.50187	-61.56894	-60.74208	-60.68430	-59.83773	-59.09662	-58.87837	-58.51245	-57.55713	-57.42339	-57.23670	-57.12411	-55.32386	-55.32329	-55.28719	-55.28698	-30.11507	9.80538	36.88379	58.90909
-0.50000								-74.49246	-73.31982	-72.52117	-72.15860	-71.01003	-69.87550	-68.75662	-68.56569	-67.65525	-66.57354	-65.51402	-64.47969	-63.85486	-63.47421	-62.50187	-61.56894	-60.74208	-60.68430	-59.83773	-59.09662	-58.87837	-58.51245	-57.55713	-57.42339	-57.23670	-57.12411	-55.32386	-55.32329	-55.28719	-55.28698	-30.11507	9.80538	36.88379	58.90909
-0.45000								-74.49246	-73.31982	-72.52117	-72.15860	-71.01003	-69.87550	-68.75662	-68.56569	-67.65525	-66.57354	-65.51402	-64.47969	-63.85486	-63.47421	-62.50187	-61.56894	-60.74208	-60.68430	-59.83773	-59.09662	-58.87837	-58.51245	-57.55713	-57.42339	-57.23670	-57.12411	-55.32386	-55.32329	-55.28719	-55.28698	-30.11507	9.80538	36.88379	58.90909
-0.40000								-74.49246	-73.31982	-72.52117	-72.15860	-71.01003	-69.87550	-68.75662	-68.56569	-67.65525	-66.57354	-65.51402	-64.47969	-63.85486	-63.47421	-62.50187	-61.56894	-60.74208	-60.68430	-59.83773	-59.09662	-58.87837	-58.51245	-57.55713	-57.42339	-57.23670	-57.12411	-55.32386	-55.32329	-55.28719	-55.28698	-30.11507	9.80538	36.88379	58.90909
-0.35000								-74.49246	-73.31982	-72.52117	-72.15860	-71.01003	-69.87550	-68.75662	-68.56569	-67.65525	-66.57354	-65.51402	-64.47969	-63.85486	-63.47421	-62.50187	-61.56894	-60.74208	-60.68430	-59.83773	-59.09662	-58.87837	-58.51245	-57.55713	-57.42339	-57.23670	-57.12411	-55.32386	-55.32329	-55.28719	-55.28698	-30.11507	9.80538	36.88379	58.90909
-0.30000								-74.49246	-73.31982	-72.52117	-72.15860	-71.01003	-69.87550	-68.75662	-68.56569	-67.65525	-66.57354	-65.51402	-64.47969	-63.85486	-63.47421	-62.50187	-61.56894	-60.74208	-60.68430	-59.83773	-59.09662	-58.87837	-58.51245	-57.55713	-57.42339	-57.23670	-57.12411	-55.32386	-55.32329	-55.28719	-55.28698	-30.11507	9.80538	36.88379	58.90909
-0.25000								-74.49246	-73.31982	-72.52117	-72.15860	-71.01003	-69.87550	-68.75662	-68.56569	-67.65525	-66.57354	-65.51402	-64.47969	-63.85486	-63.47421	-62.50187	-61.56894	-60.74208	-60.68430	-59.83773	-59.09662	-58.87837	-58.51245	-57.55713	-57.42339	-57.23670	-57.12411	-55.32386	-55.32329	-55.28719	-55.28698	-30.11507	9.80538	36.88379	58.90909
-0.20000								-74.49246	-73.31982	-72.52117	-72.15860	-71.01003	-69.87550	-68.75662	-68.56569	-67.65525	-66.57354	-65.51402	-64.47969	-63.85486	-63.47421	-62.50187	-61.56894	-60.74208	-60.68430	-59.83773	-59.09662	-58.87837	-58.51245	-57.55713	-57.42339	-57.23670	-57.12411	-55.32386	-55.32329	-55.28719	-55.28698	-30.11507	9.80538	36.88379	58.90909
-0.15000								-74.49246	-73.31982	-72.52117	-72.15860	-71.01003	-69.87550	-68.75662	-68.56569	-67.65525	-66.57354	-65.51402	-64.47969	-63.85486	-63.47421	-62.50187	-61.56894	-60.74208	-60.68430	-59.83773	-59.09662	-58.87837	-58.51245	-57.55713	-57.42339	-57.23670	-57.12411	-55.32386	-55.32329	-55.28719	-55.28698	-30.11507	9.80538	36.88379	58.90909
-0.10000								-74.49246	-73.31982	-72.52117	-72.15860	-71.01003	-69.87550	-68.75662	-68.56569	-67.65525	-66.57354	-65.51402	-64.47969	-63.85486	-63.47421	-62.50187	-61.56894	-60.74208	-60.68430	-59.83773	-59.09662	-58.87837	-58.51245	-57.55713	-57.42339	-57.23670	-57.12411	-55.32386	-55.32329	-55.28719	-55.28698	-30.11507	9.80538	36.88379	58.90909
-0.05000								-74.49246	-73.31982	-72.52117	-72.15860	-71.01003	-69.87550	-68.75662	-68.56569	-67.65525	-66.57354	-65.51402	-64.47969	-63.85486	-63.47421	-62.50187	-61.56894	-60.74208	-60.68430	-59.83773	-59.09662	-58.87837	-58.51245	-57.55713	-57.42339	-57.23670	-57.12411	-55.32386	-55.32329	-55.28719	-55.28698	-30.11507	9.80538	36.88379	58.90909
0.00000								-74.49246	-73.31982	-72.52117	-72.15860	-71.01003	-69.87550	-68.75662	-68.56569	-67.65525	-66.57354	-65.51402	-64.47969	-63.85486	-63.47421	-62.50187	-61.56894	-60.74208	-60.68430	-59.83773	-59.09662	-58.87837	-58.51245	-57.55713	-57.42339	-57.23670	-57.12411	-55.32386	-55.32329	-55.28719	-55.28698	-30.11507	9.80538	36.88379	58.90909
0.05000								-74.49246	-73.31982	-72.52117	-72.15860	-71.01003	-69.87550	-68.75662	-68.56569	-67.65525	-66.57354	-65.51402	-64.47969	-63.85486	-63.47421	-62.50187	-61.56894	-60.74208	-60.68430	-59.83773	-59.09662	-58.87837	-58.51245	-57.55713	-57.42339	-57.23670	-57.12411	-55.32386	-55.32329	-55.28719	-55.28698	-30.11507	9.80538	36.88379	58.90909
0.10000								-74.49246	-73.31982	-72.52117	-72.15860	-71.01003	-69.87550	-68.75662	-68.56569	-67.65525	-66.57354	-65.51402	-64.47969	-63.85486	-63.47421	-62.50187	-61.56894	-60.74208	-60.68430	-59.83773	-59.09662	-58.87837	-58.51245	-57.55713	-57.42339	-57.23670	-57.12411	-55.32386	-55.32329	-55.28719	-55.28698	-30.11507	9.80538	36.88379	58.90909
0.15000								-74.49246	-73.31982	-72.52117	-72.15860	-71.01003	-69.87550	-68.75662	-68.56569	-67.65525	-66.57354	-65.51402	-64.47969	-63.85486	-63.47421	-62.50187	-61.56894	-60.74208	-60.68430	-59.83773	-59.09662	-58.87837	-58.51245	-57.55713	-57.42339	-57.23670	-57.12411	-55.32386	-55.32329	-55.28719	-55.28698	-30.11507	9.80538	36.88379	58.90909
0.20000								-74.49246	-73.31982	-72.52117	-72.15860	-71.01003	-69.87550	-68.75662	-68.56569	-67.65525	-66.57354	-65.51402	-64.47969	-63.85486	-63.47421	-62.50187	-61.56894	-60.74208	-60.68430	-59.83773	-59.09662	-58.87837	-58.51245	-57.55713	-57.42339	-57.23670	-57.12411	-55.32386	-55.32329	-55.28719	-55.28698	-30.11507	9.80538	36.88379	58.90909
0.25000								-74.49246	-73.31982	-72.52117	-72.15860	-71.01003	-69.87550	-68.75662	-68.56569	-67.65525	-66.57354	-65.51402	-64.47969	-63.85486	-63.47421	-62.50187	-61.56894	-60.74208	-60.68430	-59.83773	-59.09662	-58.87837	-58.51245	-57.55713	-57.42339	-57.23670	-57.12411	-55.32386	-55.32329	-55.28719	-55.28698	-30.11507	9.80538	36.88379	58.90909
0.30000								-74.49246	-73.31982	-72.52117	-72.15860	-71.01003	-69.87550	-68.75662	-68.56569	-67.65525	-66.57354	-65.51402	-64.47969	-63.85486	-63.47421	-62.50187	-61.56894	-60.74208	-60.68430	-59.83773	-59.09662	-58.87837	-58.51245	-57.55713	-57.42339	-57.23670	-57.12411	-55.32386	-55.32329	-55.28719	-55.28698	-30.11507	9.80538	36.88379	58.90909
0.35000								-74.49246	-73.31982	-72.52117	-72.15860	-71.01003	-69.87550	-68.75662	-68.56569	-67.65525	-66.57354	-65.51402	-64.47969	-63.85486	-63.47421	-62.50187	-61.56894	-60.74208	-60.68430	-59.83773	-59.09662	-58.87837	-58.51245	-57.55713	-57.42339	-57.23670	-57.12411	-55.32386	-55.32329	-55.28719	-55.28698	-30.11507	9.80538	36.88379	58.90909
0.40000								-74.49246	-73.31982	-72.52117	-72.15860	-71.01003	-69.87550	-68.75662	-68.56569	-67.65525	-66.57354	-65.51402	-64.47969	-63.85486	-63.47421	-62.50187	-61.56894	-60.74208	-60.68430	-59.83773	-59.09662	-58.87837	-58.51245	-57.55713	-57.42339	-57.23670	-57.12411	-55.32386	-55.32329	-55.28719	-55.28698	-30.11507	9.80538	36.88379	58.90909
0.45000								-74.49246	-73.31982	-72.52117	-72.15860	-71.01003	-69.87550	-68.75662	-68.56569	-67.65525	-66.57354	-65.51402	-64.47969	-63.85486	-63.47421	-62.50187	-61.56894	-60.74208	-60.68430	-59.83773	-59.09662	-58.87837	-58.51245	-57.55713	-57.42339	-57.23670	-57.12411	-55.32386	-55.32329	-55.28719	-55.28698	-30.11507	9.80538	36.88379	58.90909
0.50000								-74.49246	-73.31982	-72.52117	-72.15860	-71.01003	-69.87550	-68.75662	-68.56569	-67.65525	-66.57354	-65.51402	-64.47969	-63.85486	-63.47421	-62.50187	-61.56894	-60.74208	-60.68430	-59.83773	-59.09662	-58.87837	-58.51245	-57.55713	-57.42339	-57.23670	-57.12411	-55.32386	-55.32329	-55.28719	-55.28698	-30.11507	9.80538	36.88379	58.90909
0.55000								-74.49246	-73.31982	-72.52117	-72.15860	-71.01003	-69.87550	-68.75662	-68.56569	-67.65525	-66.57354	-65.51402	-64.47969	-63.85486	-63.47421	-62.50187	-61.56894	-60.74208	-60.68430	-59.83773	-59.09662	-58.87837	-58.51245	-57.55713	-57.42339	-57.23670	-57.12411	-55.32386	-55.32329	-55.28719	-55.28698	-30.11507	9.80538	36.88379	58.90909
0.60000								-74.49246	-73.31982	-72.52117	-72.15860	-71.01003	-69.87550	-68.75662	-68.56569	-67.65525	-66.57354	-65.51402	-64.47969	-63.85486	-63.47421	-62.50187	-61.56894	-60.74208	-60.68430	-59.83773	-59.09662	-58.87837	-58.51245	-57.55713	-57.42339	-57.23670	-57.12411	-55.32386	-55.32329	-55.28719	-55.28698	-30.11507	9.80538	36.88379	58.90909
0.65000								-74.49246	-73.31982	-72.52117	-72.15860	-71.01003	-69.87550	-68.75662	-68.56569	-67.65525	-66.57354	-65.51402	-64.47969	-63.85486	-63.47421	-62.50187	-61.56894	-60.74208	-60.68430	-59.83773	-59.09662	-58.87837	-58.51245	-57.55713	-57.42339	-57.23670	-57.12411	-55.32386	-55.32329	-55.28719	-55.28698	-30.11507	9.80538	36.88379	58.90909
0.70000								-74.49246	-73.31982	-72.52117	-72.15860	-71.01003	-69.87550	-68.75662	-68.56569	-67.65525	-66.57354	-65.51402	-64.47969	-63.85486	-63.47421	-62.50187	-61.56894	-60.74208	-60.68430	-59.83773	-59.09662	-58.87837	-58.51245	-57.55713	-57.42339	-57.23670	-57.12411	-55.32386	-55.32329	-55.28719	-55.28698	-30.11507	9.80538	36.88379	58.90909
0.75000								-74.49246	-73.31982	-72.52117	-72.15860	-71.01003	-69.87550	-68.75662	-68.56569	-67.65525	-66.57354	-65.51402	-64.47969	-63.85486	-63.47421	-62.50187	-61.56894	-60.74208	-60.68430	-59.83773	-59.09662	-58.87837	-58.51245	-57.55713	-57.42339	-57.23670	-57.12411	-55.32386	-55.32329	-55.28719	-55.28698	-30.11507	9.80538	36.88379	58.90909
0.80000								-74.49246	-73.31982	-72.52117	-72.15860	-71.01003	-69.87550	-68.75662	-68.56569	-67.65525	-66.57354	-65.51402	-64.47969	-63.85486	-63.47421	-62.50187	-61.56894	-60.74208	-60.68430	-59.83773	-59.09662	-58.87837	-58.51245	-57.55713	-57.42339	-57.23670	-57.12411	-55.32386	-55.32329	-55.28719	-55.28698	-30.11507	9.80538	36.88379	58.90909
0.85000								-74.49246	-73.31982	-72.52117	-72.15860	-71.01003	-69.87550	-68.75662	-68.56569	-67.65525	-66.57354	-65.51402	-64.47969	-63.85486	-63.47421	-62.50187	-61.56894	-60.74208	-60.68430	-59.83773	-59.09662	-58.87837	-58.51245	-57.55713	-57.42339	-57.23670	-57.12411	-55.32386	-55.32329	-55.28719	-55.28698	-30.11507	9.80538	36.88379	58.90909
0.90000								-74.49246	-73.31982	-72.52117	-72.15860	-71.01003	-69.87550	-68.75662	-68.56569	-67.65525	-66.57354	-65.51402	-64.47969	-63.85486	-63.47421	-62.50187	-61.56894	-60.74208	-60.68430	-59.83773	-59.09662	-58.87837	-58.51245	-57.55713	-57.42339	-57.23670	-57.12411	-55.32386	-55.32329	-55.28719	-55.28698	-30.11507	9.80538	36.88379	58.90909
0.95000								-74.49246	-73.31982	-72.52117	-72.15860	-71.01003	-69.87550	-68.75662	-68.56569	-67.65525	-66.57354	-65.51402	-64.47969	-63.85486	-63.47421	-62.50187	-61.56894	-60.74208	-60.68430	-59.83773	-59.09662	-58.87837	-58.51245	-57.55713	-57.42339	-57.23670	-57.12411	-55.32386	-55.32329	-55.28719	-55.28698	-30.11507	9.80538	36.88379	58.90909
1.00000								-74.49246	-73.31982	-72.52117	-72.15860	-71.01003	-69.87550	-68.75662	-68.56569	-67.65525	-66.57354	-65.51402	-64.47969	-63.85486	-63.47421	-62.50187	-61.56894	-60.74208	-60.68430	-59.83773	-59.09662	-58.87837	-58.51245	-57.55713	-57.42339	-57.23670	-57.12411	-55.32386	-55.32329	-55.28719	-55.28698	-30.11507	9.80538	36.88379	58.90909
1.05000								-74.49246	-73.31982	-72.52117	-72.15860	-71.01003	-69.87550	-68.75662	-68.56569	-67.65525	-66.57354	-65.51402	-64.47969	-63.85486	-63.47421	-62.50187	-61.56894	-60.74208	-60.68430	-59.83773	-59.09662	-58.87837	-58.51245	-57.55713	-57.42339	-57.23670	-57.12411	-55.32386	-55.32329	-55.28719	-55.28698	-30.11507	9.80538	36.88379	58.90909
1.10000								-74.49246	-73.31982	-72.52117	-72.15860	-71.01003	-69.87550	-68.75662	-68.56569	-67.65525	-66.57354	-65.51402	-64.47969	-63.85486	-63.47421	-62.50187	-61.56894	-60.74208	-60.68430	-59.83773	-59.09662	-58.87837	-58.51245	-57.55713	-57.42339	-57.23670	-57.12411	-55.32386	-55.32329	-55.28719	-55.28698	-30.11507	9.80538	36.88379	58.90909
1.15000								-74.49249	-73.31983	-72.52117	-72.15860	-71.01003	-69.87550	-68.75662	-68.56569	-67.65525	-66.57354	-65.51402	-64.47969	-63.85486	-63.47421	-62.50187	-61.56894	-60.74208	-60.68430	-59.83773	-59.09662	-58.87837	-58.51245	-57.55713	-57.42339	-57.23670	-57.12411	-55.32386	-55.32329	-55.28719	-55.28698	-30.11507	9.80538	36.88379	58.90909
1.20000								-74.49465	-73.32038	-72.52117	-72.15878	-71.01015	-69.87558	-68.75666	-68.56569	-67.65526	-66.57354	-65.51402	-64.47969	-63.85486	-63.47421	-62.50187	-61.56894	-60.74208	-60.68430	-59.83773	-59.09662	-58.87837	-58.51245	-57.55713	-57.42339	-57.23670	-57.12411	-55.32386	-55.32329	-55.28719	-55.28698	-30.11507	9.80538	36.88379	58.90909
1.25000								-74.53419	-73.34031	-72.52117	-72.17517	-71.02252	-69.88216	-68.75901	-68.56569	-67.65583	-66.57371	-65.51414	-64.47978	-63.85486	-63.47424	-62.50188	-61.56895	-60.74208	-60.68430	-59.83773	-59.09662	-58.87837	-58.51245	-57.55713	-57.42339	-57.23670	-57.12411	-55.32386	-55.32329	-55.28719	-55.28698	-30.11507	9.80538	36.88379	58.90909
1.30000								-75.35038	-73.91663	-72.53472	-72.52117	-71.21432	-69.96539	-68.79049	-68.56569	-67.67392	-66.58955	-65.52515	-64.48487	-63.85486	-63.47575	-62.50221	-61.56912	-60.74208	-60.68444	-59.83781	-59.09665	-58.87838	-58.51245	-57.55713	-57.42339	-57.23670	-57.12411	-55.32386	-55.32329	-55.28719	-55.28698	-30.11507	9.80538	36.88379	58.90909
1.35000							-76.60565	-76.60094	-75.36743	-73.83086	-72.52117	-72.33294	-70.87858	-69.47377	-68.56569	-68.12608	-66.84529	-65.64313	-64.52872	-63.85486	-63.49618	-62.52032	-61.58335	-60.74210	-60.69164	-59.84003	-59.09713	-58.87847	-58.51274	-57.55737	-57.42343	-57.23687	-57.12416	-55.32388	-55.32330	-55.28719	-55.28699	-30.11507	9.80538	36.88379	58.90909
1.40000						-76.61765	-76.61232	-76.60639	-76.60145	-75.60243	-73.99126	-72.52117	-72.41372	-70.87458	-69.37863	-68.56569	-67.93117	-66.53838	-65.20770	-63.94847	-63.85484	-62.77241	-61.69492	-60.74259	-60.73142	-59.86231	-59.12007	-58.87955	-58.52729	-57.56457	-57.42655	-57.23898	-57.12529	-55.32410	-55.32370	-55.28816	-55.28712	-30.11507	9.80538	36.88379	58.90909
1.45000						-77.44898	-76.63467	-76.62610	-76.60971	-76.60476	-75.96513	-74.29650	-72.65299	-72.52117	-71.04413	-69.47586	-68.56569	-67.95379	-66.48403	-65.07349	-63.85490	-63.73019	-62.46443	-61.28937	-60.74262	-60.20796	-59.28025	-58.88664	-58.57507	-57.59458	-57.45716	-57.27509	-57.15080	-55.34589	-55.32543	-55.29387	-55.28930	-30.11507	9.80538	36.88379	58.90909
1.50000				-77.87462	-77.67132	-77.53790	-77.46663	-76.78728	-76.69775	-76.61151	-76.60546	-76.38505	-74.69649	-72.99718	-72.52117	-71.32588	-69.69223	-68.56569	-68.10337	-66.56641	-65.08903	-63.85525	-63.67950	-62.35001	-61.11552	-60.73430	-59.99379	-59.05850	-58.82160	-58.06016	-57.51666	-57.38409	-57.17052	-55.48140	-55.39249	-55.31529	-55.29141	-30.11507	9.80538	36.88379	58.90907
1.55000			-78.50659	-78.39403	-78.02887	-77.99311	-77.55510	-77.48673	-77.16891	-76.95024	-76.78998	-76.61164	-76.60563	-75.16397	-73.41934	-72.52116	-71.69048	-69.99474	-68.56644	-68.34063	-66.74034	-65.20013	-63.86293	-63.71775	-62.34377	-61.07099	-60.72028	-59.84842	-58.89885	-58.76299	-58.12722	-57.41871	-57.21623	-56.05564	-55.65597	-55.31658	-55.29263	-30.11507	9.80538	36.88361	58.90723
1.60000		-79.40027	-79.30113	-78.95853	-78.58948	-78.36374	-78.09594	-77.71405	-77.57517	-77.47999	-77.33540	-77.23138	-76.61174	-76.60570	-75.69340	-73.91353	-72.52195	-72.12877	-70.37406	-68.69012	-68.52497	-66.98733	-65.38951	-63.95813	-63.71564	-62.39997	-61.10764	-60.58170	-59.86806	-58.94603	-58.68152	-57.50558	-57.24079	-56.95566	-56.39489	-55.31699	-55.29291	-30.11509	9.80451	36.87369	58.84628
1.60600		-79.56426	-79.32520	-79.08114	-78.65519	-78.37989	-78.13508	-77.85517	-77.60481	-77.50467	-77.39976	-77.33456	-76.61174	-76.60571	-75.97180	-74.19372	-72.52719	-72.39559	-70.63478	-68.91943	-68.54217	-67.21813	-65.60572	-64.11192	-63.75515	-62.57451	-61.25634	-60.58601	-59.99874	-59.02270	-58.68588	-57.54109	-57.24143	-57.05797	-56.51030	-55.31700	-55.29295	-30.11511	9.80397	36.86845	58.81980
1.61200		-79.73626	-79.37592	-79.16597	-78.73421	-78.38943	-78.21051	-78.00380	-77.62717	-77.55689	-77.43853	-77.39123	-76.61175	-76.60573	-76.24914	-74.47648	-72.68545	-72.51284	-70.89912	-69.16680	-68.54570	-67.45143	-65.82545	-64.29847	-63.76611	-62.75034	-61.41264	-60.59100	-60.12508	-59.10455	-58.68732	-57.58851	-57.24471	-57.14807	-56.62816	-55.31700	-55.29299	-30.11513	9.80312	36.86082	58.78418
1.61800		-79.91034	-79.46805	-79.20654	-78.82709	-78.40800	-78.34279	-78.09664	-77.65475	-77.61940	-77.45179	-77.43281	-76.61177	-76.60577	-76.52381	-74.76168	-72.96097	-72.51636	-71.16700	-69.42054	-68.54840	-67.68598	-66.04852	-64.49742	-63.77044	-62.92555	-61.57413	-60.60631	-60.23954	-59.18966	-58.68904	-57.64963	-57.26690	-57.20792	-56.74652	-55.31702	-55.29302	-30.11518	9.80182	36.84984	58.73721
1.62400		-80.08502	-79.58582	-79.22328	-78.93820	-78.54029	-78.39135	-78.15145	-77.71151	-77.65694	-77.46898	-77.45496	-76.79344	-76.61175	-76.60571	-75.04913	-73.24284	-72.51731	-71.43824	-69.67899	-68.55502	-67.91862	-66.27469	-64.70318	-63.77731	-63.09630	-61.73936	-60.64778	-60.32759	-59.27701	-58.69343	-57.72362	-57.32520	-57.22167	-56.86253	-55.31704	-55.29304	-30.11526	9.79983	36.83431	58.67658
1.63000		-80.25780	-79.71583	-79.23364	-79.07273	-78.69632	-78.40721	-78.19451	-77.78545	-77.68237	-77.49654	-77.45862	-77.05312	-76.61177	-76.60572	-75.33855	-73.52869	-72.51858	-71.71231	-69.94165	-68.57579	-68.13957	-66.50358	-64.91381	-63.79678	-63.25427	-61.90727	-60.72925	-60.37668	-59.36575	-58.70283	-57.80643	-57.39069	-57.22384	-56.97189	-55.31707	-55.29305	-30.11539	9.79684	36.81266	58.60015
1.63600		-80.41694	-79.85342	-79.25833	-79.21750	-78.82593	-78.43293	-78.23025	-77.86870	-77.70791	-77.52300	-77.46136	-77.29227	-76.61178	-76.60573	-75.62959	-73.81822	-72.52225	-71.98751	-70.20826	-68.64415	-68.31570	-66.73462	-65.12839	-63.84629	-63.38291	-62.07680	-60.84367	-60.39551	-59.45467	-58.71991	-57.89225	-57.46083	-57.22608	-57.06805	-55.31710	-55.29306	-30.11561	9.79241	36.78298	58.50627
1.64200		-80.52657	-79.99673	-79.40984	-79.25753	-78.92873	-78.47670	-78.25827	-77.96713	-77.73482	-77.57981	-77.47851	-77.45338	-76.61180	-76.60573	-75.92174	-74.11136	-72.53724	-72.25508	-70.47862	-68.80702	-68.40068	-66.96688	-65.34633	-63.94544	-63.46359	-62.24669	-60.97602	-60.40144	-59.54187	-58.74768	-57.97524	-57.54141	-57.23481	-57.14102	-55.31714	-55.29306	-30.11596	9.78595	36.74291	58.39425
1.64800		-80.57273	-80.14456	-79.58538	-79.29513	-79.00626	-78.54350	-78.28375	-78.08518	-77.76385	-77.71713	-77.51869	-77.46227	-76.61182	-76.60574	-76.21421	-74.40805	-72.63758	-72.44116	-70.75241	-69.03300	-68.42714	-67.19871	-65.56713	-64.09232	-63.49972	-62.41513	-61.11756	-60.40661	-59.62430	-58.78912	-58.05060	-57.63543	-57.26064	-57.17837	-55.31718	-55.29306	-30.11652	9.77663	36.68977	58.26489
1.65000		-80.58105	-80.19464	-79.64403	-79.31299	-79.02636	-78.57162	-78.29482	-78.12591	-77.77687	-77.75800	-77.52416	-77.46315	-76.61182	-76.60574	-76.31158	-74.50772	-72.71297	-72.46215	-70.84437	-69.11445	-68.43126	-67.27541	-65.64128	-64.14861	-63.50558	-62.47047	-61.16602	-60.40971	-59.65000	-58.80637	-58.07346	-57.66951	-57.27255	-57.18373	-55.31719	-55.29306	-30.11676	9.77271	36.66863	58.21835
1.65400		-80.59437	-80.29557	-79.76062	-79.35792	-79.05856	-78.63780	-78.33087	-78.19530	-77.84151	-77.78980	-77.53164	-77.46473	-76.61188	-76.60575	-76.50576	-74.70823	-72.89089	-72.47849	-71.02916	-69.28224	-68.43769	-67.42696	-65.79027	-64.26835	-63.51273	-62.57907	-61.26431	-60.41974	-59.69758	-58.84626	-58.11546	-57.74080	-57.29684	-57.18918	-55.31722	-55.29306	-30.11738	9.76337	36.62053	58.12107
1.66000		-80.61742	-80.44572	-79.93247	-79.44655	-79.09301	-78.76274	-78.42828	-78.24675	-77.93267	-77.82039	-77.53872	-77.46708	-76.79459	-76.61177	-76.60574	-75.01183	-73.17895	-72.48606	-71.30793	-69.54185	-68.45151	-67.64506	-66.01510	-64.45993	-63.52166	-62.73313	-61.41421	-60.44841	-59.75646	-58.91919	-58.16974	-57.85253	-57.32936	-57.19176	-55.31725	-55.29307	-30.11871	9.74475	36.53206	57.96813
1.66600		-80.68051	-80.56783	-80.09788	-79.55521	-79.12668	-78.90553	-78.53299	-78.27154	-78.00608	-77.85144	-77.54382	-77.46979	-77.07654	-76.61180	-76.60576	-75.31871	-73.47636	-72.49115	-71.58666	-69.80767	-68.48700	-67.83871	-66.24076	-64.66040	-63.54315	-62.86766	-61.56583	-60.49839	-59.79687	-59.00585	-58.21671	-57.96491	-57.35573	-57.19230	-55.31728	-55.29309	-30.12074	9.71896	36.42135	57.81414
1.67200		-80.82756	-80.63197	-80.24900	-79.67874	-79.19362	-79.02329	-78.62566	-78.29871	-78.06776	-77.88385	-77.55109	-77.47444	-77.34143	-76.61181	-76.60577	-75.62864	-73.77950	-72.50275	-71.85981	-70.07785	-68.57146	-67.98282	-66.46596	-64.86648	-63.59507	-62.96892	-61.71769	-60.57151	-59.81875	-59.10243	-58.26385	-58.07052	-57.37669	-57.19248	-55.31729	-55.29311	-30.12376	9.68371	36.28595	57.66971
1.67800		-81.01231	-80.70571	-80.36999	-79.81280	-79.31831	-79.08420	-78.70908	-78.33993	-78.12267	-77.91899	-77.62578	-77.52516	-77.46824	-76.61182	-76.60579	-75.94123	-74.08734	-72.54054	-72.10862	-70.35126	-68.72333	-68.06132	-66.68858	-65.07632	-63.68988	-63.02791	-61.86780	-60.66538	-59.82715	-59.20388	-58.32434	-58.15744	-57.39311	-57.19294	-55.31730	-55.29315	-30.12823	9.63621	36.12446	57.54754
1.68400		-81.22088	-80.81790	-80.45088	-79.95215	-79.46298	-79.12757	-78.78679	-78.40376	-78.18192	-77.96124	-77.80766	-77.53923	-77.47349	-76.61183	-76.60582	-76.25589	-74.39942	-72.66129	-72.27689	-70.62683	-68.92763	-68.09304	-66.90490	-65.28865	-63.82417	-63.05229	-62.01297	-60.77549	-59.83125	-59.30338	-58.40845	-58.21685	-57.40561	-57.19393	-55.31731	-55.29319	-30.13475	9.57309	35.93718	57.46152
1.69000		-81.45348	-80.95725	-80.50800	-80.09005	-79.60844	-79.18172	-78.86258	-78.49705	-78.25924	-78.01608	-77.91671	-77.54258	-77.47617	-76.61186	-76.60615	-76.57127	-74.71542	-72.89128	-72.33918	-70.90323	-69.16061	-68.10901	-67.10794	-65.50232	-63.98525	-63.06108	-62.14787	-60.89726	-59.84419	-59.39078	-58.50844	-58.25753	-57.41466	-57.19558	-55.31731	-55.29323	-30.14413	9.49045	35.72670	57.42572
1.69600		-81.70940	-81.10634	-80.56676	-80.21823	-79.75429	-79.25956	-78.94317	-78.60988	-78.34276	-78.06406	-77.96665	-77.54494	-77.47855	-76.88652	-76.61184	-76.60577	-75.03508	-73.17049	-72.35735	-71.17820	-69.40865	-68.13647	-67.28484	-65.71598	-64.16250	-63.07464	-62.26392	-61.02674	-59.88195	-59.45300	-58.61290	-58.29127	-57.42072	-57.19788	-55.31731	-55.29328	-30.15747	9.38392	35.49838	57.45328
1.70000		-81.89146	-81.20681	-80.61759	-80.29379	-79.85362	-79.32773	-79.00263	-78.67928	-78.39323	-78.08817	-77.98886	-77.54663	-77.48048	-77.09393	-76.61186	-76.60579	-75.25008	-73.36712	-72.36376	-71.35861	-69.57903	-68.17465	-67.37882	-65.85753	-64.28640	-63.09587	-62.32533	-61.11557	-59.92624	-59.47663	-58.68173	-58.31293	-57.42334	-57.19974	-55.31732	-55.29331	-30.16925	9.29732	35.34031	57.51254
1.70200		-81.98539	-81.25698	-80.64842	-80.32797	-79.90427	-79.36650	-79.03387	-78.70927	-78.41683	-78.09913	-77.99850	-77.54765	-77.48192	-77.19588	-76.61186	-76.60580	-75.35812	-73.46722	-72.36745	-71.44707	-69.66529	-68.20248	-67.41653	-65.92776	-64.34958	-63.11199	-62.35011	-61.16035	-59.95398	-59.48361	-58.71539	-58.32386	-57.42429	-57.20075	-55.31732	-55.29332	-30.17621	9.24882	35.26068	57.55552
1.70800		-82.27537	-81.40686	-80.76605	-80.41879	-80.05972	-79.49562	-79.12921	-78.78095	-78.48360	-78.13223	-78.02526	-77.55904	-77.51768	-77.45317	-76.61188	-76.60581	-75.68422	-73.77246	-72.38979	-71.69845	-69.92722	-68.32559	-67.49067	-66.13457	-64.54279	-63.18622	-62.39950	-61.29432	-60.05472	-59.49193	-58.81138	-58.35771	-57.42597	-57.20404	-55.31735	-55.29335	-30.20223	9.08046	35.02503	57.74136
1.71400		-82.56446	-81.55585	-80.92122	-80.50754	-80.21203	-79.62952	-79.22228	-78.83599	-78.55007	-78.17388	-78.05843	-77.77672	-77.54904	-77.47589	-76.61191	-76.60583	-76.01303	-74.08311	-72.45604	-71.90397	-70.19232	-68.50091	-67.51972	-66.33102	-64.73967	-63.29791	-62.41793	-61.42375	-60.17282	-59.49453	-58.89578	-58.39377	-57.42646	-57.20752	-55.31739	-55.29337	-30.23793	8.87458	34.80537	58.01702
1.72000		-82.80904	-81.70454	-81.11338	-80.61828	-80.34059	-79.75442	-79.31427	-78.88869	-78.62908	-78.25444	-78.11937	-77.94383	-77.55232	-77.47838	-76.61196	-76.60584	-76.34408	-74.39782	-72.60795	-72.02405	-70.45874	-68.71063	-67.53322	-66.50742	-64.93816	-63.43822	-62.42273	-61.54147	-60.29990	-59.50661	-58.96215	-58.43211	-57.42650	-57.21089	-55.31745	-55.29338	-30.28637	8.62789	34.61737	58.38614
1.72600	-83.30582	-82.99937	-81.85371	-81.34367	-80.75596	-80.43660	-79.86638	-79.41249	-78.95462	-78.74083	-78.38852	-78.17398	-77.99907	-77.55501	-77.47980	-76.67710	-76.61166	-76.60585	-74.71592	-72.83849	-72.06820	-70.72406	-68.94053	-67.56365	-66.64808	-65.13595	-63.59743	-62.43537	-61.63726	-60.43063	-59.53941	-59.00496	-58.47222	-57.42682	-57.21384	-55.31753	-55.29338	-30.35134	8.33876	34.47734	58.85010
1.73200		-83.17449	-82.00426	-81.60972	-80.90358	-80.51517	-79.96740	-79.53172	-79.06415	-78.86326	-78.49011	-78.20914	-78.02147	-77.55781	-77.48111	-77.00998	-76.61189	-76.60588	-75.03700	-73.10869	-72.07989	-70.98403	-69.18248	-67.63941	-66.73656	-65.32980	-63.76857	-62.47562	-61.70041	-60.56095	-59.59671	-59.02459	-58.51294	-57.42807	-57.21613	-55.31761	-55.29338	-30.43747	8.00790	34.40111	59.40847
1.73800		-83.34778	-82.15757	-81.90421	-81.04987	-80.59213	-80.06130	-79.69457	-79.21448	-78.94376	-78.55421	-78.23752	-78.03689	-77.56311	-77.48282	-77.33921	-76.61192	-76.60591	-75.36080	-73.39707	-72.09015	-71.22954	-69.43194	-67.77118	-66.77287	-65.51435	-63.94700	-62.55381	-61.72843	-60.68656	-59.67448	-59.02885	-58.55238	-57.43063	-57.21761	-55.31769	-55.29339	-30.55036	7.63898	34.40292	60.05945
1.74400		-83.52265	-82.31978	-82.21401	-81.19293	-80.67944	-80.15378	-79.90644	-79.34599	-78.99935	-78.60318	-78.26524	-78.05102	-77.68570	-77.54776	-77.48285	-76.61195	-76.60594	-75.68713	-73.69530	-72.12876	-71.43995	-69.68600	-67.94827	-66.78101	-65.68038	-64.12929	-62.66671	-61.73304	-60.80164	-59.76586	-59.02842	-58.58777	-57.43465	-57.21831	-55.31776	-55.29342	-30.69661	7.23904	34.49463	60.80039
1.75000		-83.70040	-82.57320	-82.45120	-81.33412	-80.79291	-80.26520	-80.11884	-79.44866	-79.04651	-78.64797	-78.30707	-78.07153	-77.97970	-77.55639	-77.48460	-76.61197	-76.60598	-76.01586	-73.99997	-72.23492	-71.58089	-69.94227	-68.15459	-66.79587	-65.81305	-64.31223	-62.80436	-61.73486	-60.89782	-59.86490	-59.03299	-58.61585	-57.43991	-57.21846	-55.31781	-55.29347	-30.88378	6.81866	34.68524	61.62807
1.75600		-83.88175	-82.91205	-82.61761	-81.47514	-80.95813	-80.43527	-80.24678	-79.53653	-79.09334	-78.69529	-78.44260	-78.19976	-78.06681	-77.55906	-77.48598	-76.61201	-76.60603	-76.34682	-74.30952	-72.42410	-71.64100	-70.19791	-68.37877	-66.85015	-65.89598	-64.49188	-62.95772	-61.75524	-60.96527	-59.96700	-59.04932	-58.63407	-57.44597	-57.21839	-55.31784	-55.29356	-31.12041	6.39171	34.98074	62.53904
1.76200		-84.06735	-83.26459	-82.78214	-81.61741	-81.19466	-80.60225	-80.32153	-79.61951	-79.15522	-78.78293	-78.66224	-78.25805	-78.07920	-77.56137	-77.48720	-76.68020	-76.61201	-76.60579	-74.62315	-72.66849	-71.65367	-70.44833	-68.61410	-66.95992	-65.92702	-64.66230	-63.12045	-61.80873	-60.99878	-60.06797	-59.08003	-58.64251	-57.45221	-57.21852	-55.31784	-55.29369	-31.41572	5.97483	35.38431	63.52973
1.76800		-84.25805	-83.62387	-82.94942	-81.76201	-81.48897	-80.73960	-80.37893	-79.70277	-79.28525	-78.97338	-78.73974	-78.28685	-78.08787	-77.56404	-77.48836	-77.01469	-76.61209	-76.60598	-74.94044	-72.94089	-71.65629	-70.68439	-68.85655	-67.11821	-65.92863	-64.81376	-63.28801	-61.89710	-61.00528	-60.16280	-59.12369	-58.64421	-57.45793	-57.21923	-55.31784	-55.29383	-31.77937	5.58663	35.89674	64.59669
1.77400		-84.45563	-83.98623	-83.12034	-81.91052	-81.81515	-80.86343	-80.42838	-79.79159	-79.53309	-79.08481	-78.77602	-78.31234	-78.09450	-77.56781	-77.49082	-77.34851	-76.61216	-76.60601	-75.26117	-73.22834	-71.68230	-70.88712	-69.10325	-67.30925	-65.93654	-64.93140	-63.45641	-62.01256	-61.00227	-60.24473	-59.17667	-58.64345	-57.46256	-57.22079	-55.31784	-55.29399	-32.22094	5.24671	36.51690	65.73653
1.78000		-84.66518	-84.34544	-83.29541	-82.16394	-82.05739	-80.98521	-80.48035	-79.92295	-79.78821	-79.15022	-78.80194	-78.33941	-78.10070	-77.69356	-77.56666	-77.48691	-76.61223	-76.60605	-75.58519	-73.52523	-71.76969	-71.02630	-69.35148	-67.52067	-65.98394	-65.00032	-63.62108	-62.14583	-61.01003	-60.30539	-59.23490	-58.64407	-57.46569	-57.22337	-55.31788	-55.29413	-32.74942	4.97450	37.24228	66.94610
1.78600			-84.68258	-83.47515	-82.51791	-82.21278	-81.10984	-80.56286	-80.16952	-79.91007	-79.20932	-78.82135	-78.37085	-78.11972	-78.01115	-77.57167	-77.48876	-76.61230	-76.60610	-75.91240	-73.82899	-71.93791	-71.08872	-69.59779	-67.74490	-66.08598	-65.02109	-63.77544	-62.28973	-61.04426	-60.33887	-59.29433	-58.64875	-57.46725	-57.22692	-55.31799	-55.29424	-33.37252	4.78829	38.06948	68.22239
1.79200			-84.96123	-83.66040	-82.87850	-82.37119	-81.23945	-80.74756	-80.36302	-79.98660	-79.27184	-78.83934	-78.44309	-78.33074	-78.09722	-77.57486	-77.49004	-76.61237	-76.60619	-76.24272	-74.13832	-72.16664	-71.10242	-69.83641	-67.97735	-66.23540	-65.01778	-63.90925	-62.43899	-61.10989	-60.34821	-59.35080	-58.65901	-57.46753	-57.23124	-55.31818	-55.29430	-34.09608	4.70424	38.99454	69.56259
1.79800				-83.85279	-83.24139	-82.53363	-81.37610	-81.04187	-80.46530	-80.04615	-79.34050	-78.87997	-78.70794	-78.40245	-78.10646	-77.57741	-77.49169	-76.61281	-76.60665	-76.57529	-74.45252	-72.42904	-71.10701	-70.05655	-68.21484	-66.41700	-65.02553	-64.00838	-62.58907	-61.20181	-60.34560	-59.39984	-58.67536	-57.46723	-57.23590	-55.31846	-55.29431	-34.92354	4.73562	40.01328	70.96409
1.80000				-83.91907	-83.36208	-82.58873	-81.42415	-81.15002	-80.49256	-80.06240	-79.36521	-78.92648	-78.77684	-78.41261	-78.10926	-77.57812	-77.49238	-76.68825	-76.61218	-76.60612	-74.55826	-72.52114	-71.11289	-70.12273	-68.29464	-66.48248	-65.03618	-64.03138	-62.63845	-61.23683	-60.34465	-59.41375	-58.68212	-57.46717	-57.23743	-55.31857	-55.29431	-35.22267	4.77357	40.37294	71.44446
1.80400				-84.05630	-83.60139	-82.70046	-81.52947	-81.36644	-80.54667	-80.08978	-79.41958	-79.10438	-78.83013	-78.42913	-78.11538	-77.57934	-77.49402	-76.91229	-76.61234	-76.60633	-74.77120	-72.71024	-71.13945	-70.23868	-68.45458	-66.61884	-65.07418	-64.06141	-62.73489	-61.31170	-60.34562	-59.43706	-58.69742	-57.46737	-57.24033	-55.31882	-55.29430	-35.85568	4.89247	41.12145	72.42445
1.81000				-84.28171	-83.94692	-82.87214	-81.77767	-81.61536	-80.63498	-80.12144	-79.54923	-79.37887	-78.86220	-78.44754	-78.12652	-77.58101	-77.49767	-77.24980	-76.61240	-76.60651	-75.09413	-73.00332	-71.23421	-70.35882	-68.69334	-66.83351	-65.17450	-64.07366	-62.86944	-61.43248	-60.35972	-59.45965	-58.72398	-57.46909	-57.24392	-55.31923	-55.29430	-36.89047	5.18140	42.31490	73.94136
1.81600				-84.55259	-84.25370	-83.04940	-82.12255	-81.77847	-80.73562	-80.15655	-79.82236	-79.50692	-78.89453	-78.45970	-78.14072	-77.60906	-77.57014	-77.49392	-76.61247	-76.60667	-75.42116	-73.30498	-71.40308	-70.41422	-68.92638	-67.05640	-65.31817	-64.07024	-62.98261	-61.55868	-60.39390	-59.46826	-58.75305	-57.47334	-57.24621	-55.31964	-55.29436	-38.02332	5.60579	43.58963	75.51269
1.82200				-84.88066	-84.50940	-83.23373	-82.48187	-81.93387	-80.84881	-80.28048	-80.05787	-79.58042	-78.93444	-78.46761	-78.16146	-77.93320	-77.58097	-77.50079	-76.61260	-76.60681	-75.75219	-73.61354	-71.62786	-70.43427	-69.14581	-67.28427	-65.49141	-64.08306	-63.06227	-61.68550	-60.44872	-59.46785	-58.78188	-57.48061	-57.24714	-55.32000	-55.29455	-39.24737	6.16624	44.94185
1.82800				-85.24228	-84.73680	-83.42835	-82.84125	-82.09160	-80.97622	-80.57953	-80.13144	-79.63661	-78.98316	-78.47734	-78.30195	-78.14796	-77.58330	-77.50408	-76.61284	-76.60691	-76.08708	-73.92810	-71.88636	-70.45777	-69.33841	-67.51424	-65.68364	-64.13604	-63.10175	-61.80759	-60.52111	-59.46636	-58.80715	-57.49073	-57.24710	-55.32026	-55.29493	-40.55392	6.86101	46.36799
1.83400				-85.61709	-84.95503	-83.64085	-83.19072	-82.25357	-81.13269	-80.90070	-80.18166	-79.67675	-79.04337	-78.64785	-78.46803	-78.17370	-77.58690	-77.50642	-76.61336	-76.60701	-76.42549	-74.24815	-72.16520	-70.52016	-69.48641	-67.74306	-65.88811	-64.23540	-63.11011	-61.91803	-60.60657	-59.47213	-58.82571	-57.50291	-57.24685	-55.32039	-55.29552	-41.93295	7.68664	47.86470
1.84000				-85.99539	-85.17170	-83.88767	-83.51277	-82.42093	-81.38084	-81.14564	-80.24534	-79.70235	-79.14354	-78.94794	-78.48373	-78.18711	-77.59252	-77.50789	-76.76862	-76.61287	-76.60690	-74.57338	-72.45758	-70.64487	-69.57926	-67.96622	-66.10048	-64.37288	-63.11092	-62.00787	-60.70031	-59.49144	-58.83593	-57.51597	-57.24733	-55.32041	-55.29636	-43.37346	8.63849	49.42883
1.84600				-86.37017	-85.39008	-84.18655	-83.78875	-82.59521	-81.71508	-81.31283	-80.32692	-79.72224	-79.39975	-79.09425	-78.50285	-78.19568	-77.60075	-77.50877	-77.11284	-76.61357	-76.60704	-74.90361	-72.76006	-70.83142	-69.63005	-68.17685	-66.31752	-64.53697	-63.13034	-62.06833	-60.79744	-59.52694	-58.83884	-57.52851	-57.24944	-55.32036	-55.29740	-44.86378	9.71117	51.05745
1.85000				-86.61395	-85.53766	-84.41167	-83.94969	-82.71659	-81.95011	-81.41445	-80.39102	-79.75367	-79.60020	-79.14104	-78.52000	-78.19923	-77.60935	-77.50945	-77.34159	-76.61388	-76.60714	-75.12649	-72.96638	-70.98211	-69.65598	-68.30535	-66.46336	-64.65664	-63.16288	-62.09073	-60.86139	-59.55929	-58.83845	-57.53589	-57.25213	-55.32035	-55.29817	-45.87904	10.49058	52.17765
1.85200				-86.73285	-85.61228	-84.52934	-84.02574	-82.77935	-82.06815	-81.46483	-80.42601	-79.80617	-79.66691	-79.16033	-78.53002	-78.20053	-77.61752	-77.51054	-77.45191	-76.61402	-76.60721	-75.23874	-73.07082	-71.06339	-69.67051	-68.36462	-66.53627	-64.71882	-63.18595	-62.09722	-60.89242	-59.57778	-58.83808	-57.53916	-57.25393	-55.32038	-55.29857	-46.39179	10.89891	52.74779
1.85800				-87.07244	-85.84056	-84.89370	-84.24441	-82.97965	-82.41756	-81.61721	-80.54527	-80.11283	-79.72245	-79.20809	-78.56610	-78.20348	-77.82664	-77.60330	-77.50998	-76.61441	-76.60751	-75.57864	-73.38885	-71.32513	-69.73456	-68.51691	-66.75329	-64.91262	-63.28149	-62.10482	-60.97846	-59.64097	-58.83842	-57.54682	-57.26132	-55.32070	-55.29970	-47.94489	12.19581	54.49728
1.86400				-87.38106	-86.07840	-85.26431	-84.45725	-83.20899	-82.74635	-81.77388	-80.70507	-80.42648	-79.75806	-79.24214	-78.61369	-78.21211	-78.16294	-77.61672	-77.51227	-76.61473	-76.60805	-75.92316	-73.71363	-71.60687	-69.84686	-68.62608	-66.96390	-65.11440	-63.41079	-62.11122	-61.04758	-59.71264	-58.84443	-57.55091	-57.27189	-55.32164	-55.30058	-49.50991	13.59605	56.30349
1.87000				-87.66136	-86.33160	-85.63025	-84.67030	-83.48467	-83.03532	-81.93727	-80.96060	-80.65663	-79.80885	-79.26393	-78.69969	-78.48438	-78.20895	-77.62487	-77.51598	-76.61504	-76.60902	-76.27184	-74.04486	-71.90321	-70.01461	-68.70036	-67.16137	-65.32109	-63.56539	-62.13756	-61.09296	-59.78855	-58.85969	-57.55167	-57.28559	-55.32362	-55.30103	-51.07265	15.09402	58.16410
1.87600				-87.92294	-86.60915	-85.98025	-84.88739	-83.80797	-83.28136	-82.11065	-81.29010	-80.81811	-79.87838	-79.27957	-78.94820	-78.63498	-78.21793	-77.63082	-77.52168	-76.63717	-76.61413	-76.59870	-74.38238	-72.21123	-70.22978	-68.76429	-67.33658	-65.52963	-63.73862	-62.19799	-61.11416	-59.86385	-58.88680	-57.55060	-57.30205	-55.32729	-55.30104	-52.61683	16.68433	60.07696
1.88200				-88.17471	-86.92072	-86.30348	-85.11243	-84.15931	-83.50159	-82.30010	-81.63318	-80.96410	-79.96761	-79.34277	-79.23511	-78.69346	-78.23173	-77.63507	-77.53025	-76.98238	-76.61505	-76.60944	-74.72612	-72.52939	-70.48013	-68.84732	-67.48001	-65.73629	-63.92607	-62.29645	-61.12100	-59.93277	-58.92798	-57.55116	-57.32066	-55.33593	-55.30078	-54.11963	18.36191	62.04002
1.88800				-88.42316	-87.26906	-86.59627	-85.35081	-84.51881	-83.71189	-82.51704	-81.96195	-81.11071	-80.08287	-79.64791	-79.28509	-78.73443	-78.25175	-77.63890	-77.54717	-77.33275	-76.61547	-76.61084	-75.07601	-72.85688	-70.75615	-68.97198	-67.58828	-65.93577	-64.12505	-62.43033	-61.13170	-59.98850	-58.98692	-57.56163	-57.34172	-55.61826	-55.30052	-55.28189	20.12200	64.05132
1.89400				-88.67349	-87.64662	-86.86514	-85.61048	-84.87114	-83.92150	-82.77686	-82.25573	-81.26350	-80.25428	-79.94295	-79.31264	-78.76520	-78.28026	-77.73108	-77.63311	-77.52621	-76.61639	-76.61181	-75.43189	-73.19332	-71.05193	-69.14674	-67.67176	-66.12035	-64.33395	-62.59683	-61.16825	-60.02460	-59.07608	-57.62956	-57.38008	-56.85615	-55.32237	-55.30054	21.96012	66.10902
1.90000				-88.93112	-88.04132	-87.12026	-85.90108	-85.20315	-84.13663	-83.08357	-82.50712	-81.42704	-80.52537	-80.14666	-79.35316	-78.78760	-78.33050	-78.06002	-77.64065	-77.54630	-76.61820	-76.61237	-75.79340	-73.53859	-71.36419	-69.36785	-67.75434	-66.27988	-64.55188	-62.79769	-61.25531	-60.03831	-59.26115	-58.24923	-57.49914	-57.30076	-55.32895	-55.30111	23.87210	68.21136
1.90600				-89.20324	-88.44081	-87.37028	-86.22856	-85.50685	-84.36342	-83.42014	-82.72922	-81.60813	-80.84937	-80.29617	-79.41141	-78.80781	-78.51135	-78.26773	-77.64793	-77.55701	-76.62138	-76.61271	-76.15943	-73.89269	-71.69124	-69.62719	-67.86445	-66.40497	-64.77823	-63.04349	-61.43006	-60.03409	-59.79981	-58.83604	-57.55164	-57.32604	-55.33299	-55.30246	25.85403	70.35666
1.91200				-89.50016	-88.83172	-87.62197	-86.58917	-85.78414	-84.60956	-83.76398	-82.93922	-81.81785	-81.17028	-80.43552	-79.49184	-78.90061	-78.76064	-78.32715	-77.66071	-77.56427	-76.63433	-76.61313	-76.52022	-74.25563	-72.03231	-69.91778	-68.02364	-66.49529	-65.01219	-63.35915	-61.75866	-60.49007	-60.01831	-59.02032	-57.59188	-57.33018	-55.33599	-55.30478	27.90228	72.54331
1.91800				-89.83438	-89.19985	-87.88170	-86.97129	-86.04406	-84.88426	-84.09664	-83.14914	-82.06917	-81.46043	-80.57933	-79.60885	-79.19797	-78.80436	-78.36383	-77.68167	-77.56888	-76.91156	-76.61851	-76.61359	-74.62729	-72.38716	-70.23514	-68.24011	-66.56873	-65.25117	-63.77804	-62.23035	-60.92876	-60.00851	-59.10806	-57.63268	-57.33170	-55.33826	-55.30826	30.01343	74.76979
1.92400				-90.21293	-89.53696	-88.15700	-87.36091	-86.29638	-85.19458	-84.40596	-83.36790	-82.36370	-81.71125	-80.73531	-79.80455	-79.45346	-78.82821	-78.39366	-77.71747	-77.57258	-77.27331	-76.62394	-76.61473	-75.00729	-72.75569	-70.57674	-68.51151	-66.66539	-65.48681	-64.28676	-62.67132	-61.19345	-60.01445	-59.16214	-57.67422	-57.33516	-55.33993	-55.31300	32.18429	77.03462
1.93000					-89.84724	-88.45774	-87.74343	-86.54927	-85.53950	-84.68938	-83.60419	-82.68401	-81.93395	-80.91197	-80.08779	-79.62189	-78.86226	-78.41891	-77.81823	-77.59397	-77.55610	-76.62796	-76.61641	-75.39468	-73.13767	-70.94087	-68.83143	-66.84277	-65.70215	-64.78448	-63.01360	-61.39630	-60.04459	-59.19410	-57.71495	-57.34281	-55.34114	-55.31908	34.41187	79.33641
1.93600				-91.07584	-90.14119	-88.79457	-88.10512	-86.81004	-85.90891	-84.95327	-83.86738	-83.00643	-82.14568	-81.12054	-80.38915	-79.75782	-78.91475	-78.44549	-78.09467	-77.69311	-77.57625	-76.63260	-76.61893	-75.78738	-73.53243	-71.32569	-69.19208	-67.13802	-65.89431	-65.16570	-63.28721	-61.57866	-60.10140	-59.21071	-57.75299	-57.35593	-55.34222	-55.32639	36.69335
1.94200				-91.53877	-90.42757	-89.17253	-88.43887	-87.08681	-86.28816	-85.20719	-84.16500	-83.31303	-82.36038	-81.37024	-80.66528	-79.89403	-78.99782	-78.53024	-78.35754	-77.73930	-77.58374	-76.64096	-76.62260	-76.17983	-73.93860	-71.72835	-69.58372	-67.52180	-66.10267	-65.38945	-63.52026	-61.75367	-60.18224	-59.22029	-57.78652	-57.37515	-55.34418	-55.33417	39.02611
1.94800				-92.01284	-90.71174	-89.58660	-88.74815	-87.38949	-86.66157	-85.46005	-84.49753	-83.59650	-82.58956	-81.65624	-80.90695	-80.04448	-79.14297	-78.76279	-78.42188	-77.77769	-77.59461	-76.69164	-76.62741	-76.52903	-74.35399	-72.14469	-69.99455	-67.93633	-66.34963	-65.49342	-63.72522	-61.92542	-60.28226	-59.23149	-57.81419	-57.40061	-55.35038	-55.33934	41.40765
1.95000				-92.17252	-90.80654	-89.73091	-88.84733	-87.49794	-86.78220	-85.54551	-84.61481	-83.68618	-82.67106	-81.75626	-80.98155	-80.09974	-79.21253	-78.83242	-78.42962	-77.79069	-77.59945	-76.76838	-76.62908	-76.58421	-74.49398	-72.28565	-70.13371	-68.07447	-66.43785	-65.51418	-63.78802	-61.98212	-60.31901	-59.23686	-57.82201	-57.41043	-55.35368	-55.34024	42.21192
1.95400				-92.49341	-90.99677	-90.02670	-89.04182	-87.72787	-87.01530	-85.72002	-84.85608	-83.85997	-82.84402	-81.95780	-81.12561	-80.22063	-79.37822	-78.94460	-78.44233	-77.81885	-77.61203	-76.99679	-76.63218	-76.61451	-74.77551	-72.56971	-70.41306	-68.34660	-66.61920	-65.54832	-63.90537	-62.09463	-60.39667	-59.25127	-57.83559	-57.43191	-55.36134	-55.34166	43.83563
1.96000					-91.28454	-90.48394	-89.32768	-88.10576	-87.34284	-85.99593	-85.22587	-84.11178	-83.13241	-82.25245	-81.33813	-80.43370	-79.64730	-79.07731	-78.46363	-77.87723	-77.64572	-77.33608	-76.63624	-76.62874	-75.19932	-72.99848	-70.83068	-68.74172	-66.89875	-65.60275	-64.06012	-62.26038	-60.52154	-59.28409	-57.85174	-57.46805	-55.37453	-55.34399	46.30785
1.96600					-91.57651	-90.95213	-89.61085	-88.51783	-87.64765	-86.29825	-85.59029	-84.36084	-83.45634	-82.52782	-81.55974	-80.68654	-79.89610	-79.20560	-78.49857	-78.00697	-77.72451	-77.54595	-76.64121	-76.63987	-75.62048	-73.42703	-71.24291	-69.12205	-67.18419	-65.68264	-64.18950	-62.42082	-60.65372	-59.33197	-57.86548	-57.50721	-55.38918	-55.34739	48.82222
1.97200				-93.83124	-91.87446	-91.42664	-89.89445	-88.95466	-87.93782	-86.63682	-85.93496	-84.61571	-83.80767	-82.78370	-81.80425	-80.96447	-80.11610	-79.35126	-78.57300	-78.23389	-77.79737	-77.61520	-76.66030	-76.64367	-76.03044	-73.85278	-71.64843	-69.49132	-67.47463	-65.79944	-64.29802	-62.57355	-60.79057	-59.39498	-57.88150	-57.54652	-55.40496	-55.35246	51.37677
1.97800				-94.16553	-92.18269	-91.90152	-90.18051	-89.40804	-88.22055	-87.01468	-86.25381	-84.88592	-84.17130	-83.02684	-82.08307	-81.24307	-80.32021	-79.53014	-78.74115	-78.40756	-77.83477	-77.65864	-76.71339	-76.64765	-76.39777	-74.27439	-72.04784	-69.85340	-67.77005	-65.95438	-64.39592	-62.71620	-60.92970	-59.47190	-57.90576	-57.58230	-55.42167	-55.35969	53.96963
1.98400				-94.49395	-92.52118	-92.35595	-90.47062	-89.87220	-88.50062	-87.42578	-86.55091	-85.18313	-84.52933	-83.26552	-82.40016	-81.50508	-80.52538	-79.75302	-78.96723	-78.50483	-77.85837	-77.70786	-76.93037	-76.65210	-76.58366	-74.69130	-72.44257	-70.21151	-68.07062	-66.14282	-64.49642	-62.84742	-61.06880	-59.56079	-57.94365	-57.61151	-55.43911	-55.36952	56.59904
1.99000				-94.82618	-92.94526	-92.73417	-90.76679	-90.34263	-88.78105	-87.86068	-86.83439	-85.51854	-84.86589	-83.50797	-82.74825	-81.74730	-80.74855	-80.01271	-79.17709	-78.59268	-77.88106	-77.77875	-77.24874	-76.65729	-76.62887	-75.10313	-72.83417	-70.56806	-68.37655	-66.35838	-64.61133	-62.96802	-61.20571	-59.65939	-57.99750	-57.63385	-55.45713	-55.38238	59.26333
1.99600				-95.16471	-93.42461	-93.06638	-91.07401	-90.81296	-89.06384	-88.31159	-87.11112	-85.89516	-85.17489	-83.76377	-83.11175	-81.97543	-81.00636	-80.28215	-79.36278	-78.70192	-77.96670	-77.85227	-77.49841	-76.66358	-76.65354	-75.50878	-73.22411	-70.92487	-68.68802	-66.59540	-64.74824	-63.08174	-61.33854	-59.76535	-58.06613	-57.65217	-55.47563	-55.39861	61.96089
2.00000				-95.39450	-93.75272	-93.28447	-91.29458	-91.11644	-89.25444	-88.61837	-87.29416	-86.16569	-85.36804	-83.94805	-83.35290	-82.12350	-81.20316	-80.45369	-79.47999	-78.79801	-78.10177	-77.86911	-77.59934	-76.67021	-76.66837	-75.77409	-73.48376	-71.16355	-68.89882	-66.76316	-64.85332	-63.15680	-61.42421	-59.83893	-58.11868	-57.66410	-55.48823	-55.41146	63.77702
2.00200				-95.51073	-93.91800	-93.39385	-91.41640	-91.25830	-89.35055	-88.77315	-87.38561	-86.30560	-85.46180	-84.04608	-83.47073	-82.19714	-81.30915	-80.53543	-79.53842	-78.85571	-78.17780	-77.87471	-77.63512	-76.67965	-76.67135	-75.90426	-73.61360	-71.28325	-69.00519	-66.84959	-64.91004	-63.19490	-61.46612	-59.87635	-58.14666	-57.67041	-55.49462	-55.41852	64.69024
2.00800				-95.86508	-94.41705	-93.72510	-91.84809	-91.62418	-89.64312	-89.24120	-87.66068	-86.73955	-85.73571	-84.37002	-83.80520	-82.41963	-81.65268	-80.76468	-79.72045	-79.07233	-78.39234	-77.89359	-77.71083	-76.72597	-76.68133	-76.27269	-74.00355	-71.64418	-69.32817	-67.11792	-65.09618	-63.31476	-61.58848	-59.99020	-58.23623	-57.69197	-55.51419	-55.44235	67.44993
2.01400				-96.22846	-94.91948	-94.06253	-92.32788	-91.95166	-89.94666	-89.70944	-87.93817	-87.18919	-86.00366	-84.74109	-84.10654	-82.65080	-82.02100	-80.97601	-79.92828	-79.33613	-78.56457	-77.92942	-77.75852	-76.87147	-76.69377	-76.53278	-74.39458	-72.00840	-69.65709	-67.39832	-65.30433	-63.44771	-61.70732	-60.10494	-58.33252	-57.71923	-55.53462	-55.47023	70.23860
2.02000				-96.60157	-95.42423	-94.40728	-92.82024	-92.27631	-90.28971	-90.14865	-88.21947	-87.64949	-86.27004	-85.14980	-84.38242	-82.90295	-82.39281	-81.17817	-80.18540	-79.59987	-78.70811	-77.99941	-77.78602	-77.17027	-76.70868	-76.62194	-74.78697	-72.37644	-69.99203	-67.68936	-65.53171	-63.59801	-61.82597	-60.21911	-58.43367	-57.75359	-55.55637	-55.50215	73.05495
2.02600				-96.98520	-95.93049	-94.76017	-93.31823	-92.60509	-90.72988	-90.50094	-88.50618	-88.11686	-86.53746	-85.58318	-84.64473	-83.19676	-82.74134	-81.37806	-80.50327	-79.83099	-78.84249	-78.12279	-77.80413	-77.48188	-76.72566	-76.65703	-75.18044	-72.74872	-70.33306	-67.99005	-65.77575	-63.76761	-61.94886	-60.33198	-58.53815	-57.79574	-55.58036	-55.53771	75.89776
2.03200				-97.38025	-96.43738	-95.12191	-93.81984	-92.94009	-91.21172	-90.82163	-88.80238	-88.58612	-86.80755	-86.03242	-84.90161	-83.54957	-83.04575	-81.58128	-80.86757	-80.03171	-78.98194	-78.33004	-77.83807	-77.70690	-76.74428	-76.68352	-75.57361	-73.12554	-70.68025	-68.29969	-66.03432	-63.95659	-62.08058	-60.44387	-58.64478	-57.84576	-55.60855	-55.57549	78.76585
2.03800				-97.78784	-96.94383	-95.49326	-94.32400	-93.28237	-91.70412	-91.14179	-89.13906	-89.02572	-87.08146	-86.49253	-85.15761	-83.95199	-83.31346	-81.79483	-81.25455	-80.21644	-79.14303	-78.61480	-77.94024	-77.78219	-76.76424	-76.71457	-75.96189	-73.50709	-71.03366	-68.61779	-66.30577	-64.16394	-62.22493	-60.55626	-58.75270	-57.90332	-55.64478	-55.61223	81.65809
2.04400				-98.20933	-97.44854	-95.87508	-94.82980	-93.63270	-92.20181	-91.46672	-89.58760	-89.36401	-87.36026	-86.96049	-85.41525	-84.38391	-83.56353	-82.03388	-81.63829	-80.39545	-79.35777	-78.90601	-78.05427	-77.80626	-76.78604	-76.77009	-76.32636	-73.89351	-71.39333	-68.94398	-66.58883	-64.38818	-62.38442	-60.67161	-58.86152	-57.96773	-55.69091	-55.64659	84.57342
2.05000				-98.64622	-97.95005	-96.26842	-95.33623	-93.99185	-92.70310	-91.79805	-90.07245	-89.67641	-87.64605	-87.43318	-85.67602	-84.83300	-83.80766	-82.33279	-81.97899	-80.57452	-79.66080	-79.13971	-78.16169	-77.83187	-76.93642	-76.80669	-76.58164	-74.28479	-71.75930	-69.27802	-66.88255	-64.62777	-62.56023	-60.79298	-58.97146	-58.03805	-55.74448	-55.68158	87.51082
2.10000			-104.62719	-102.88390	-102.00802	-100.15887	-99.42301	-97.49099	-96.85291	-94.93470	-94.24995	-92.52290	-91.58242	-90.23511	-88.86830	-88.05034	-86.12936	-85.96566	-83.99660	-83.37664	-82.16385	-80.66713	-80.46897	-79.08721	-78.18067	-77.78589	-77.05462	-76.87317	-75.05355	-72.34905	-69.67951	-67.08145	-64.59049	-62.29584	-60.13489	-58.76844	-56.37434	-56.15043
2.15000			-109.19940	-107.66380	-106.38008	-104.82792	-103.59732	-102.00227	-100.86216	-99.18587	-98.18599	-96.38055	-95.57236	-93.61287	-92.99387	-90.98685	-90.34303	-88.57711	-87.54627	-86.32530	-84.67539	-84.20620	-82.25712	-81.75979	-80.47817	-79.04065	-78.83696	-77.65736	-77.20287	-75.90620	-73.02436	-70.16832	-67.37122	-64.68330	-62.10806	-60.04119	-57.46021	-56.94100
2.20000			-114.34795	-112.72996	-111.35498	-109.79614	-108.37504	-106.87689	-105.41477	-103.97436	-102.48677	-101.08302	-99.61163	-98.18827	-96.81360	-95.27145	-94.10777	-92.32792	-91.48785	-89.41819	-88.89124	-86.80032	-86.07342	-84.48349	-83.05671	-82.35199	-80.49185	-79.97446	-78.73504	-77.83486	-76.87744	-73.80826	-70.75543	-67.75652	-64.82511	-62.18635	-59.27503	-58.13437
2.25000				-118.12322	-116.86736	-115.09392	-113.75440	-112.04586	-110.63792	-109.01504	-107.52050	-106.01013	-104.40650	-103.03271	-101.30892	-100.07347	-98.25757	-97.10508	-95.29853	-94.08436	-92.46374	-90.98608	-89.74941	-87.83748	-87.13328	-84.87557	-84.40967	-82.51570	-81.24862	-80.33457	-78.94250	-77.97583	-74.70431	-71.44150	-68.20118	-65.12143	-61.83418	-60.00948
2.30000				-121.03597	-120.63257	-119.91329	-119.55374	-117.64754	-116.36647	-114.45904	-113.14203	-111.28200	-109.90212	-108.13072	-106.64509	-105.01355	-103.37003	-101.93310	-100.08336	-98.88309	-96.81072	-95.83901	-93.62146	-92.73606	-90.60473	-89.49645	-87.76003	-86.13921	-85.08317	-82.77962	-82.41858	-80.62996	-79.19623	-75.70896	-72.20022	-68.76286	-65.11517	-62.66804
2.35000				-125.79122	-124.95113	-123.82349	-122.85252	-122.28054	-121.61089	-120.43787	-119.15286	-117.08963	-115.84031	-113.73942	-112.50056	-110.40431	-109.13471	-107.09656	-105.73524	-103.82492	-102.29552	-100.59272	-98.81468	-97.39837	-95.30177	-94.23554	-91.79573	-91.07185	-88.46628	-87.77360	-85.37667	-84.20240	-82.94908	-80.53703	-76.79898	-73.06351	-69.09110	-66.11197
2.40000				-130.50804	-129.72077	-128.88045	-127.54411	-127.00322	-125.72643	-124.82629	-123.72938	-123.49236	-122.09432	-119.97859	-118.69763	-116.44720	-115.25552	-112.90920	-111.78686	-109.37547	-108.28473	-105.86023	-104.73436	-102.37589	-101.12146	-98.92797	-97.43952	-95.51437	-93.68928	-92.15106	-89.87581	-88.75625	-86.10675	-85.76882	-81.97663	-77.99143	-73.73391	-70.31067
2.45000				-136.30942	-135.27006	-134.07300	-133.19918	-132.24854	-130.63422	-130.44991	-128.96894	-127.69454	-126.80553	-126.31706	-125.20457	-123.13514	-121.71039	-119.43918	-118.13405	-115.71450	-114.52679	-111.96079	-110.89273	-108.18128	-107.22526	-104.38623	-103.50851	-100.59315	-99.71563	-96.83045	-95.82500	-93.02781	-91.80964	-89.67352	-87.70480	-83.52050	-79.01688	-75.22560
2.50000				-142.42367	-141.60468	-140.35175	-139.30559	-137.88554	-137.11519	-135.97646	-134.30736	-134.08301	-132.49339	-131.07547	-130.34280	-129.42802	-128.52401	-126.54058	-124.90102	-122.70353	-121.14692	-118.82352	-117.34431	-114.89508	-113.50249	-110.91083	-109.62175	-106.86215	-105.69579	-102.74092	-101.72953	-98.52337	-97.63437	-94.34739	-93.78090	-89.62561	-84.91568	-80.81904
