# Supplementary material for: Counterpropagating topological and quantum Hall edge channels
Source: Nat Commun. 2022 May 13;13:2682. doi: 10.1038/s41467-022-29815-2 (PMC9106760; doi:10.1038/s41467-022-29815-2)
Supplement: Supplementary file 2 — Source Data [file 41467_2022_29815_MOESM2_ESM.zip › SourceData/Fig3a_dispersion-resub-red-energies.csv]

	-35	-34	-33	-32	-31	-30	-29	-28	-27	-26	-25	-24	-23	-22	-21	-20	-19	-18	-17	-16	-15	-14	-13	-12	-11	-10	-9	-8	-7	-6	-5	-4	-3	-2	-1	1	2	3	4
kx	E	E	E	E	E	E	E	E	E	E	E	E	E	E	E	E	E	E	E	E	E	E	E	E	E	E	E	E	E	E	E	E	E	E	E	E	E	E	E
-2.50000	-142.23255	-140.90843	-139.68864	-138.74202	-137.76264	-135.98479	-135.42553	-134.41448	-132.51103	-132.14415	-130.80032	-129.58951	-128.46778	-127.13272	-126.67223	-124.77210	-124.53468	-123.09430	-120.97481	-119.18930	-117.21577	-115.21728	-113.43970	-111.19580	-109.62953	-107.16268	-105.83257	-103.03685	-101.73188	-99.77084	-97.79451	-93.51527	-88.95086	-84.04598	-79.41752
-2.45000	-135.85663	-134.65306	-133.63415	-132.43415	-131.28752	-130.70540	-129.02660	-128.43925	-127.23249	-126.15850	-125.31668	-123.76782	-123.48618	-121.98694	-121.75466	-119.80597	-118.26762	-116.06376	-114.68510	-112.33142	-111.04515	-108.64371	-107.32754	-105.01691	-103.50810	-101.54305	-99.60461	-97.82040	-95.89084	-94.96627	-91.17735	-86.94520	-82.53843	-77.83255	-73.41348
-2.40000	-129.98284	-129.12276	-127.60611	-127.33418	-125.95563	-125.21302	-123.86018	-123.29402	-122.46556	-121.20597	-120.32745	-119.89177	-119.08568	-116.81467	-115.63706	-113.36387	-112.09257	-109.97018	-108.47470	-106.62138	-104.81538	-103.30528	-101.17078	-99.96378	-97.72053	-96.57609	-94.26577	-92.84427	-92.03713	-88.92851	-84.98375	-80.89296	-76.67416	-72.19442	-68.02308
-2.35000	-124.56660	-124.14667	-123.11915	-122.56631	-121.02226	-120.77961	-119.75967	-119.26002	-118.39660	-117.53957	-116.34901	-114.34281	-112.88780	-111.17054	-109.39316	-108.00842	-105.92474	-104.82064	-102.58031	-101.52851	-99.44137	-98.08680	-96.44419	-94.60837	-93.65924	-91.28925	-90.30214	-89.38911	-86.81821	-83.09785	-79.27912	-75.36979	-71.36840	-67.14504	-63.26658
-2.30000	-120.55599	-120.19799	-119.29354	-118.31289	-117.85434	-117.36611	-116.87433	-115.27214	-113.53018	-112.26781	-110.19225	-109.22738	-106.97272	-106.07608	-103.93961	-102.76562	-101.04006	-99.38472	-98.20661	-96.13328	-95.31303	-93.31133	-92.06976	-90.99893	-88.84361	-88.08376	-87.28039	-84.87001	-81.32104	-77.72075	-74.07972	-70.38356	-66.63103	-62.69766	-59.16362
-2.25000	-117.34519	-116.96359	-116.63745	-116.14749	-114.09430	-113.27337	-110.98492	-110.26088	-108.06594	-107.06607	-105.26651	-103.78433	-102.52553	-100.53903	-99.77564	-97.61242	-96.77008	-95.04587	-93.52291	-92.64420	-90.67458	-89.88844	-88.82995	-86.81324	-86.24345	-85.71774	-83.08199	-79.67059	-76.24651	-72.82101	-69.39101	-65.94002	-62.47136	-58.86433	-55.73065
-2.20000		-114.13764	-111.89337	-111.04516	-109.19897	-107.86096	-106.54939	-104.67509	-103.91585	-101.68031	-101.12914	-99.09228	-97.99551	-96.66710	-94.83626	-94.28362	-92.31871	-91.36883	-90.29948	-88.54000	-87.99021	-87.23455	-85.23536	-84.69814	-84.60901	-81.44441	-78.15630	-74.87729	-71.62192	-68.39998	-65.21278	-62.04307	-58.89788	-55.65407	-52.97602
-2.15000		-108.54508	-107.78304	-105.52963	-105.18137	-102.94592	-102.18595	-100.54207	-99.06755	-98.20897	-96.12458	-95.76601	-93.90339	-92.70210	-91.87595	-90.07802	-89.47925	-88.45952	-86.93354	-86.30544	-86.16445	-84.26477	-83.94282	-83.11892	-79.95352	-76.78631	-73.63533	-70.51532	-67.44589	-64.44940	-61.53968	-58.69533	-55.91815	-53.06929	-50.89123
-2.10000		-104.24414	-103.06296	-101.93663	-100.03779	-99.67737	-97.53968	-96.95590	-95.44121	-93.92092	-93.44049	-91.59399	-90.84413	-89.87213	-88.33421	-87.77892	-87.17546	-85.88836	-85.46550	-84.72135	-83.72171	-83.55588	-81.66198	-78.60990	-75.56661	-72.54020	-69.54190	-66.58955	-63.71236	-60.95448	-58.36098	-55.90112	-53.53864	-51.09851	-49.43793
-2.05000			-98.96097	-97.97830	-96.91661	-95.03939	-94.95536	-93.09412	-92.09658	-91.34892	-89.74322	-89.15357	-88.32832	-87.09487	-86.38840	-86.21062	-85.25610	-84.94897	-83.46153	-83.39667	-83.26810	-80.33609	-77.40921	-74.49413	-71.59645	-68.72414	-65.88921	-63.11123	-60.42565	-57.90263	-55.66426	-53.67883	-51.75736	-49.70039	-48.53661	69.46463
-2.04400			-98.63100	-97.39197	-96.61075	-94.67601	-94.46528	-92.84121	-91.53684	-91.12555	-89.55132	-88.60813	-88.17301	-86.97931	-86.31341	-85.68069	-85.19763	-84.89958	-83.44281	-83.38634	-82.75410	-79.83575	-76.92541	-74.02775	-71.14846	-68.29557	-65.48117	-62.72487	-60.06238	-57.56640	-55.37299	-53.45296	-51.58225	-49.56730	-48.46049	66.28303
-2.03800			-98.30673	-96.81090	-96.31042	-94.40190	-93.89692	-92.59434	-90.98273	-90.90766	-89.36569	-88.06952	-88.02217	-86.87078	-86.24056	-85.16068	-85.13897	-84.85111	-83.42719	-83.37863	-82.24357	-79.34093	-76.44732	-73.56727	-70.70655	-67.87331	-65.07968	-62.34530	-59.70601	-57.23677	-55.08881	-53.23637	-51.41488	-49.44097	-48.39059	63.12102
-2.03200			-97.98792	-96.23652	-96.01414	-94.13365	-93.33369	-92.35328	-90.69744	-90.43208	-89.18607	-87.88163	-87.53207	-86.76916	-86.16837	-85.09087	-84.81843	-84.62532	-83.41383	-83.37231	-81.73822	-78.85161	-75.97492	-73.11266	-70.27073	-67.45736	-64.68477	-61.97257	-59.35663	-56.91385	-54.81184	-53.02927	-51.25496	-49.32121	-48.32672	59.97978
-2.02600			-97.67421	-95.74164	-95.64909	-93.87108	-92.77596	-92.11764	-90.49190	-89.88797	-89.01219	-87.74453	-87.00322	-86.67397	-86.09568	-85.04210	-84.77281	-84.11447	-83.40248	-83.36708	-81.23813	-78.36779	-75.50818	-72.66390	-69.84097	-67.04771	-64.29642	-61.60669	-59.01430	-56.59774	-54.54225	-52.83185	-51.10218	-49.20778	-48.26875	56.86056
-2.02000			-97.36480	-95.45015	-95.09133	-93.61401	-92.22510	-91.88599	-90.29216	-89.34977	-88.84343	-87.61325	-86.59025	-86.47671	-86.02031	-84.99661	-84.73321	-83.60557	-83.39294	-83.36209	-80.74333	-77.88944	-75.04708	-72.22098	-69.41726	-66.64436	-63.91466	-61.24771	-58.67911	-56.28855	-54.28024	-52.64430	-50.95619	-49.10050	-48.21651	53.76472
-2.01400			-97.05667	-95.17178	-94.53125	-93.36215	-91.71238	-91.62705	-90.09796	-88.82382	-88.67358	-87.48744	-86.50619	-86.00530	-85.90072	-84.95434	-84.69564	-83.38508	-83.36163	-83.09761	-80.25379	-77.41652	-74.59160	-71.78387	-68.99957	-66.24729	-63.53948	-60.89565	-58.35113	-55.98643	-54.02608	-52.46680	-50.81660	-48.99917	-48.16989	50.69370
-2.00800			-96.72270	-94.89938	-93.97631	-93.11494	-91.45587	-91.12287	-89.90902	-88.53529	-88.27783	-87.36658	-86.43022	-85.88371	-85.43376	-84.91511	-84.65870	-83.37864	-83.35826	-82.59819	-79.76948	-76.94901	-74.14170	-71.35253	-68.58789	-65.85648	-63.17086	-60.55051	-58.03044	-55.69150	-53.78012	-52.29944	-50.68299	-48.90362	-48.12875	47.64906
-2.00200			-96.23250	-94.63221	-93.42857	-92.87082	-91.24070	-90.58874	-89.72473	-88.38123	-87.76069	-87.24903	-86.35966	-85.80351	-84.93995	-84.87354	-84.61681	-83.37351	-83.35610	-82.10308	-79.29037	-76.48685	-73.69733	-70.92693	-68.18217	-65.47191	-62.80881	-60.21233	-57.71709	-55.40392	-53.54283	-52.14223	-50.55495	-48.81371	-48.09297	44.63245
-2.00000			-96.05048	-94.54423	-93.24845	-92.78929	-91.17065	-90.41176	-89.66408	-88.33192	-87.59035	-87.20943	-86.33719	-85.77687	-84.87320	-84.77279	-84.59327	-83.37206	-83.35551	-81.93911	-79.13182	-76.33398	-73.55043	-70.78633	-68.04824	-65.34510	-62.68958	-60.10114	-57.61428	-55.30972	-53.46575	-52.09205	-50.51344	-48.78497	-48.08222	43.63345
-1.99600			-95.68332	-94.36976	-92.89639	-92.62154	-91.03252	-90.06083	-89.54309	-88.23539	-87.26739	-87.11602	-86.29355	-85.72305	-84.84898	-84.61682	-84.39386	-83.36949	-83.35444	-81.61282	-78.81641	-76.03001	-73.25846	-70.50702	-67.78237	-65.09354	-62.45329	-59.88109	-57.41114	-55.12384	-53.31477	-51.99500	-50.43211	-48.72931	-48.06244	41.64566
-1.99000			-95.13354	-94.11127	-92.46803	-92.27904	-90.82966	-89.55599	-89.34881	-88.09524	-87.05481	-86.71466	-86.23009	-85.64017	-84.81918	-84.56979	-83.90743	-83.36638	-83.35298	-81.12744	-78.34753	-75.57843	-72.82504	-70.09276	-67.38847	-64.72134	-62.10429	-59.55680	-57.11264	-54.85141	-53.09671	-51.85739	-50.31415	-48.65035	-48.03704	38.69063
-1.98400			-94.59002	-93.85495	-92.21192	-91.77533	-90.63124	-89.24189	-88.97510	-87.95983	-86.94914	-86.24674	-86.14361	-85.55224	-84.79271	-84.53261	-83.41915	-83.36273	-83.34796	-80.64691	-77.88369	-75.13205	-72.39700	-69.68410	-67.00040	-64.35526	-61.76177	-59.23945	-56.82162	-54.58678	-52.88958	-51.72875	-50.20084	-48.57681	-48.01662	35.76940
-1.97800			-94.05964	-93.59501	-91.98588	-91.25383	-90.43574	-89.06627	-88.47635	-87.82712	-86.85219	-86.12856	-85.73290	-85.44257	-84.76890	-84.49388	-83.36309	-83.35229	-82.92129	-80.17117	-77.42481	-74.69081	-71.97428	-69.28098	-66.61811	-63.99526	-61.42570	-58.92902	-56.53813	-54.33011	-52.69457	-51.60810	-50.09212	-48.50870	-48.00098	32.88422
-1.97200			-93.57221	-93.30216	-91.76825	-90.74093	-90.23820	-88.90594	-87.98774	-87.68557	-86.75984	-86.07332	-85.44906	-85.15403	-84.74636	-84.44864	-83.36180	-83.35134	-82.43498	-79.70014	-76.97083	-74.25463	-71.55683	-68.88332	-66.24154	-63.64128	-61.09602	-58.62548	-56.26218	-54.08154	-52.51316	-51.49406	-49.98805	-48.44612	-47.98984	30.03746
-1.96600			-93.21861	-92.88610	-91.55568	-90.26940	-90.00901	-88.75192	-87.64957	-87.40545	-86.66968	-86.02181	-85.34021	-84.76328	-84.67725	-84.37760	-83.36096	-83.35065	-81.95256	-79.23376	-76.52166	-73.82345	-71.14455	-68.49106	-65.87062	-63.29326	-60.77269	-58.32880	-55.99378	-53.84120	-52.34703	-51.38492	-49.88889	-48.38925	-47.98283	27.23170	81.37492
-1.96000			-92.95836	-92.38848	-91.34615	-89.96343	-89.62578	-88.60172	-87.50880	-86.95092	-86.57276	-85.97141	-85.25170	-84.72138	-84.42912	-84.11691	-83.36034	-83.34994	-81.47432	-78.77193	-76.07722	-73.39717	-70.73737	-68.10412	-65.50528	-62.95112	-60.45565	-58.03894	-55.73294	-53.60923	-52.19802	-51.27873	-49.79510	-48.33836	-47.97938	24.46969	78.79154
-1.95400				-91.88249	-91.13608	-89.76680	-89.14843	-88.45160	-87.39568	-86.59536	-86.36999	-85.91807	-85.16852	-84.70598	-84.34147	-83.66305	-83.35976	-83.34864	-81.00030	-78.31458	-75.63741	-72.97570	-70.33520	-67.72241	-65.14542	-62.61479	-60.14482	-57.75585	-55.47966	-53.38576	-52.06777	-51.17362	-49.70732	-48.29388	-47.97867	21.75440	76.23995
-1.95000				-91.55285	-90.99101	-89.64889	-88.83145	-88.34573	-87.32492	-86.50678	-86.10694	-85.86803	-85.11472	-84.69733	-84.29095	-83.37079	-83.35675	-83.32624	-80.68659	-78.01212	-75.34674	-72.69736	-70.06982	-67.47079	-64.90852	-62.39375	-59.94102	-57.57087	-55.31501	-53.24158	-51.99195	-51.10346	-49.65255	-48.26805	-47.97918	19.97170	74.55720
-1.94800				-91.39367	-90.91419	-89.59164	-88.68001	-88.28670	-87.29038	-86.47632	-85.99097	-85.81651	-85.08792	-84.69327	-84.26444	-83.36054	-83.35097	-83.18270	-80.53043	-77.86161	-75.20216	-72.55896	-69.93794	-67.34583	-64.79096	-62.28418	-59.84013	-57.47949	-55.23394	-53.17094	-51.95740	-51.06827	-49.62639	-48.25636	-47.97958	19.08897	73.72147
-1.94200				-90.97191	-90.63461	-89.42396	-88.32038	-88.02248	-87.18830	-86.39879	-85.86503	-85.44637	-85.00183	-84.68141	-84.17509	-83.35975	-83.34839	-82.70723	-80.06468	-77.41293	-74.77135	-72.14683	-69.54550	-66.97428	-64.44179	-61.95919	-59.54149	-57.20978	-54.99579	-52.96492	-51.86706	-50.96225	-49.55328	-48.22647	-47.98066	16.47679	71.23745
-1.93600				-90.68584	-90.23183	-89.25896	-88.13307	-87.60614	-87.08141	-86.32941	-85.81369	-85.09824	-84.84352	-84.66427	-84.06333	-83.35950	-83.34635	-82.23204	-79.60298	-76.96846	-74.34489	-71.73921	-69.15774	-66.60764	-64.09780	-61.63971	-59.24882	-56.94668	-54.76522	-52.76789	-51.79588	-50.85624	-49.48910	-48.20467	-47.98040	13.92143	68.78933
-1.93000				-90.47381	-89.77383	-89.08995	-87.99545	-87.20945	-86.92363	-86.26204	-85.76834	-84.97077	-84.68163	-84.46416	-83.91052	-83.35932	-83.34313	-81.75967	-79.14528	-76.52810	-73.92267	-71.33600	-68.77457	-66.24580	-63.75886	-61.32562	-58.96200	-56.69012	-54.54227	-52.58013	-51.74213	-50.75187	-49.43493	-48.19076	-47.97766	11.42667	66.37856
-1.92400					-89.33492	-88.89511	-87.87025	-87.00859	-86.58831	-86.18474	-85.72207	-84.91298	-84.66719	-84.13471	-83.67031	-83.35914	-83.33603	-81.29068	-78.69153	-76.09179	-73.50462	-70.93708	-68.39586	-65.88862	-63.42484	-61.01680	-58.68091	-56.44002	-54.32700	-52.40200	-51.70360	-50.65139	-49.39167	-48.18332	-47.97230	8.99647	64.00668
-1.91800					-88.99966	-88.60536	-87.74841	-86.90712	-86.27275	-86.01434	-85.66232	-84.87177	-84.65915	-83.90305	-83.37668	-83.35834	-83.25934	-80.82532	-78.24174	-75.65946	-73.09063	-70.54234	-68.02148	-65.53597	-63.09560	-60.71309	-58.40545	-56.19634	-54.11952	-52.23411	-51.67793	-50.55736	-49.35971	-48.17985	-47.96510	6.63496	61.67528
-1.91200					-88.79305	-88.20872	-87.61942	-86.82426	-86.16235	-85.75062	-85.48701	-84.83726	-84.65192	-83.72726	-83.35923	-83.33608	-82.86012	-80.36381	-77.79589	-75.23109	-72.68063	-70.15169	-67.65132	-65.18770	-62.77098	-60.41434	-58.13546	-55.95901	-53.92000	-52.07749	-51.66265	-50.47249	-49.33856	-48.17754	-47.95729	4.34640	59.38600
-1.90600					-88.63581	-87.82555	-87.44514	-86.74533	-86.10406	-85.66228	-85.10581	-84.79561	-84.64239	-83.57534	-83.35899	-83.31175	-82.41414	-79.90632	-77.35404	-74.80665	-72.27459	-69.76504	-67.28526	-64.84367	-62.45082	-60.12038	-57.87079	-55.72798	-53.72873	-51.93436	-51.65458	-50.39947	-49.32642	-48.17410	-47.94994	2.13513	57.14054
-1.90000					-88.49369	-87.58412	-87.14172	-86.65725	-86.05582	-85.61579	-84.85236	-84.66978	-84.55002	-83.46053	-83.35880	-83.25152	-81.96123	-79.45303	-76.91626	-74.38617	-71.87246	-69.38232	-66.92318	-64.50375	-62.13494	-59.83102	-57.61129	-55.50322	-53.54616	-51.81155	-51.64650	-50.34077	-49.32009	-48.16814	-47.94373	0.00550	54.94066
-1.89400					-88.35451	-87.45039	-86.81362	-86.50147	-86.00782	-85.57547	-84.81011	-84.64586	-84.14789	-83.40586	-83.35857	-83.12591	-81.50797	-79.00415	-76.48268	-73.96971	-71.47426	-69.00350	-66.56502	-64.16780	-61.82318	-59.54606	-57.35676	-55.28473	-53.37298	-51.73614	-51.61156	-50.29796	-49.31528	-48.15924	-47.93900	-2.03821	52.78817
-1.88800					-88.20330	-87.34783	-86.65418	-86.19379	-85.93148	-85.53207	-84.79198	-84.63850	-83.72263	-83.38057	-83.35817	-82.95714	-81.05690	-78.55988	-76.05345	-73.55738	-71.08004	-68.62857	-66.21070	-63.83572	-61.51538	-59.26529	-57.10702	-55.07253	-53.21027	-51.72516	-51.53351	-50.27070	-49.30767	-48.14773	-47.93580	-3.99186	50.68493
-1.88200					-87.99503	-87.25473	-86.57594	-86.01337	-85.68958	-85.44938	-84.77904	-84.63231	-83.41361	-83.35865	-83.27124	-82.75440	-80.60926	-78.12042	-75.62875	-73.14933	-70.68991	-68.25758	-65.86022	-63.50741	-61.21137	-58.98851	-56.86184	-54.86673	-53.05971	-51.73870	-51.45325	-50.25565	-49.29419	-48.13445	-47.93394	-5.85159	48.63286
-1.87600					-87.66962	-87.15782	-86.51586	-85.96250	-85.53457	-85.14168	-84.76681	-84.62546	-83.38476	-83.35818	-82.94851	-82.49026	-80.16570	-77.68599	-75.20879	-72.74573	-70.30399	-67.89061	-65.51361	-63.18284	-60.91104	-58.71548	-56.62102	-54.66753	-52.92390	-51.75957	-51.38835	-50.24637	-49.27381	-48.12043	-47.93308	-7.61391	46.63390
-1.87000					-87.32347	-87.00967	-86.46088	-85.93115	-85.48694	-84.79047	-84.68858	-84.60374	-83.37835	-83.35790	-82.69559	-82.14012	-79.72657	-77.25671	-74.79377	-72.34679	-69.92248	-67.52781	-65.17095	-62.86203	-60.61429	-58.44603	-56.38430	-54.47530	-52.80674	-51.78174	-51.34285	-50.23491	-49.24739	-48.10674	-47.93276	-9.27584	44.69005
-1.86400					-87.13710	-86.69937	-86.39659	-85.90570	-85.45347	-84.76308	-84.62062	-84.23284	-83.37488	-83.35765	-82.50027	-81.73629	-79.29200	-76.83270	-74.38387	-71.95272	-69.54558	-67.16938	-64.83239	-62.54505	-60.32112	-58.17999	-56.15145	-54.29067	-52.71361	-51.80002	-51.31555	-50.21451	-49.21686	-48.09435	-47.93244	-10.83499	42.80332
-1.85800					-87.04869	-86.43990	-86.19044	-85.88156	-85.42381	-84.75560	-84.61227	-83.78166	-83.37253	-83.35740	-82.32975	-81.31234	-78.86195	-76.41396	-73.97922	-71.56373	-69.17353	-66.81554	-64.49815	-62.23205	-60.03156	-57.91725	-55.92224	-54.11471	-52.65036	-51.80892	-51.30075	-50.18181	-49.18437	-48.08402	-47.93161	-12.28968	40.97576
-1.85200						-86.37182	-85.88502	-85.75412	-85.39553	-84.74991	-84.60469	-83.37156	-83.35739	-83.33109	-82.16793	-80.88159	-78.43628	-76.00044	-73.57989	-71.17996	-68.80654	-66.46654	-64.16847	-61.92328	-59.74578	-57.65777	-55.69647	-53.94922	-52.61999	-51.80499	-51.28928	-50.13705	-49.15189	-48.07619	-47.92990	-13.63899	39.20939	75.61328
-1.85000						-86.35698	-85.87070	-85.61703	-85.38611	-84.74817	-84.60206	-83.37052	-83.35712	-83.18368	-82.11397	-80.73743	-78.29531	-75.86374	-73.44796	-71.05322	-68.68537	-66.35132	-64.05964	-61.82135	-59.65140	-57.57202	-55.62194	-53.89686	-52.61670	-51.80099	-51.28440	-50.11985	-49.14135	-48.07415	-47.92911	-14.06531	38.63456	74.98211
-1.84600						-86.33064	-85.85564	-85.36968	-85.32576	-84.74475	-84.59646	-83.36953	-83.35693	-82.89210	-82.00310	-80.44880	-78.01471	-75.59198	-73.18586	-70.80152	-68.44478	-66.12262	-63.84364	-61.61903	-59.46403	-57.40165	-55.47398	-53.79723	-52.61819	-51.79023	-51.27089	-50.08270	-49.12097	-48.07090	-47.92719	-14.88284	37.50626	73.73507
-1.84000						-86.29529	-85.83807	-85.33891	-84.89417	-84.73840	-84.58604	-83.36831	-83.35666	-82.47536	-81.81771	-80.01577	-77.59693	-75.18833	-72.79703	-70.42841	-68.08839	-65.78398	-63.52395	-61.31962	-59.18664	-57.14912	-55.25470	-53.66366	-52.63214	-51.77149	-51.23714	-50.02181	-49.09278	-48.06781	-47.92363	-16.02193	35.86838	71.90353
-1.83400						-86.26135	-85.82115	-85.30698	-84.73741	-84.58614	-84.44985	-83.36717	-83.35636	-82.11078	-81.57791	-79.58322	-77.18253	-74.78919	-72.41322	-70.06059	-67.73739	-65.45078	-63.20962	-61.02542	-58.91406	-56.90053	-55.03870	-53.55573	-52.64392	-51.75513	-51.18400	-49.95720	-49.06813	-48.06631	-47.91957	-17.05780	34.29772	70.12010
-1.82800						-86.22123	-85.80192	-85.26939	-84.73155	-84.56823	-84.03636	-83.36597	-83.35595	-81.82676	-81.24999	-79.15140	-76.77113	-74.39416	-72.03416	-69.69788	-67.39174	-65.12307	-62.90086	-60.73673	-58.64674	-56.65643	-54.82622	-53.48137	-52.63594	-51.74298	-51.11248	-49.89110	-49.04755	-48.06570	-47.91543	-17.99273	32.79617	68.38625
-1.82200						-86.05106	-85.77036	-85.22010	-84.72549	-84.55054	-83.63293	-83.36406	-83.35498	-81.59715	-80.85436	-78.72039	-76.36231	-74.00286	-71.65951	-69.34004	-67.05129	-64.80081	-62.59774	-60.45381	-58.38513	-56.41746	-54.61769	-53.44379	-52.59808	-51.73283	-51.02663	-49.82528	-49.03129	-48.06532	-47.91156	-18.82968	31.36554	66.70349
-1.81600							-85.62490	-85.14316	-84.71785	-84.52439	-83.36975	-83.35698	-83.23554	-81.37823	-80.42918	-78.29022	-75.95569	-73.61486	-71.28890	-68.98679	-66.71584	-64.48389	-62.30026	-60.17679	-58.12961	-56.18432	-54.41383	-53.43663	-52.53284	-51.72059	-50.93091	-49.76110	-49.01930	-48.06468	-47.90822	-19.57223	30.00750	65.07333
-1.81000							-85.37752	-84.99815	-84.70585	-84.47654	-83.36520	-83.35562	-82.87117	-81.14647	-79.99333	-77.86099	-75.55094	-73.22976	-70.92195	-68.63775	-66.38508	-64.17209	-62.00831	-59.90572	-57.88047	-55.95774	-54.21563	-53.44745	-52.45171	-51.70153	-50.82895	-49.69974	-49.01129	-48.06342	-47.90554	-20.22450	28.72359	63.49731
-1.80400							-85.22836	-84.80824	-84.67478	-84.36341	-83.36376	-83.35474	-82.52373	-80.89145	-79.55453	-77.43286	-75.14782	-72.84717	-70.55824	-68.29257	-66.05869	-63.86512	-61.72166	-59.64049	-57.63783	-55.73834	-54.02445	-53.46468	-52.36767	-51.67069	-50.72347	-49.64226	-49.00663	-48.06140	-47.90354	-20.79110	27.51512	61.97698
-1.80000							-85.15903	-84.74480	-84.62411	-84.21587	-83.36291	-83.35397	-82.30292	-80.70662	-79.26225	-77.14821	-74.87988	-72.59334	-70.31739	-68.06440	-65.84333	-63.66299	-61.53338	-59.46683	-57.47968	-55.59634	-53.90188	-53.47558	-52.31530	-51.64130	-50.65219	-49.60664	-49.00495	-48.05963	-47.90256	-21.12371	26.75193	60.99513
-1.79800							-85.12700	-84.73113	-84.59546	-84.12179	-83.36248	-83.35344	-82.19548	-80.60976	-79.11645	-77.00615	-74.74615	-72.46677	-70.19742	-67.95086	-65.73629	-63.56264	-61.44005	-59.38092	-57.40169	-55.52667	-53.84239	-53.48011	-52.29107	-51.62357	-50.61644	-49.58975	-49.00440	-48.05863	-47.90216	-21.27707	26.38317	60.51389
-1.79200								-84.70921	-84.51445	-83.80011	-83.36104	-83.35039	-81.88297	-80.30262	-78.68119	-76.58130	-74.34590	-72.08830	-69.83913	-67.61224	-65.41751	-63.26431	-61.16313	-59.12674	-57.17195	-55.32315	-53.67456	-53.48609	-52.22784	-51.55771	-50.50942	-49.54333	-49.00337	-48.05524	-47.90126	-21.68784	25.32853	59.10957
-1.78600								-84.69288	-84.41739	-83.47502	-83.35920	-83.33052	-81.58077	-79.97416	-78.25018	-76.15890	-73.94716	-71.71161	-69.48310	-67.27639	-65.10198	-62.96974	-60.89055	-58.87763	-56.94841	-55.12810	-53.55310	-53.45039	-52.17861	-51.47417	-50.40369	-49.50411	-49.00207	-48.05148	-47.90065	-22.02917	24.35163	57.76555
-1.78000									-84.27432	-83.37029	-83.35704	-83.09085	-81.28315	-79.62963	-77.82442	-75.73962	-73.55017	-71.33663	-69.12912	-66.94301	-64.78938	-62.67857	-60.62193	-58.63324	-56.73084	-54.94190	-53.52358	-53.32886	-52.13962	-51.37688	-50.30045	-49.47301	-48.99902	-48.04765	-47.90011	-22.30712	23.45252	56.48331
-1.77400									-84.07204	-83.36347	-83.35463	-82.76030	-80.98516	-79.27403	-77.40467	-75.32425	-73.15531	-70.96342	-68.77705	-66.61187	-64.47940	-62.39047	-60.35693	-58.39323	-56.51904	-54.76504	-53.51184	-53.19794	-52.10492	-51.27067	-50.20082	-49.45042	-48.99306	-48.04406	-47.89941	-22.52799	22.63080	55.26428
-1.76800									-83.82029	-83.36095	-83.35042	-82.43503	-80.68327	-78.91153	-76.99141	-74.91353	-72.76308	-70.59215	-68.42687	-66.28279	-64.17180	-62.10513	-60.09521	-58.15731	-56.31285	-54.59833	-53.49741	-53.08076	-52.06814	-51.15967	-50.10595	-49.43582	-48.98366	-48.04096	-47.89837	-22.69825	21.88555	54.10980
-1.76200									-83.54656	-83.35930	-83.33425	-82.11923	-80.37542	-78.54527	-76.58496	-74.50820	-72.37408	-70.22315	-68.07865	-65.95571	-63.86637	-61.82229	-59.83648	-57.92518	-56.11226	-54.44305	-53.47764	-52.98210	-52.02344	-51.04678	-50.01713	-49.42748	-48.97112	-48.03851	-47.89689	-22.82437	21.21531	53.02112
-1.75600									-83.38870	-83.35807	-83.18387	-81.81275	-80.06076	-78.17754	-76.18546	-74.10885	-71.98898	-69.85683	-67.73258	-65.63062	-63.56301	-61.54175	-59.58047	-57.69665	-55.91737	-54.30110	-53.45146	-52.90348	-51.96644	-50.93391	-49.93585	-49.42256	-48.95640	-48.03676	-47.89495	-22.91281	20.61804	51.99931
-1.75000									-83.37054	-83.35701	-82.88703	-81.51401	-79.73937	-77.80993	-75.79288	-73.71598	-71.60842	-69.49368	-67.38895	-65.30763	-63.26167	-61.26334	-59.32697	-57.47154	-55.72856	-54.17494	-53.41787	-52.84348	-51.89505	-50.82217	-49.86410	-49.41726	-48.94072	-48.03561	-47.89263	-22.96981	20.09108	51.04528
-1.74400									-83.36548	-83.35580	-82.57876	-81.22061	-79.41189	-77.44352	-75.40711	-73.32988	-71.23300	-69.13427	-67.04814	-64.98695	-62.96240	-60.98698	-59.07581	-57.24979	-55.54646	-54.06701	-53.37637	-52.79734	-51.80979	-50.71221	-49.80431	-49.40718	-48.92524	-48.03490	-47.89005	-23.00127	19.63120	50.15968
-1.73800									-83.36194	-83.35291	-82.27669	-80.92956	-79.07927	-77.07904	-75.02793	-72.95071	-70.86323	-68.77916	-66.71061	-64.66887	-62.66532	-60.71265	-58.82688	-57.03137	-55.37215	-53.97851	-53.32821	-52.75751	-51.71299	-50.60440	-49.75883	-49.38812	-48.91088	-48.03443	-47.88740	-23.01269	19.23456	49.34288
-1.73200									-83.35839	-83.29648	-81.98757	-80.63760	-78.74256	-76.71696	-74.65507	-72.57848	-70.49949	-68.42885	-66.37684	-64.35376	-62.37065	-60.44043	-58.58013	-56.81639	-55.20723	-53.90791	-53.27766	-52.71490	-51.60755	-50.49897	-49.72835	-49.35771	-48.89824	-48.03397	-47.88482	-23.00899	18.89681	48.59486
-1.72600										-82.98850	-81.71567	-80.34165	-78.40277	-76.35758	-74.28824	-72.21308	-70.14202	-68.08381	-66.04732	-64.04204	-62.07869	-60.17043	-58.33556	-56.60508	-55.05402	-53.85038	-53.23130	-52.66079	-51.49616	-50.39619	-49.71067	-49.31660	-48.88764	-48.03335	-47.88244	-22.99450	18.61316	47.91520
-1.72000										-82.65038	-81.46324	-80.03934	-78.06083	-76.00107	-73.92713	-71.85432	-69.79093	-67.74438	-65.72251	-63.73416	-61.78981	-59.90289	-58.09324	-56.39782	-54.91559	-53.79861	-53.19480	-52.58946	-51.38096	-50.29645	-49.70157	-49.26759	-48.87918	-48.03243	-47.88037	-22.97290	18.37848	47.30299	72.67146
-1.71400										-82.31152	-81.23008	-79.72936	-77.71753	-75.64752	-73.57142	-71.50194	-69.44622	-67.41079	-65.40279	-63.43055	-61.50440	-59.63809	-57.85331	-56.19524	-54.79542	-53.74432	-53.16996	-52.50007	-51.26356	-50.20048	-49.69651	-49.21366	-48.87270	-48.03114	-47.87865	-22.94721	18.18740	46.75678	71.79459
-1.70800										-81.97934	-81.01277	-79.41155	-77.37358	-75.29697	-73.22082	-71.15565	-69.10779	-67.08317	-65.08844	-63.13161	-61.22287	-59.37637	-57.61598	-55.99832	-54.69639	-53.67989	-53.15488	-52.39562	-51.14517	-50.10970	-49.69133	-49.15709	-48.86788	-48.02946	-47.87730	-22.91983	18.03452	46.27451	70.98075
-1.70200										-81.66265	-80.80362	-79.08666	-77.02955	-74.94945	-72.87506	-70.81516	-68.77547	-66.76153	-64.77968	-62.83768	-60.94563	-59.11810	-57.38152	-55.80858	-54.61894	-53.60022	-53.14626	-52.28041	-51.02668	-50.02669	-49.68174	-49.09942	-48.86413	-48.02739	-47.87629	-22.89255	17.91447	45.85354	70.23040
-1.70000										-81.56260	-80.73362	-78.97701	-76.91495	-74.83428	-72.76084	-70.70289	-68.66602	-66.65564	-64.67802	-62.74086	-60.85423	-59.03284	-57.30406	-55.74730	-54.59744	-53.56996	-53.14427	-52.24029	-50.98729	-50.00145	-49.67667	-49.08019	-48.86296	-48.02663	-47.87602	-22.88371	17.88085	45.72630	69.99443
-1.69600										-81.37416	-80.58961	-78.75599	-76.68595	-74.60496	-72.53389	-70.48016	-68.44904	-66.44582	-64.47661	-62.54899	-60.67303	-58.86367	-57.15027	-55.62837	-54.55954	-53.50421	-53.14093	-52.15824	-50.90882	-49.95585	-49.66241	-49.04203	-48.86041	-48.02500	-47.87559	-22.86665	17.82211	45.49062	69.54370
-1.69000										-81.12925	-80.35418	-78.42097	-76.34320	-74.26349	-72.19709	-70.15037	-68.12828	-66.13591	-64.17924	-62.26572	-60.40536	-58.61345	-56.92262	-55.46130	-54.51048	-53.39500	-53.13565	-52.03201	-50.79218	-49.90252	-49.62767	-48.98708	-48.85444	-48.02236	-47.87513	-22.84298	17.75261	45.18191	68.92037
-1.68400										-80.93732	-80.08625	-78.08299	-76.00166	-73.92506	-71.86449	-69.82555	-67.81294	-65.83164	-63.88752	-61.98794	-60.14284	-58.36777	-56.69899	-55.31263	-54.46118	-53.28172	-53.12368	-51.90379	-50.67726	-49.86851	-49.57571	-48.94000	-48.84043	-48.01955	-47.87485	-22.82200	17.70161	44.92309	68.35972
-1.67800										-80.79413	-79.78790	-77.74327	-75.66166	-73.58968	-71.53594	-69.50546	-67.50279	-65.53282	-63.60135	-61.71566	-59.88561	-58.12690	-56.47986	-55.18883	-54.40007	-53.19703	-53.07543	-51.77503	-50.56452	-49.84959	-49.51109	-48.91031	-48.80836	-48.01667	-47.87467	-22.80390	17.66519	44.70943	67.86050
-1.67200										-80.68725	-79.46873	-77.40283	-75.32348	-73.25736	-71.21130	-69.18991	-67.19762	-65.23926	-63.32060	-61.44884	-59.63374	-57.89107	-56.26579	-55.09498	-54.31788	-53.17047	-52.96410	-51.64678	-50.45436	-49.83976	-49.44037	-48.89704	-48.75857	-48.01382	-47.87451	-22.78865	17.64001	44.53594	67.42090
-1.66600										-80.60333	-79.13750	-77.06249	-74.98736	-72.92814	-70.89048	-68.87873	-66.89722	-64.95078	-63.04511	-61.18739	-59.38723	-57.66040	-56.05747	-55.03079	-54.21160	-53.16373	-52.83023	-51.51983	-50.34715	-49.83480	-49.36859	-48.89005	-48.70046	-48.01107	-47.87428	-22.77609	17.62327	44.39752	67.03849
-1.66000										-80.52551	-78.79995	-76.72294	-74.65351	-72.60204	-70.57341	-68.57179	-66.60144	-64.66719	-62.77474	-60.93118	-59.14605	-57.43497	-55.85587	-54.98983	-54.08499	-53.16137	-52.69092	-51.39473	-50.24327	-49.83231	-49.29924	-48.88340	-48.63897	-48.00851	-47.87390	-22.76594	17.61266	44.28910	66.71021
-1.65400										-80.40708	-78.45948	-76.38469	-74.32213	-72.27912	-70.26005	-68.26897	-66.31013	-64.38834	-62.50931	-60.68010	-58.91011	-57.21481	-55.66268	-54.96271	-53.94469	-53.16041	-52.55041	-51.27193	-50.14311	-49.83097	-49.23515	-48.87383	-48.57608	-48.00620	-47.87331	-22.75791	17.60637	44.20583	66.43244
-1.65000										-80.25781	-78.23193	-76.16014	-74.10267	-72.06562	-70.05318	-68.06934	-66.11834	-64.20500	-62.33504	-60.51550	-58.75568	-57.07095	-55.54014	-54.94742	-53.84656	-53.16009	-52.45700	-51.19150	-50.07865	-49.83024	-49.19669	-48.86445	-48.53393	-48.00481	-47.87276	-22.75356	17.60388	44.16203	66.27328
-1.64800										-80.16274	-78.11816	-76.04819	-73.99338	-71.95941	-69.95035	-67.97019	-66.02316	-64.11409	-62.24870	-60.43401	-58.67931	-56.99989	-55.48138	-54.93940	-53.79665	-53.15998	-52.41050	-51.15175	-50.04720	-49.82981	-49.17904	-48.85857	-48.51289	-48.00418	-47.87243	-22.75166	17.60301	44.14317	66.20101
-1.64200										-79.84219	-77.77725	-75.71376	-73.66741	-71.64296	-69.64431	-67.67538	-65.74043	-63.84432	-61.99277	-60.19279	-58.45355	-56.79016	-55.31999	-54.90737	-53.64508	-53.15978	-52.27221	-51.03445	-49.95683	-49.82738	-49.13342	-48.83508	-48.45023	-48.00248	-47.87121	-22.74689	17.60156	44.09703	66.01136
-1.63600										-79.50369	-77.43760	-75.38168	-73.34434	-71.32981	-69.34190	-67.38450	-65.46188	-63.57893	-61.74141	-59.95631	-58.23271	-56.58553	-55.19514	-54.84712	-53.49275	-53.15965	-52.13624	-50.92022	-49.87925	-49.81641	-49.09960	-48.80200	-48.38892	-48.00111	-47.86962	-22.74332	17.60125	44.06382	65.85865
-1.63000										-79.16125	-77.09976	-75.05218	-73.02428	-71.02003	-69.04313	-67.09750	-65.18744	-63.31785	-61.49453	-59.72447	-58.01668	-56.38594	-55.12149	-54.74225	-53.34154	-53.15944	-52.00309	-50.80923	-49.84658	-49.76474	-49.07673	-48.76007	-48.32973	-48.00005	-47.86761	-22.74068	17.60159	44.04050	65.73793
-1.62400										-78.81873	-76.76412	-74.72542	-72.70734	-70.71364	-68.74802	-66.81438	-64.91706	-63.06101	-61.25204	-59.49719	-57.80537	-56.19131	-55.08713	-54.60358	-53.19421	-53.15747	-51.87312	-50.70159	-49.84118	-49.69004	-49.06231	-48.71170	-48.27344	-47.99928	-47.86517	-22.73877	17.60224	44.02454	65.64434
-1.61800										-78.47757	-76.43095	-74.40156	-72.39358	-70.41069	-68.45656	-66.53512	-64.65072	-62.80836	-61.01390	-59.27439	-57.59869	-56.00157	-55.07174	-54.45079	-53.16069	-53.04457	-51.74663	-50.59742	-49.83977	-49.61555	-49.05361	-48.65955	-48.22077	-47.99873	-47.86229	-22.73742	17.60298	44.01394	65.57323
-1.61200										-78.13845	-76.10048	-74.08071	-72.08309	-70.11123	-68.16879	-66.25970	-64.38838	-62.55987	-60.78005	-59.05601	-57.39658	-55.81669	-55.06452	-54.29425	-53.16031	-52.90187	-51.62385	-50.49683	-49.83927	-49.54432	-49.04855	-48.60575	-48.17239	-47.99829	-47.85897	-22.73646	17.60369	44.00711	65.52031
-1.60600										-77.80177	-75.77285	-73.76298	-71.77594	-69.81529	-67.88471	-65.98815	-64.13005	-62.31551	-60.55047	-58.84202	-57.19898	-55.63673	-55.06086	-54.13830	-53.16022	-52.76259	-51.50496	-50.39995	-49.83904	-49.47691	-49.04568	-48.55177	-48.12892	-47.99780	-47.85525	-22.73581	17.60432	44.00288	65.48178
-1.60000										-77.46775	-75.44820	-73.44844	-71.47217	-69.52291	-67.60434	-65.72045	-63.87571	-62.07527	-60.32511	-58.63237	-57.00585	-55.46191	-55.05848	-53.98478	-53.16019	-52.62719	-51.39010	-50.30691	-49.83887	-49.41345	-49.04410	-48.49869	-48.09097	-47.99691	-47.85120	-22.73537	17.60484	44.00038	65.45433
-1.55000									-76.75927	-74.80325	-72.86888	-70.95952	-69.07851	-67.22933	-65.41580	-63.64214	-61.91316	-60.23440	-58.61226	-57.05425	-55.56938	-55.06561	-54.16751	-53.16017	-52.86199	-51.66796	-50.60319	-49.84539	-49.68961	-49.08347	-48.99056	-48.17470	-48.00978	-47.92525	-47.82644	-22.73457	17.60624	43.99814	65.40047
-1.50000								-76.13327	-74.24308	-72.37635	-70.53610	-68.72545	-66.94771	-65.20648	-63.50581	-61.85026	-60.24501	-58.69603	-57.21025	-55.79571	-55.06572	-54.46177	-53.21955	-53.16017	-52.08176	-51.06307	-50.17469	-49.84272	-49.43459	-49.07130	-48.89172	-48.12370	-47.99108	-47.91328	-47.81815	-22.73456	17.60629	43.99832	65.40002
-1.45000						-77.45028	-75.60568	-73.78363	-71.98694	-70.21840	-68.48097	-66.77786	-65.11262	-63.48927	-61.91235	-60.38708	-58.91952	-57.51671	-56.18687	-55.06572	-54.93934	-53.78368	-53.16017	-52.72684	-51.76795	-50.89851	-50.10895	-49.84264	-49.41673	-49.07014	-48.88722	-48.12083	-47.99011	-47.91058	-47.81670	-22.73456	17.60629	43.99833	65.40003
-1.40000						-75.19902	-73.44929	-71.72722	-70.03557	-68.37740	-66.75615	-65.17573	-63.64070	-62.15641	-60.72919	-59.36639	-58.07576	-56.86320	-55.72781	-55.06572	-54.65875	-53.64190	-53.16017	-52.67157	-51.75217	-50.89407	-50.10646	-49.84263	-49.41521	-49.07010	-48.88665	-48.12069	-47.99003	-47.91054	-47.81666	-22.73456	17.60629	43.99833	65.40003
-1.35000					-74.95054	-73.28158	-71.64394	-70.04099	-68.47662	-66.95552	-65.48331	-64.06654	-62.71204	-61.42427	-60.20048	-59.02800	-57.89119	-56.78187	-55.70048	-55.06572	-54.65111	-53.63883	-53.16017	-52.66970	-51.75124	-50.89375	-50.10638	-49.84263	-49.41520	-49.07010	-48.88664	-48.12069	-47.99003	-47.91053	-47.81666	-22.73456	17.60629	43.99833	65.40003
-1.30000				-74.92913	-73.36074	-71.83237	-70.34963	-68.91892	-67.54598	-66.23213	-64.96955	-63.74236	-62.53655	-61.34679	-60.17382	-59.02000	-57.88775	-56.77977	-55.69939	-55.06572	-54.65072	-53.63873	-53.16017	-52.66968	-51.75123	-50.89375	-50.10638	-49.84263	-49.41520	-49.07010	-48.88664	-48.12069	-47.99003	-47.91053	-47.81666	-22.73456	17.60629	43.99833	65.40003
-1.25000			-75.29391	-73.88062	-72.52170	-71.21086	-69.93297	-68.67275	-67.42285	-66.18263	-64.95348	-63.73665	-62.53328	-61.34478	-60.17288	-59.01969	-57.88767	-56.77975	-55.69939	-55.06572	-54.65071	-53.63873	-53.16017	-52.66968	-51.75123	-50.89375	-50.10638	-49.84263	-49.41520	-49.07010	-48.88664	-48.12069	-47.99003	-47.91053	-47.81666	-22.73456	17.60629	43.99833
-1.20000			-75.03005	-73.74416	-72.46418	-71.19118	-69.92583	-68.66860	-67.42011	-66.18122	-64.95295	-63.73650	-62.53325	-61.34477	-60.17287	-59.01968	-57.88767	-56.77975	-55.69939	-55.06572	-54.65071	-53.63873	-53.16017	-52.66968	-51.75123	-50.89375	-50.10638	-49.84263	-49.41520	-49.07010	-48.88664	-48.12069	-47.99003	-47.91053	-47.81666	-22.73456	17.60629	43.99833
-1.15000			-75.02550	-73.74115	-72.46266	-71.19062	-69.92568	-68.66857	-67.42010	-66.18121	-64.95294	-63.73650	-62.53325	-61.34477	-60.17287	-59.01968	-57.88767	-56.77975	-55.69939	-55.06572	-54.65071	-53.63873	-53.16017	-52.66968	-51.75123	-50.89375	-50.10638	-49.84263	-49.41520	-49.07010	-48.88664	-48.12069	-47.99003	-47.91053	-47.81666	-22.73456	17.60629	43.99833
-1.10000			-75.02548	-73.74113	-72.46265	-71.19062	-69.92568	-68.66857	-67.42010	-66.18121	-64.95294	-63.73650	-62.53325	-61.34477	-60.17287	-59.01968	-57.88767	-56.77975	-55.69939	-55.06572	-54.65071	-53.63873	-53.16017	-52.66968	-51.75123	-50.89375	-50.10638	-49.84263	-49.41520	-49.07010	-48.88664	-48.12069	-47.99003	-47.91053	-47.81666	-22.73456	17.60629	43.99833
-1.05000			-75.02548	-73.74113	-72.46265	-71.19062	-69.92568	-68.66857	-67.42010	-66.18121	-64.95294	-63.73650	-62.53325	-61.34477	-60.17287	-59.01968	-57.88767	-56.77975	-55.69939	-55.06572	-54.65071	-53.63873	-53.16017	-52.66968	-51.75123	-50.89375	-50.10638	-49.84263	-49.41520	-49.07010	-48.88664	-48.12069	-47.99003	-47.91053	-47.81666	-22.73456	17.60629	43.99833
-1.00000			-75.02548	-73.74113	-72.46265	-71.19062	-69.92568	-68.66857	-67.42010	-66.18121	-64.95294	-63.73650	-62.53325	-61.34477	-60.17287	-59.01968	-57.88767	-56.77975	-55.69939	-55.06572	-54.65071	-53.63873	-53.16017	-52.66968	-51.75123	-50.89375	-50.10638	-49.84263	-49.41520	-49.07010	-48.88664	-48.12069	-47.99003	-47.91053	-47.81666	-22.73456	17.60629	43.99833
-0.95000			-75.02548	-73.74113	-72.46265	-71.19062	-69.92568	-68.66857	-67.42010	-66.18121	-64.95294	-63.73650	-62.53325	-61.34477	-60.17287	-59.01968	-57.88767	-56.77975	-55.69939	-55.06572	-54.65071	-53.63873	-53.16017	-52.66968	-51.75123	-50.89375	-50.10638	-49.84263	-49.41520	-49.07010	-48.88664	-48.12069	-47.99003	-47.91053	-47.81666	-22.73456	17.60629	43.99833
-0.90000			-75.02548	-73.74113	-72.46265	-71.19062	-69.92568	-68.66857	-67.42010	-66.18121	-64.95294	-63.73650	-62.53325	-61.34477	-60.17287	-59.01968	-57.88767	-56.77975	-55.69939	-55.06572	-54.65071	-53.63873	-53.16017	-52.66968	-51.75123	-50.89375	-50.10638	-49.84263	-49.41520	-49.07010	-48.88664	-48.12069	-47.99003	-47.91053	-47.81666	-22.73456	17.60629	43.99833
-0.85000			-75.02548	-73.74113	-72.46265	-71.19062	-69.92568	-68.66857	-67.42010	-66.18121	-64.95294	-63.73650	-62.53325	-61.34477	-60.17287	-59.01968	-57.88767	-56.77975	-55.69939	-55.06572	-54.65071	-53.63873	-53.16017	-52.66968	-51.75123	-50.89375	-50.10638	-49.84263	-49.41520	-49.07010	-48.88664	-48.12069	-47.99003	-47.91053	-47.81666	-22.73456	17.60629	43.99833
-0.80000			-75.02548	-73.74113	-72.46265	-71.19062	-69.92568	-68.66857	-67.42010	-66.18121	-64.95294	-63.73650	-62.53325	-61.34477	-60.17287	-59.01968	-57.88767	-56.77975	-55.69939	-55.06572	-54.65071	-53.63873	-53.16017	-52.66968	-51.75123	-50.89375	-50.10638	-49.84263	-49.41520	-49.07010	-48.88664	-48.12069	-47.99003	-47.91053	-47.81666	-22.73456	17.60629	43.99833
-0.75000			-75.02548	-73.74113	-72.46265	-71.19062	-69.92568	-68.66857	-67.42010	-66.18121	-64.95294	-63.73650	-62.53325	-61.34477	-60.17287	-59.01968	-57.88767	-56.77975	-55.69939	-55.06572	-54.65071	-53.63873	-53.16017	-52.66968	-51.75123	-50.89375	-50.10638	-49.84263	-49.41520	-49.07010	-48.88664	-48.12069	-47.99003	-47.91053	-47.81666	-22.73456	17.60629	43.99833
-0.70000			-75.02548	-73.74113	-72.46265	-71.19062	-69.92568	-68.66857	-67.42010	-66.18121	-64.95294	-63.73650	-62.53325	-61.34477	-60.17287	-59.01968	-57.88767	-56.77975	-55.69939	-55.06572	-54.65071	-53.63873	-53.16017	-52.66968	-51.75123	-50.89375	-50.10638	-49.84263	-49.41520	-49.07010	-48.88664	-48.12069	-47.99003	-47.91053	-47.81666	-22.73456	17.60629	43.99833
-0.65000			-75.02548	-73.74113	-72.46265	-71.19062	-69.92568	-68.66857	-67.42010	-66.18121	-64.95294	-63.73650	-62.53325	-61.34477	-60.17287	-59.01968	-57.88767	-56.77975	-55.69939	-55.06572	-54.65071	-53.63873	-53.16017	-52.66968	-51.75123	-50.89375	-50.10638	-49.84263	-49.41520	-49.07010	-48.88664	-48.12069	-47.99003	-47.91053	-47.81666	-22.73456	17.60629	43.99833
-0.60000			-75.02548	-73.74113	-72.46265	-71.19062	-69.92568	-68.66857	-67.42010	-66.18121	-64.95294	-63.73650	-62.53325	-61.34477	-60.17287	-59.01968	-57.88767	-56.77975	-55.69939	-55.06572	-54.65071	-53.63873	-53.16017	-52.66968	-51.75123	-50.89375	-50.10638	-49.84263	-49.41520	-49.07010	-48.88664	-48.12069	-47.99003	-47.91053	-47.81666	-22.73456	17.60629	43.99833
-0.55000			-75.02548	-73.74113	-72.46265	-71.19062	-69.92568	-68.66857	-67.42010	-66.18121	-64.95294	-63.73650	-62.53325	-61.34477	-60.17287	-59.01968	-57.88767	-56.77975	-55.69939	-55.06572	-54.65071	-53.63873	-53.16017	-52.66968	-51.75123	-50.89375	-50.10638	-49.84263	-49.41520	-49.07010	-48.88664	-48.12069	-47.99003	-47.91053	-47.81666	-22.73456	17.60629	43.99833
-0.50000			-75.02548	-73.74113	-72.46265	-71.19062	-69.92568	-68.66857	-67.42010	-66.18121	-64.95294	-63.73650	-62.53325	-61.34477	-60.17287	-59.01968	-57.88767	-56.77975	-55.69939	-55.06572	-54.65071	-53.63873	-53.16017	-52.66968	-51.75123	-50.89375	-50.10638	-49.84263	-49.41520	-49.07010	-48.88664	-48.12069	-47.99003	-47.91053	-47.81666	-22.73456	17.60629	43.99833
-0.45000			-75.02548	-73.74113	-72.46265	-71.19062	-69.92568	-68.66857	-67.42010	-66.18121	-64.95294	-63.73650	-62.53325	-61.34477	-60.17287	-59.01968	-57.88767	-56.77975	-55.69939	-55.06572	-54.65071	-53.63873	-53.16017	-52.66968	-51.75123	-50.89375	-50.10638	-49.84263	-49.41520	-49.07010	-48.88664	-48.12069	-47.99003	-47.91053	-47.81666	-22.73456	17.60629	43.99833
-0.40000			-75.02548	-73.74113	-72.46265	-71.19062	-69.92568	-68.66857	-67.42010	-66.18121	-64.95294	-63.73650	-62.53325	-61.34477	-60.17287	-59.01968	-57.88767	-56.77975	-55.69939	-55.06572	-54.65071	-53.63873	-53.16017	-52.66968	-51.75123	-50.89375	-50.10638	-49.84263	-49.41520	-49.07010	-48.88664	-48.12069	-47.99003	-47.91053	-47.81666	-22.73456	17.60629	43.99833
-0.35000			-75.02548	-73.74113	-72.46265	-71.19062	-69.92568	-68.66857	-67.42010	-66.18121	-64.95294	-63.73650	-62.53325	-61.34477	-60.17287	-59.01968	-57.88767	-56.77975	-55.69939	-55.06572	-54.65071	-53.63873	-53.16017	-52.66968	-51.75123	-50.89375	-50.10638	-49.84263	-49.41520	-49.07010	-48.88664	-48.12069	-47.99003	-47.91053	-47.81666	-22.73456	17.60629	43.99833
-0.30000			-75.02548	-73.74113	-72.46265	-71.19062	-69.92568	-68.66857	-67.42010	-66.18121	-64.95294	-63.73650	-62.53325	-61.34477	-60.17287	-59.01968	-57.88767	-56.77975	-55.69939	-55.06572	-54.65071	-53.63873	-53.16017	-52.66968	-51.75123	-50.89375	-50.10638	-49.84263	-49.41520	-49.07010	-48.88664	-48.12069	-47.99003	-47.91053	-47.81666	-22.73456	17.60629	43.99833
-0.25000			-75.02548	-73.74113	-72.46265	-71.19062	-69.92568	-68.66857	-67.42010	-66.18121	-64.95294	-63.73650	-62.53325	-61.34477	-60.17287	-59.01968	-57.88767	-56.77975	-55.69939	-55.06572	-54.65071	-53.63873	-53.16017	-52.66968	-51.75123	-50.89375	-50.10638	-49.84263	-49.41520	-49.07010	-48.88664	-48.12069	-47.99003	-47.91053	-47.81666	-22.73456	17.60629	43.99833
-0.20000			-75.02548	-73.74113	-72.46265	-71.19062	-69.92568	-68.66857	-67.42010	-66.18121	-64.95294	-63.73650	-62.53325	-61.34477	-60.17287	-59.01968	-57.88767	-56.77975	-55.69939	-55.06572	-54.65071	-53.63873	-53.16017	-52.66968	-51.75123	-50.89375	-50.10638	-49.84263	-49.41520	-49.07010	-48.88664	-48.12069	-47.99003	-47.91053	-47.81666	-22.73456	17.60629	43.99833
-0.15000			-75.02548	-73.74113	-72.46265	-71.19062	-69.92568	-68.66857	-67.42010	-66.18121	-64.95294	-63.73650	-62.53325	-61.34477	-60.17287	-59.01968	-57.88767	-56.77975	-55.69939	-55.06572	-54.65071	-53.63873	-53.16017	-52.66968	-51.75123	-50.89375	-50.10638	-49.84263	-49.41520	-49.07010	-48.88664	-48.12069	-47.99003	-47.91053	-47.81666	-22.73456	17.60629	43.99833
-0.10000			-75.02548	-73.74113	-72.46265	-71.19062	-69.92568	-68.66857	-67.42010	-66.18121	-64.95294	-63.73650	-62.53325	-61.34477	-60.17287	-59.01968	-57.88767	-56.77975	-55.69939	-55.06572	-54.65071	-53.63873	-53.16017	-52.66968	-51.75123	-50.89375	-50.10638	-49.84263	-49.41520	-49.07010	-48.88664	-48.12069	-47.99003	-47.91053	-47.81666	-22.73456	17.60629	43.99833
-0.05000			-75.02548	-73.74113	-72.46265	-71.19062	-69.92568	-68.66857	-67.42010	-66.18121	-64.95294	-63.73650	-62.53325	-61.34477	-60.17287	-59.01968	-57.88767	-56.77975	-55.69939	-55.06572	-54.65071	-53.63873	-53.16017	-52.66968	-51.75123	-50.89375	-50.10638	-49.84263	-49.41520	-49.07010	-48.88664	-48.12069	-47.99003	-47.91053	-47.81666	-22.73456	17.60629	43.99833
0.00000			-75.02548	-73.74113	-72.46265	-71.19062	-69.92568	-68.66857	-67.42010	-66.18121	-64.95294	-63.73650	-62.53325	-61.34477	-60.17287	-59.01968	-57.88767	-56.77975	-55.69939	-55.06572	-54.65071	-53.63873	-53.16017	-52.66968	-51.75123	-50.89375	-50.10638	-49.84263	-49.41520	-49.07010	-48.88664	-48.12069	-47.99003	-47.91053	-47.81666	-22.73456	17.60629	43.99833
0.05000			-75.02548	-73.74113	-72.46265	-71.19062	-69.92568	-68.66857	-67.42010	-66.18121	-64.95294	-63.73650	-62.53325	-61.34477	-60.17287	-59.01968	-57.88767	-56.77975	-55.69939	-55.06572	-54.65071	-53.63873	-53.16017	-52.66968	-51.75123	-50.89375	-50.10638	-49.84263	-49.41520	-49.07010	-48.88664	-48.12069	-47.99003	-47.91053	-47.81666	-22.73456	17.60629	43.99833
0.10000			-75.02548	-73.74113	-72.46265	-71.19062	-69.92568	-68.66857	-67.42010	-66.18121	-64.95294	-63.73650	-62.53325	-61.34477	-60.17287	-59.01968	-57.88767	-56.77975	-55.69939	-55.06572	-54.65071	-53.63873	-53.16017	-52.66968	-51.75123	-50.89375	-50.10638	-49.84263	-49.41520	-49.07010	-48.88664	-48.12069	-47.99003	-47.91053	-47.81666	-22.73456	17.60629	43.99833
0.15000			-75.02548	-73.74113	-72.46265	-71.19062	-69.92568	-68.66857	-67.42010	-66.18121	-64.95294	-63.73650	-62.53325	-61.34477	-60.17287	-59.01968	-57.88767	-56.77975	-55.69939	-55.06572	-54.65071	-53.63873	-53.16017	-52.66968	-51.75123	-50.89375	-50.10638	-49.84263	-49.41520	-49.07010	-48.88664	-48.12069	-47.99003	-47.91053	-47.81666	-22.73456	17.60629	43.99833
0.20000			-75.02548	-73.74113	-72.46265	-71.19062	-69.92568	-68.66857	-67.42010	-66.18121	-64.95294	-63.73650	-62.53325	-61.34477	-60.17287	-59.01968	-57.88767	-56.77975	-55.69939	-55.06572	-54.65071	-53.63873	-53.16017	-52.66968	-51.75123	-50.89375	-50.10638	-49.84263	-49.41520	-49.07010	-48.88664	-48.12069	-47.99003	-47.91053	-47.81666	-22.73456	17.60629	43.99833
0.25000			-75.02548	-73.74113	-72.46265	-71.19062	-69.92568	-68.66857	-67.42010	-66.18121	-64.95294	-63.73650	-62.53325	-61.34477	-60.17287	-59.01968	-57.88767	-56.77975	-55.69939	-55.06572	-54.65071	-53.63873	-53.16017	-52.66968	-51.75123	-50.89375	-50.10638	-49.84263	-49.41520	-49.07010	-48.88664	-48.12069	-47.99003	-47.91053	-47.81666	-22.73456	17.60629	43.99833
0.30000			-75.02548	-73.74113	-72.46265	-71.19062	-69.92568	-68.66857	-67.42010	-66.18121	-64.95294	-63.73650	-62.53325	-61.34477	-60.17287	-59.01968	-57.88767	-56.77975	-55.69939	-55.06572	-54.65071	-53.63873	-53.16017	-52.66968	-51.75123	-50.89375	-50.10638	-49.84263	-49.41520	-49.07010	-48.88664	-48.12069	-47.99003	-47.91053	-47.81666	-22.73456	17.60629	43.99833
0.35000			-75.02548	-73.74113	-72.46265	-71.19062	-69.92568	-68.66857	-67.42010	-66.18121	-64.95294	-63.73650	-62.53325	-61.34477	-60.17287	-59.01968	-57.88767	-56.77975	-55.69939	-55.06572	-54.65071	-53.63873	-53.16017	-52.66968	-51.75123	-50.89375	-50.10638	-49.84263	-49.41520	-49.07010	-48.88664	-48.12069	-47.99003	-47.91053	-47.81666	-22.73456	17.60629	43.99833
0.40000			-75.02548	-73.74113	-72.46265	-71.19062	-69.92568	-68.66857	-67.42010	-66.18121	-64.95294	-63.73650	-62.53325	-61.34477	-60.17287	-59.01968	-57.88767	-56.77975	-55.69939	-55.06572	-54.65071	-53.63873	-53.16017	-52.66968	-51.75123	-50.89375	-50.10638	-49.84263	-49.41520	-49.07010	-48.88664	-48.12069	-47.99003	-47.91053	-47.81666	-22.73456	17.60629	43.99833
0.45000			-75.02548	-73.74113	-72.46265	-71.19062	-69.92568	-68.66857	-67.42010	-66.18121	-64.95294	-63.73650	-62.53325	-61.34477	-60.17287	-59.01968	-57.88767	-56.77975	-55.69939	-55.06572	-54.65071	-53.63873	-53.16017	-52.66968	-51.75123	-50.89375	-50.10638	-49.84263	-49.41520	-49.07010	-48.88664	-48.12069	-47.99003	-47.91053	-47.81666	-22.73456	17.60629	43.99833
0.50000			-75.02548	-73.74113	-72.46265	-71.19062	-69.92568	-68.66857	-67.42010	-66.18121	-64.95294	-63.73650	-62.53325	-61.34477	-60.17287	-59.01968	-57.88767	-56.77975	-55.69939	-55.06572	-54.65071	-53.63873	-53.16017	-52.66968	-51.75123	-50.89375	-50.10638	-49.84263	-49.41520	-49.07010	-48.88664	-48.12069	-47.99003	-47.91053	-47.81666	-22.73456	17.60629	43.99833
0.55000			-75.02548	-73.74113	-72.46265	-71.19062	-69.92568	-68.66857	-67.42010	-66.18121	-64.95294	-63.73650	-62.53325	-61.34477	-60.17287	-59.01968	-57.88767	-56.77975	-55.69939	-55.06572	-54.65071	-53.63873	-53.16017	-52.66968	-51.75123	-50.89375	-50.10638	-49.84263	-49.41520	-49.07010	-48.88664	-48.12069	-47.99003	-47.91053	-47.81666	-22.73456	17.60629	43.99833
0.60000			-75.02548	-73.74113	-72.46265	-71.19062	-69.92568	-68.66857	-67.42010	-66.18121	-64.95294	-63.73650	-62.53325	-61.34477	-60.17287	-59.01968	-57.88767	-56.77975	-55.69939	-55.06572	-54.65071	-53.63873	-53.16017	-52.66968	-51.75123	-50.89375	-50.10638	-49.84263	-49.41520	-49.07010	-48.88664	-48.12069	-47.99003	-47.91053	-47.81666	-22.73456	17.60629	43.99833
0.65000			-75.02548	-73.74113	-72.46265	-71.19062	-69.92568	-68.66857	-67.42010	-66.18121	-64.95294	-63.73650	-62.53325	-61.34477	-60.17287	-59.01968	-57.88767	-56.77975	-55.69939	-55.06572	-54.65071	-53.63873	-53.16017	-52.66968	-51.75123	-50.89375	-50.10638	-49.84263	-49.41520	-49.07010	-48.88664	-48.12069	-47.99003	-47.91053	-47.81666	-22.73456	17.60629	43.99833
0.70000			-75.02548	-73.74113	-72.46265	-71.19062	-69.92568	-68.66857	-67.42010	-66.18121	-64.95294	-63.73650	-62.53325	-61.34477	-60.17287	-59.01968	-57.88767	-56.77975	-55.69939	-55.06572	-54.65071	-53.63873	-53.16017	-52.66968	-51.75123	-50.89375	-50.10638	-49.84263	-49.41520	-49.07010	-48.88664	-48.12069	-47.99003	-47.91053	-47.81666	-22.73456	17.60629	43.99833
0.75000			-75.02548	-73.74113	-72.46265	-71.19062	-69.92568	-68.66857	-67.42010	-66.18121	-64.95294	-63.73650	-62.53325	-61.34477	-60.17287	-59.01968	-57.88767	-56.77975	-55.69939	-55.06572	-54.65071	-53.63873	-53.16017	-52.66968	-51.75123	-50.89375	-50.10638	-49.84263	-49.41520	-49.07010	-48.88664	-48.12069	-47.99003	-47.91053	-47.81666	-22.73456	17.60629	43.99833
0.80000			-75.02548	-73.74113	-72.46265	-71.19062	-69.92568	-68.66857	-67.42010	-66.18121	-64.95294	-63.73650	-62.53325	-61.34477	-60.17287	-59.01968	-57.88767	-56.77975	-55.69939	-55.06572	-54.65071	-53.63873	-53.16017	-52.66968	-51.75123	-50.89375	-50.10638	-49.84263	-49.41520	-49.07010	-48.88664	-48.12069	-47.99003	-47.91053	-47.81666	-22.73456	17.60629	43.99833
0.85000			-75.02548	-73.74113	-72.46265	-71.19062	-69.92568	-68.66857	-67.42010	-66.18121	-64.95294	-63.73650	-62.53325	-61.34477	-60.17287	-59.01968	-57.88767	-56.77975	-55.69939	-55.06572	-54.65071	-53.63873	-53.16017	-52.66968	-51.75123	-50.89375	-50.10638	-49.84263	-49.41520	-49.07010	-48.88664	-48.12069	-47.99003	-47.91053	-47.81666	-22.73456	17.60629	43.99833
0.90000			-75.02548	-73.74113	-72.46265	-71.19062	-69.92568	-68.66857	-67.42010	-66.18121	-64.95294	-63.73650	-62.53325	-61.34477	-60.17287	-59.01968	-57.88767	-56.77975	-55.69939	-55.06572	-54.65071	-53.63873	-53.16017	-52.66968	-51.75123	-50.89375	-50.10638	-49.84263	-49.41520	-49.07010	-48.88664	-48.12069	-47.99003	-47.91053	-47.81666	-22.73456	17.60629	43.99833
0.95000			-75.02548	-73.74113	-72.46265	-71.19062	-69.92568	-68.66857	-67.42010	-66.18121	-64.95294	-63.73650	-62.53325	-61.34477	-60.17287	-59.01968	-57.88767	-56.77975	-55.69939	-55.06572	-54.65071	-53.63873	-53.16017	-52.66968	-51.75123	-50.89375	-50.10638	-49.84263	-49.41520	-49.07010	-48.88664	-48.12069	-47.99003	-47.91053	-47.81666	-22.73456	17.60629	43.99833
1.00000			-75.02548	-73.74113	-72.46265	-71.19062	-69.92568	-68.66857	-67.42010	-66.18121	-64.95294	-63.73650	-62.53325	-61.34477	-60.17287	-59.01968	-57.88767	-56.77975	-55.69939	-55.06572	-54.65071	-53.63873	-53.16017	-52.66968	-51.75123	-50.89375	-50.10638	-49.84263	-49.41520	-49.07010	-48.88664	-48.12069	-47.99003	-47.91053	-47.81666	-22.73456	17.60629	43.99833
1.05000			-75.02548	-73.74113	-72.46265	-71.19062	-69.92568	-68.66857	-67.42010	-66.18121	-64.95294	-63.73650	-62.53325	-61.34477	-60.17287	-59.01968	-57.88767	-56.77975	-55.69939	-55.06572	-54.65071	-53.63873	-53.16017	-52.66968	-51.75123	-50.89375	-50.10638	-49.84263	-49.41520	-49.07010	-48.88664	-48.12069	-47.99003	-47.91053	-47.81666	-22.73456	17.60629	43.99833
1.10000			-75.02548	-73.74113	-72.46265	-71.19062	-69.92568	-68.66857	-67.42010	-66.18121	-64.95294	-63.73650	-62.53325	-61.34477	-60.17287	-59.01968	-57.88767	-56.77975	-55.69939	-55.06572	-54.65071	-53.63873	-53.16017	-52.66968	-51.75123	-50.89375	-50.10638	-49.84263	-49.41520	-49.07010	-48.88664	-48.12069	-47.99003	-47.91053	-47.81666	-22.73456	17.60629	43.99833
1.15000			-75.02550	-73.74115	-72.46266	-71.19062	-69.92568	-68.66857	-67.42010	-66.18121	-64.95294	-63.73650	-62.53325	-61.34477	-60.17287	-59.01968	-57.88767	-56.77975	-55.69939	-55.06572	-54.65071	-53.63873	-53.16017	-52.66968	-51.75123	-50.89375	-50.10638	-49.84263	-49.41520	-49.07010	-48.88664	-48.12069	-47.99003	-47.91053	-47.81666	-22.73456	17.60629	43.99833
1.20000			-75.03005	-73.74416	-72.46418	-71.19118	-69.92583	-68.66860	-67.42011	-66.18122	-64.95295	-63.73650	-62.53325	-61.34477	-60.17287	-59.01968	-57.88767	-56.77975	-55.69939	-55.06572	-54.65071	-53.63873	-53.16017	-52.66968	-51.75123	-50.89375	-50.10638	-49.84263	-49.41520	-49.07010	-48.88664	-48.12069	-47.99003	-47.91053	-47.81666	-22.73456	17.60629	43.99833
1.25000			-75.29391	-73.88062	-72.52170	-71.21086	-69.93297	-68.67275	-67.42285	-66.18263	-64.95348	-63.73665	-62.53328	-61.34478	-60.17288	-59.01969	-57.88767	-56.77975	-55.69939	-55.06572	-54.65071	-53.63873	-53.16017	-52.66968	-51.75123	-50.89375	-50.10638	-49.84263	-49.41520	-49.07010	-48.88664	-48.12069	-47.99003	-47.91053	-47.81666	-22.73456	17.60629	43.99833
1.30000				-74.92913	-73.36074	-71.83237	-70.34963	-68.91892	-67.54598	-66.23213	-64.96955	-63.74236	-62.53655	-61.34679	-60.17382	-59.02000	-57.88775	-56.77977	-55.69939	-55.06572	-54.65072	-53.63873	-53.16017	-52.66968	-51.75123	-50.89375	-50.10638	-49.84263	-49.41520	-49.07010	-48.88664	-48.12069	-47.99003	-47.91053	-47.81666	-22.73456	17.60629	43.99833	65.40003
1.35000					-74.95054	-73.28158	-71.64394	-70.04099	-68.47662	-66.95552	-65.48331	-64.06654	-62.71204	-61.42427	-60.20048	-59.02800	-57.89119	-56.78187	-55.70048	-55.06572	-54.65111	-53.63883	-53.16017	-52.66970	-51.75124	-50.89375	-50.10638	-49.84263	-49.41520	-49.07010	-48.88664	-48.12069	-47.99003	-47.91053	-47.81666	-22.73456	17.60629	43.99833	65.40003
1.40000						-75.19902	-73.44929	-71.72722	-70.03557	-68.37740	-66.75615	-65.17573	-63.64070	-62.15641	-60.72919	-59.36639	-58.07576	-56.86320	-55.72781	-55.06572	-54.65875	-53.64190	-53.16017	-52.67157	-51.75217	-50.89407	-50.10646	-49.84263	-49.41521	-49.07010	-48.88665	-48.12069	-47.99003	-47.91054	-47.81666	-22.73456	17.60629	43.99833	65.40003
1.45000						-77.45028	-75.60568	-73.78363	-71.98694	-70.21840	-68.48097	-66.77786	-65.11262	-63.48927	-61.91235	-60.38708	-58.91952	-57.51671	-56.18687	-55.06572	-54.93934	-53.78368	-53.16017	-52.72684	-51.76795	-50.89851	-50.10895	-49.84264	-49.41673	-49.07014	-48.88722	-48.12083	-47.99011	-47.91058	-47.81670	-22.73456	17.60629	43.99833	65.40003
1.50000								-76.13327	-74.24308	-72.37635	-70.53610	-68.72545	-66.94771	-65.20648	-63.50581	-61.85026	-60.24501	-58.69603	-57.21025	-55.79571	-55.06572	-54.46177	-53.21955	-53.16017	-52.08176	-51.06307	-50.17469	-49.84272	-49.43459	-49.07130	-48.89172	-48.12370	-47.99108	-47.91328	-47.81815	-22.73456	17.60629	43.99832	65.40002
1.55000									-76.75927	-74.80325	-72.86888	-70.95952	-69.07851	-67.22933	-65.41580	-63.64214	-61.91316	-60.23440	-58.61226	-57.05425	-55.56938	-55.06561	-54.16751	-53.16017	-52.86199	-51.66796	-50.60319	-49.84539	-49.68961	-49.08347	-48.99056	-48.17470	-48.00978	-47.92525	-47.82644	-22.73457	17.60624	43.99814	65.40047
1.60000										-77.46775	-75.44820	-73.44844	-71.47217	-69.52291	-67.60434	-65.72045	-63.87571	-62.07527	-60.32511	-58.63237	-57.00585	-55.46191	-55.05848	-53.98478	-53.16019	-52.62719	-51.39010	-50.30691	-49.83887	-49.41345	-49.04410	-48.49869	-48.09097	-47.99691	-47.85120	-22.73537	17.60484	44.00038	65.45433
1.60600										-77.80177	-75.77285	-73.76298	-71.77594	-69.81529	-67.88471	-65.98815	-64.13005	-62.31551	-60.55047	-58.84202	-57.19898	-55.63673	-55.06086	-54.13830	-53.16022	-52.76259	-51.50496	-50.39995	-49.83904	-49.47691	-49.04568	-48.55177	-48.12892	-47.99780	-47.85525	-22.73581	17.60432	44.00288	65.48178
1.61200										-78.13845	-76.10048	-74.08071	-72.08309	-70.11123	-68.16879	-66.25970	-64.38838	-62.55987	-60.78005	-59.05601	-57.39658	-55.81669	-55.06452	-54.29425	-53.16031	-52.90187	-51.62385	-50.49683	-49.83927	-49.54432	-49.04855	-48.60575	-48.17239	-47.99829	-47.85897	-22.73646	17.60369	44.00711	65.52031
1.61800										-78.47757	-76.43095	-74.40156	-72.39358	-70.41069	-68.45656	-66.53512	-64.65072	-62.80836	-61.01390	-59.27439	-57.59869	-56.00157	-55.07174	-54.45079	-53.16069	-53.04457	-51.74663	-50.59742	-49.83977	-49.61555	-49.05361	-48.65955	-48.22077	-47.99873	-47.86229	-22.73742	17.60298	44.01394	65.57323
1.62400										-78.81873	-76.76412	-74.72542	-72.70734	-70.71364	-68.74802	-66.81438	-64.91706	-63.06101	-61.25204	-59.49719	-57.80537	-56.19131	-55.08713	-54.60358	-53.19421	-53.15747	-51.87312	-50.70159	-49.84118	-49.69004	-49.06231	-48.71170	-48.27344	-47.99928	-47.86517	-22.73877	17.60224	44.02454	65.64434
1.63000										-79.16125	-77.09976	-75.05218	-73.02428	-71.02003	-69.04313	-67.09750	-65.18744	-63.31785	-61.49453	-59.72447	-58.01668	-56.38594	-55.12149	-54.74225	-53.34154	-53.15944	-52.00309	-50.80923	-49.84658	-49.76474	-49.07673	-48.76007	-48.32973	-48.00005	-47.86761	-22.74068	17.60159	44.04050	65.73793
1.63600										-79.50369	-77.43760	-75.38168	-73.34434	-71.32981	-69.34190	-67.38450	-65.46188	-63.57893	-61.74141	-59.95631	-58.23271	-56.58553	-55.19514	-54.84712	-53.49275	-53.15965	-52.13624	-50.92022	-49.87925	-49.81641	-49.09960	-48.80200	-48.38892	-48.00111	-47.86962	-22.74332	17.60125	44.06382	65.85865
1.64200										-79.84219	-77.77725	-75.71376	-73.66741	-71.64296	-69.64431	-67.67538	-65.74043	-63.84432	-61.99277	-60.19279	-58.45355	-56.79016	-55.31999	-54.90737	-53.64508	-53.15978	-52.27221	-51.03445	-49.95683	-49.82738	-49.13342	-48.83508	-48.45023	-48.00248	-47.87121	-22.74689	17.60156	44.09703	66.01136
1.64800										-80.16274	-78.11816	-76.04819	-73.99338	-71.95941	-69.95035	-67.97019	-66.02316	-64.11409	-62.24870	-60.43401	-58.67931	-56.99989	-55.48138	-54.93940	-53.79665	-53.15998	-52.41050	-51.15175	-50.04720	-49.82981	-49.17904	-48.85857	-48.51289	-48.00418	-47.87243	-22.75166	17.60301	44.14317	66.20101
1.65000										-80.25781	-78.23193	-76.16014	-74.10267	-72.06562	-70.05318	-68.06934	-66.11834	-64.20500	-62.33504	-60.51550	-58.75568	-57.07095	-55.54014	-54.94742	-53.84656	-53.16009	-52.45700	-51.19150	-50.07865	-49.83024	-49.19669	-48.86445	-48.53393	-48.00481	-47.87276	-22.75356	17.60388	44.16203	66.27328
1.65400										-80.40708	-78.45948	-76.38469	-74.32213	-72.27912	-70.26005	-68.26897	-66.31013	-64.38834	-62.50931	-60.68010	-58.91011	-57.21481	-55.66268	-54.96271	-53.94469	-53.16041	-52.55041	-51.27193	-50.14311	-49.83097	-49.23515	-48.87383	-48.57608	-48.00620	-47.87331	-22.75791	17.60637	44.20583	66.43244
1.66000										-80.52551	-78.79995	-76.72294	-74.65351	-72.60204	-70.57341	-68.57179	-66.60144	-64.66719	-62.77474	-60.93118	-59.14605	-57.43497	-55.85587	-54.98983	-54.08499	-53.16137	-52.69092	-51.39473	-50.24327	-49.83231	-49.29924	-48.88340	-48.63897	-48.00851	-47.87390	-22.76594	17.61266	44.28910	66.71021
1.66600										-80.60333	-79.13750	-77.06249	-74.98736	-72.92814	-70.89048	-68.87873	-66.89722	-64.95078	-63.04511	-61.18739	-59.38723	-57.66040	-56.05747	-55.03079	-54.21160	-53.16373	-52.83023	-51.51983	-50.34715	-49.83480	-49.36859	-48.89005	-48.70046	-48.01107	-47.87428	-22.77609	17.62327	44.39752	67.03849
1.67200										-80.68725	-79.46873	-77.40283	-75.32348	-73.25736	-71.21130	-69.18991	-67.19762	-65.23926	-63.32060	-61.44884	-59.63374	-57.89107	-56.26579	-55.09498	-54.31788	-53.17047	-52.96410	-51.64678	-50.45436	-49.83976	-49.44037	-48.89704	-48.75857	-48.01382	-47.87451	-22.78865	17.64001	44.53594	67.42090
1.67800										-80.79413	-79.78790	-77.74327	-75.66166	-73.58968	-71.53594	-69.50546	-67.50279	-65.53282	-63.60135	-61.71566	-59.88561	-58.12690	-56.47986	-55.18883	-54.40007	-53.19703	-53.07543	-51.77503	-50.56452	-49.84959	-49.51109	-48.91031	-48.80836	-48.01667	-47.87467	-22.80390	17.66519	44.70943	67.86050
1.68400										-80.93732	-80.08625	-78.08299	-76.00166	-73.92506	-71.86449	-69.82555	-67.81294	-65.83164	-63.88752	-61.98794	-60.14284	-58.36777	-56.69899	-55.31263	-54.46118	-53.28172	-53.12368	-51.90379	-50.67726	-49.86851	-49.57571	-48.94000	-48.84043	-48.01955	-47.87485	-22.82200	17.70161	44.92309	68.35972
1.69000										-81.12925	-80.35418	-78.42097	-76.34320	-74.26349	-72.19709	-70.15037	-68.12828	-66.13591	-64.17924	-62.26572	-60.40536	-58.61345	-56.92262	-55.46130	-54.51048	-53.39500	-53.13565	-52.03201	-50.79218	-49.90252	-49.62767	-48.98708	-48.85444	-48.02236	-47.87513	-22.84298	17.75261	45.18191	68.92037
1.69600										-81.37416	-80.58961	-78.75599	-76.68595	-74.60496	-72.53389	-70.48016	-68.44904	-66.44582	-64.47661	-62.54899	-60.67303	-58.86367	-57.15027	-55.62837	-54.55954	-53.50421	-53.14093	-52.15824	-50.90882	-49.95585	-49.66241	-49.04203	-48.86041	-48.02500	-47.87559	-22.86665	17.82211	45.49062	69.54370
1.70000										-81.56260	-80.73362	-78.97701	-76.91495	-74.83428	-72.76084	-70.70289	-68.66602	-66.65564	-64.67802	-62.74086	-60.85423	-59.03284	-57.30406	-55.74730	-54.59744	-53.56996	-53.14427	-52.24029	-50.98729	-50.00145	-49.67667	-49.08019	-48.86296	-48.02663	-47.87602	-22.88371	17.88085	45.72630	69.99443
1.70200										-81.66265	-80.80362	-79.08666	-77.02955	-74.94945	-72.87506	-70.81516	-68.77547	-66.76153	-64.77968	-62.83768	-60.94563	-59.11810	-57.38152	-55.80858	-54.61894	-53.60022	-53.14626	-52.28041	-51.02668	-50.02669	-49.68174	-49.09942	-48.86413	-48.02739	-47.87629	-22.89255	17.91447	45.85354	70.23040
1.70800										-81.97934	-81.01277	-79.41155	-77.37358	-75.29697	-73.22082	-71.15565	-69.10779	-67.08317	-65.08844	-63.13161	-61.22287	-59.37637	-57.61598	-55.99832	-54.69639	-53.67989	-53.15488	-52.39562	-51.14517	-50.10970	-49.69133	-49.15709	-48.86788	-48.02946	-47.87730	-22.91983	18.03452	46.27451	70.98075
1.71400										-82.31152	-81.23008	-79.72936	-77.71753	-75.64752	-73.57142	-71.50194	-69.44622	-67.41079	-65.40279	-63.43055	-61.50440	-59.63809	-57.85331	-56.19524	-54.79542	-53.74432	-53.16996	-52.50007	-51.26356	-50.20048	-49.69651	-49.21366	-48.87270	-48.03114	-47.87865	-22.94721	18.18740	46.75678	71.79459
1.72000										-82.65038	-81.46324	-80.03934	-78.06083	-76.00107	-73.92713	-71.85432	-69.79093	-67.74438	-65.72251	-63.73416	-61.78981	-59.90289	-58.09324	-56.39782	-54.91559	-53.79861	-53.19480	-52.58946	-51.38096	-50.29645	-49.70157	-49.26759	-48.87918	-48.03243	-47.88037	-22.97290	18.37848	47.30299	72.67146
1.72600										-82.98850	-81.71567	-80.34165	-78.40277	-76.35758	-74.28824	-72.21308	-70.14202	-68.08381	-66.04732	-64.04204	-62.07869	-60.17043	-58.33556	-56.60508	-55.05402	-53.85038	-53.23130	-52.66079	-51.49616	-50.39619	-49.71067	-49.31660	-48.88764	-48.03335	-47.88244	-22.99450	18.61316	47.91520
1.73200									-83.35839	-83.29648	-81.98757	-80.63760	-78.74256	-76.71696	-74.65507	-72.57848	-70.49949	-68.42885	-66.37684	-64.35376	-62.37065	-60.44043	-58.58013	-56.81639	-55.20723	-53.90791	-53.27766	-52.71490	-51.60755	-50.49897	-49.72835	-49.35771	-48.89824	-48.03397	-47.88482	-23.00899	18.89681	48.59486
1.73800									-83.36194	-83.35291	-82.27669	-80.92956	-79.07927	-77.07904	-75.02793	-72.95071	-70.86323	-68.77916	-66.71061	-64.66887	-62.66532	-60.71265	-58.82688	-57.03137	-55.37215	-53.97851	-53.32821	-52.75751	-51.71299	-50.60440	-49.75883	-49.38812	-48.91088	-48.03443	-47.88740	-23.01269	19.23456	49.34288
1.74400									-83.36548	-83.35580	-82.57876	-81.22061	-79.41189	-77.44352	-75.40711	-73.32988	-71.23300	-69.13427	-67.04814	-64.98695	-62.96240	-60.98698	-59.07581	-57.24979	-55.54646	-54.06701	-53.37637	-52.79734	-51.80979	-50.71221	-49.80431	-49.40718	-48.92524	-48.03490	-47.89005	-23.00127	19.63120	50.15968
1.75000									-83.37054	-83.35701	-82.88703	-81.51401	-79.73937	-77.80993	-75.79288	-73.71598	-71.60842	-69.49368	-67.38895	-65.30763	-63.26167	-61.26334	-59.32697	-57.47154	-55.72856	-54.17494	-53.41787	-52.84348	-51.89505	-50.82217	-49.86410	-49.41726	-48.94072	-48.03561	-47.89263	-22.96981	20.09108	51.04528
1.75600									-83.38870	-83.35807	-83.18387	-81.81275	-80.06076	-78.17754	-76.18546	-74.10885	-71.98898	-69.85683	-67.73258	-65.63062	-63.56301	-61.54175	-59.58047	-57.69665	-55.91737	-54.30110	-53.45146	-52.90348	-51.96644	-50.93391	-49.93585	-49.42256	-48.95640	-48.03676	-47.89495	-22.91281	20.61804	51.99931
1.76200									-83.54656	-83.35930	-83.33425	-82.11923	-80.37542	-78.54527	-76.58496	-74.50820	-72.37408	-70.22315	-68.07865	-65.95571	-63.86637	-61.82229	-59.83648	-57.92518	-56.11226	-54.44305	-53.47764	-52.98210	-52.02344	-51.04678	-50.01713	-49.42748	-48.97112	-48.03851	-47.89689	-22.82437	21.21531	53.02112
1.76800									-83.82029	-83.36095	-83.35042	-82.43503	-80.68327	-78.91153	-76.99141	-74.91353	-72.76308	-70.59215	-68.42687	-66.28279	-64.17180	-62.10513	-60.09521	-58.15731	-56.31285	-54.59833	-53.49741	-53.08076	-52.06814	-51.15967	-50.10595	-49.43582	-48.98366	-48.04096	-47.89837	-22.69825	21.88555	54.10980
1.77400									-84.07204	-83.36347	-83.35463	-82.76030	-80.98516	-79.27403	-77.40467	-75.32425	-73.15531	-70.96342	-68.77705	-66.61187	-64.47940	-62.39047	-60.35693	-58.39323	-56.51904	-54.76504	-53.51184	-53.19794	-52.10492	-51.27067	-50.20082	-49.45042	-48.99306	-48.04406	-47.89941	-22.52799	22.63080	55.26428
1.78000									-84.27432	-83.37029	-83.35704	-83.09085	-81.28315	-79.62963	-77.82442	-75.73962	-73.55017	-71.33663	-69.12912	-66.94301	-64.78938	-62.67857	-60.62193	-58.63324	-56.73084	-54.94190	-53.52358	-53.32886	-52.13962	-51.37688	-50.30045	-49.47301	-48.99902	-48.04765	-47.90011	-22.30712	23.45252	56.48331
1.78600								-84.69288	-84.41739	-83.47502	-83.35920	-83.33052	-81.58077	-79.97416	-78.25018	-76.15890	-73.94716	-71.71161	-69.48310	-67.27639	-65.10198	-62.96974	-60.89055	-58.87763	-56.94841	-55.12810	-53.55310	-53.45039	-52.17861	-51.47417	-50.40369	-49.50411	-49.00207	-48.05148	-47.90065	-22.02917	24.35163	57.76555
1.79200								-84.70921	-84.51445	-83.80011	-83.36104	-83.35039	-81.88297	-80.30262	-78.68119	-76.58130	-74.34590	-72.08830	-69.83913	-67.61224	-65.41751	-63.26431	-61.16313	-59.12674	-57.17195	-55.32315	-53.67456	-53.48609	-52.22784	-51.55771	-50.50942	-49.54333	-49.00337	-48.05524	-47.90126	-21.68784	25.32853	59.10957
1.79800							-85.12700	-84.73113	-84.59546	-84.12179	-83.36248	-83.35344	-82.19548	-80.60976	-79.11645	-77.00615	-74.74615	-72.46677	-70.19742	-67.95086	-65.73629	-63.56264	-61.44005	-59.38092	-57.40169	-55.52667	-53.84239	-53.48011	-52.29107	-51.62357	-50.61644	-49.58975	-49.00440	-48.05863	-47.90216	-21.27707	26.38317	60.51389
1.80000							-85.15903	-84.74480	-84.62411	-84.21587	-83.36291	-83.35397	-82.30292	-80.70662	-79.26225	-77.14821	-74.87988	-72.59334	-70.31739	-68.06440	-65.84333	-63.66299	-61.53338	-59.46683	-57.47968	-55.59634	-53.90188	-53.47558	-52.31530	-51.64130	-50.65219	-49.60664	-49.00495	-48.05963	-47.90256	-21.12371	26.75193	60.99513
1.80400							-85.22836	-84.80824	-84.67478	-84.36341	-83.36376	-83.35474	-82.52373	-80.89145	-79.55453	-77.43286	-75.14782	-72.84717	-70.55824	-68.29257	-66.05869	-63.86512	-61.72166	-59.64049	-57.63783	-55.73834	-54.02445	-53.46468	-52.36767	-51.67069	-50.72347	-49.64226	-49.00663	-48.06140	-47.90354	-20.79110	27.51512	61.97698
1.81000							-85.37752	-84.99815	-84.70585	-84.47654	-83.36520	-83.35562	-82.87117	-81.14647	-79.99333	-77.86099	-75.55094	-73.22976	-70.92195	-68.63775	-66.38508	-64.17209	-62.00831	-59.90572	-57.88047	-55.95774	-54.21563	-53.44745	-52.45171	-51.70153	-50.82895	-49.69974	-49.01129	-48.06342	-47.90554	-20.22450	28.72359	63.49731
1.81600							-85.62490	-85.14316	-84.71785	-84.52439	-83.36975	-83.35698	-83.23554	-81.37823	-80.42918	-78.29022	-75.95569	-73.61486	-71.28890	-68.98679	-66.71584	-64.48389	-62.30026	-60.17679	-58.12961	-56.18432	-54.41383	-53.43663	-52.53284	-51.72059	-50.93091	-49.76110	-49.01930	-48.06468	-47.90822	-19.57223	30.00750	65.07333
1.82200						-86.05106	-85.77036	-85.22010	-84.72549	-84.55054	-83.63293	-83.36406	-83.35498	-81.59715	-80.85436	-78.72039	-76.36231	-74.00286	-71.65951	-69.34004	-67.05129	-64.80081	-62.59774	-60.45381	-58.38513	-56.41746	-54.61769	-53.44379	-52.59808	-51.73283	-51.02663	-49.82528	-49.03129	-48.06532	-47.91156	-18.82968	31.36554	66.70349
1.82800						-86.22123	-85.80192	-85.26939	-84.73155	-84.56823	-84.03636	-83.36597	-83.35595	-81.82676	-81.24999	-79.15140	-76.77113	-74.39416	-72.03416	-69.69788	-67.39174	-65.12307	-62.90086	-60.73673	-58.64674	-56.65643	-54.82622	-53.48137	-52.63594	-51.74298	-51.11248	-49.89110	-49.04755	-48.06570	-47.91543	-17.99273	32.79617	68.38625
1.83400						-86.26135	-85.82115	-85.30698	-84.73741	-84.58614	-84.44985	-83.36717	-83.35636	-82.11078	-81.57791	-79.58322	-77.18253	-74.78919	-72.41322	-70.06059	-67.73739	-65.45078	-63.20962	-61.02542	-58.91406	-56.90053	-55.03870	-53.55573	-52.64392	-51.75513	-51.18400	-49.95720	-49.06813	-48.06631	-47.91957	-17.05780	34.29772	70.12010
1.84000						-86.29529	-85.83807	-85.33891	-84.89417	-84.73840	-84.58604	-83.36831	-83.35666	-82.47536	-81.81771	-80.01577	-77.59693	-75.18833	-72.79703	-70.42841	-68.08839	-65.78398	-63.52395	-61.31962	-59.18664	-57.14912	-55.25470	-53.66366	-52.63214	-51.77149	-51.23714	-50.02181	-49.09278	-48.06781	-47.92363	-16.02193	35.86838	71.90353
1.84600						-86.33064	-85.85564	-85.36968	-85.32576	-84.74475	-84.59646	-83.36953	-83.35693	-82.89210	-82.00310	-80.44880	-78.01471	-75.59198	-73.18586	-70.80152	-68.44478	-66.12262	-63.84364	-61.61903	-59.46403	-57.40165	-55.47398	-53.79723	-52.61819	-51.79023	-51.27089	-50.08270	-49.12097	-48.07090	-47.92719	-14.88284	37.50626	73.73507
1.85000						-86.35698	-85.87070	-85.61703	-85.38611	-84.74817	-84.60206	-83.37052	-83.35712	-83.18368	-82.11397	-80.73743	-78.29531	-75.86374	-73.44796	-71.05322	-68.68537	-66.35132	-64.05964	-61.82135	-59.65140	-57.57202	-55.62194	-53.89686	-52.61670	-51.80099	-51.28440	-50.11985	-49.14135	-48.07415	-47.92911	-14.06531	38.63456	74.98211
1.85200						-86.37182	-85.88502	-85.75412	-85.39553	-84.74991	-84.60469	-83.37156	-83.35739	-83.33109	-82.16793	-80.88159	-78.43628	-76.00044	-73.57989	-71.17996	-68.80654	-66.46654	-64.16847	-61.92328	-59.74578	-57.65777	-55.69647	-53.94922	-52.61999	-51.80499	-51.28928	-50.13705	-49.15189	-48.07619	-47.92990	-13.63899	39.20939	75.61328
1.85800					-87.04869	-86.43990	-86.19044	-85.88156	-85.42381	-84.75560	-84.61227	-83.78166	-83.37253	-83.35740	-82.32975	-81.31234	-78.86195	-76.41396	-73.97922	-71.56373	-69.17353	-66.81554	-64.49815	-62.23205	-60.03156	-57.91725	-55.92224	-54.11471	-52.65036	-51.80892	-51.30075	-50.18181	-49.18437	-48.08402	-47.93161	-12.28968	40.97576
1.86400					-87.13710	-86.69937	-86.39659	-85.90570	-85.45347	-84.76308	-84.62062	-84.23284	-83.37488	-83.35765	-82.50027	-81.73629	-79.29200	-76.83270	-74.38387	-71.95272	-69.54558	-67.16938	-64.83239	-62.54505	-60.32112	-58.17999	-56.15145	-54.29067	-52.71361	-51.80002	-51.31555	-50.21451	-49.21686	-48.09435	-47.93244	-10.83499	42.80332
1.87000					-87.32347	-87.00967	-86.46088	-85.93115	-85.48694	-84.79047	-84.68858	-84.60374	-83.37835	-83.35790	-82.69559	-82.14012	-79.72657	-77.25671	-74.79377	-72.34679	-69.92248	-67.52781	-65.17095	-62.86203	-60.61429	-58.44603	-56.38430	-54.47530	-52.80674	-51.78174	-51.34285	-50.23491	-49.24739	-48.10674	-47.93276	-9.27584	44.69005
1.87600					-87.66962	-87.15782	-86.51586	-85.96250	-85.53457	-85.14168	-84.76681	-84.62546	-83.38476	-83.35818	-82.94851	-82.49026	-80.16570	-77.68599	-75.20879	-72.74573	-70.30399	-67.89061	-65.51361	-63.18284	-60.91104	-58.71548	-56.62102	-54.66753	-52.92390	-51.75957	-51.38835	-50.24637	-49.27381	-48.12043	-47.93308	-7.61391	46.63390
1.88200					-87.99503	-87.25473	-86.57594	-86.01337	-85.68958	-85.44938	-84.77904	-84.63231	-83.41361	-83.35865	-83.27124	-82.75440	-80.60926	-78.12042	-75.62875	-73.14933	-70.68991	-68.25758	-65.86022	-63.50741	-61.21137	-58.98851	-56.86184	-54.86673	-53.05971	-51.73870	-51.45325	-50.25565	-49.29419	-48.13445	-47.93394	-5.85159	48.63286
1.88800					-88.20330	-87.34783	-86.65418	-86.19379	-85.93148	-85.53207	-84.79198	-84.63850	-83.72263	-83.38057	-83.35817	-82.95714	-81.05690	-78.55988	-76.05345	-73.55738	-71.08004	-68.62857	-66.21070	-63.83572	-61.51538	-59.26529	-57.10702	-55.07253	-53.21027	-51.72516	-51.53351	-50.27070	-49.30767	-48.14773	-47.93580	-3.99186	50.68493
1.89400					-88.35451	-87.45039	-86.81362	-86.50147	-86.00782	-85.57547	-84.81011	-84.64586	-84.14789	-83.40586	-83.35857	-83.12591	-81.50797	-79.00415	-76.48268	-73.96971	-71.47426	-69.00350	-66.56502	-64.16780	-61.82318	-59.54606	-57.35676	-55.28473	-53.37298	-51.73614	-51.61156	-50.29796	-49.31528	-48.15924	-47.93900	-2.03821	52.78817
1.90000					-88.49369	-87.58412	-87.14172	-86.65725	-86.05582	-85.61579	-84.85236	-84.66978	-84.55002	-83.46053	-83.35880	-83.25152	-81.96123	-79.45303	-76.91626	-74.38617	-71.87246	-69.38232	-66.92318	-64.50375	-62.13494	-59.83102	-57.61129	-55.50322	-53.54616	-51.81155	-51.64650	-50.34077	-49.32009	-48.16814	-47.94373	0.00550	54.94066
1.90600					-88.63581	-87.82555	-87.44514	-86.74533	-86.10406	-85.66228	-85.10581	-84.79561	-84.64239	-83.57534	-83.35899	-83.31175	-82.41414	-79.90632	-77.35404	-74.80665	-72.27459	-69.76504	-67.28526	-64.84367	-62.45082	-60.12038	-57.87079	-55.72798	-53.72873	-51.93436	-51.65458	-50.39947	-49.32642	-48.17410	-47.94994	2.13513	57.14054
1.91200					-88.79305	-88.20872	-87.61942	-86.82426	-86.16235	-85.75062	-85.48701	-84.83726	-84.65192	-83.72726	-83.35923	-83.33608	-82.86012	-80.36381	-77.79589	-75.23109	-72.68063	-70.15169	-67.65132	-65.18770	-62.77098	-60.41434	-58.13546	-55.95901	-53.92000	-52.07749	-51.66265	-50.47249	-49.33856	-48.17754	-47.95729	4.34640	59.38600
1.91800					-88.99966	-88.60536	-87.74841	-86.90712	-86.27275	-86.01434	-85.66232	-84.87177	-84.65915	-83.90305	-83.37668	-83.35834	-83.25934	-80.82532	-78.24174	-75.65946	-73.09063	-70.54234	-68.02148	-65.53597	-63.09560	-60.71309	-58.40545	-56.19634	-54.11952	-52.23411	-51.67793	-50.55736	-49.35971	-48.17985	-47.96510	6.63496	61.67528
1.92400					-89.33492	-88.89511	-87.87025	-87.00859	-86.58831	-86.18474	-85.72207	-84.91298	-84.66719	-84.13471	-83.67031	-83.35914	-83.33603	-81.29068	-78.69153	-76.09179	-73.50462	-70.93708	-68.39586	-65.88862	-63.42484	-61.01680	-58.68091	-56.44002	-54.32700	-52.40200	-51.70360	-50.65139	-49.39167	-48.18332	-47.97230	8.99647	64.00668
1.93000				-90.47381	-89.77383	-89.08995	-87.99545	-87.20945	-86.92363	-86.26204	-85.76834	-84.97077	-84.68163	-84.46416	-83.91052	-83.35932	-83.34313	-81.75967	-79.14528	-76.52810	-73.92267	-71.33600	-68.77457	-66.24580	-63.75886	-61.32562	-58.96200	-56.69012	-54.54227	-52.58013	-51.74213	-50.75187	-49.43493	-48.19076	-47.97766	11.42667	66.37856
1.93600				-90.68584	-90.23183	-89.25896	-88.13307	-87.60614	-87.08141	-86.32941	-85.81369	-85.09824	-84.84352	-84.66427	-84.06333	-83.35950	-83.34635	-82.23204	-79.60298	-76.96846	-74.34489	-71.73921	-69.15774	-66.60764	-64.09780	-61.63971	-59.24882	-56.94668	-54.76522	-52.76789	-51.79588	-50.85624	-49.48910	-48.20467	-47.98040	13.92143	68.78933
1.94200				-90.97191	-90.63461	-89.42396	-88.32038	-88.02248	-87.18830	-86.39879	-85.86503	-85.44637	-85.00183	-84.68141	-84.17509	-83.35975	-83.34839	-82.70723	-80.06468	-77.41293	-74.77135	-72.14683	-69.54550	-66.97428	-64.44179	-61.95919	-59.54149	-57.20978	-54.99579	-52.96492	-51.86706	-50.96225	-49.55328	-48.22647	-47.98066	16.47679	71.23745
1.94800				-91.39367	-90.91419	-89.59164	-88.68001	-88.28670	-87.29038	-86.47632	-85.99097	-85.81651	-85.08792	-84.69327	-84.26444	-83.36054	-83.35097	-83.18270	-80.53043	-77.86161	-75.20216	-72.55896	-69.93794	-67.34583	-64.79096	-62.28418	-59.84013	-57.47949	-55.23394	-53.17094	-51.95740	-51.06827	-49.62639	-48.25636	-47.97958	19.08897	73.72147
1.95000				-91.55285	-90.99101	-89.64889	-88.83145	-88.34573	-87.32492	-86.50678	-86.10694	-85.86803	-85.11472	-84.69733	-84.29095	-83.37079	-83.35675	-83.32624	-80.68659	-78.01212	-75.34674	-72.69736	-70.06982	-67.47079	-64.90852	-62.39375	-59.94102	-57.57087	-55.31501	-53.24158	-51.99195	-51.10346	-49.65255	-48.26805	-47.97918	19.97170	74.55720
1.95400				-91.88249	-91.13608	-89.76680	-89.14843	-88.45160	-87.39568	-86.59536	-86.36999	-85.91807	-85.16852	-84.70598	-84.34147	-83.66305	-83.35976	-83.34864	-81.00030	-78.31458	-75.63741	-72.97570	-70.33520	-67.72241	-65.14542	-62.61479	-60.14482	-57.75585	-55.47966	-53.38576	-52.06777	-51.17362	-49.70732	-48.29388	-47.97867	21.75440	76.23995
1.96000			-92.95836	-92.38848	-91.34615	-89.96343	-89.62578	-88.60172	-87.50880	-86.95092	-86.57276	-85.97141	-85.25170	-84.72138	-84.42912	-84.11691	-83.36034	-83.34994	-81.47432	-78.77193	-76.07722	-73.39717	-70.73737	-68.10412	-65.50528	-62.95112	-60.45565	-58.03894	-55.73294	-53.60923	-52.19802	-51.27873	-49.79510	-48.33836	-47.97938	24.46969	78.79154
1.96600			-93.21861	-92.88610	-91.55568	-90.26940	-90.00901	-88.75192	-87.64957	-87.40545	-86.66968	-86.02181	-85.34021	-84.76328	-84.67725	-84.37760	-83.36096	-83.35065	-81.95256	-79.23376	-76.52166	-73.82345	-71.14455	-68.49106	-65.87062	-63.29326	-60.77269	-58.32880	-55.99378	-53.84120	-52.34703	-51.38492	-49.88889	-48.38925	-47.98283	27.23170	81.37492
1.97200			-93.57221	-93.30216	-91.76825	-90.74093	-90.23820	-88.90594	-87.98774	-87.68557	-86.75984	-86.07332	-85.44906	-85.15403	-84.74636	-84.44864	-83.36180	-83.35134	-82.43498	-79.70014	-76.97083	-74.25463	-71.55683	-68.88332	-66.24154	-63.64128	-61.09602	-58.62548	-56.26218	-54.08154	-52.51316	-51.49406	-49.98805	-48.44612	-47.98984	30.03746
1.97800			-94.05964	-93.59501	-91.98588	-91.25383	-90.43574	-89.06627	-88.47635	-87.82712	-86.85219	-86.12856	-85.73290	-85.44257	-84.76890	-84.49388	-83.36309	-83.35229	-82.92129	-80.17117	-77.42481	-74.69081	-71.97428	-69.28098	-66.61811	-63.99526	-61.42570	-58.92902	-56.53813	-54.33011	-52.69457	-51.60810	-50.09212	-48.50870	-48.00098	32.88422
1.98400			-94.59002	-93.85495	-92.21192	-91.77533	-90.63124	-89.24189	-88.97510	-87.95983	-86.94914	-86.24674	-86.14361	-85.55224	-84.79271	-84.53261	-83.41915	-83.36273	-83.34796	-80.64691	-77.88369	-75.13205	-72.39700	-69.68410	-67.00040	-64.35526	-61.76177	-59.23945	-56.82162	-54.58678	-52.88958	-51.72875	-50.20084	-48.57681	-48.01662	35.76940
1.99000			-95.13354	-94.11127	-92.46803	-92.27904	-90.82966	-89.55599	-89.34881	-88.09524	-87.05481	-86.71466	-86.23009	-85.64017	-84.81918	-84.56979	-83.90743	-83.36638	-83.35298	-81.12744	-78.34753	-75.57843	-72.82504	-70.09276	-67.38847	-64.72134	-62.10429	-59.55680	-57.11264	-54.85141	-53.09671	-51.85739	-50.31415	-48.65035	-48.03704	38.69063
1.99600			-95.68332	-94.36976	-92.89639	-92.62154	-91.03252	-90.06083	-89.54309	-88.23539	-87.26739	-87.11602	-86.29355	-85.72305	-84.84898	-84.61682	-84.39386	-83.36949	-83.35444	-81.61282	-78.81641	-76.03001	-73.25846	-70.50702	-67.78237	-65.09354	-62.45329	-59.88109	-57.41114	-55.12384	-53.31477	-51.99500	-50.43211	-48.72931	-48.06244	41.64566
2.00000			-96.05048	-94.54423	-93.24845	-92.78929	-91.17065	-90.41176	-89.66408	-88.33192	-87.59035	-87.20943	-86.33719	-85.77687	-84.87320	-84.77279	-84.59327	-83.37206	-83.35551	-81.93911	-79.13182	-76.33398	-73.55043	-70.78633	-68.04824	-65.34510	-62.68958	-60.10114	-57.61428	-55.30972	-53.46575	-52.09205	-50.51344	-48.78497	-48.08222	43.63345
2.00200			-96.23250	-94.63221	-93.42857	-92.87082	-91.24070	-90.58874	-89.72473	-88.38123	-87.76069	-87.24903	-86.35966	-85.80351	-84.93995	-84.87354	-84.61681	-83.37351	-83.35610	-82.10308	-79.29037	-76.48685	-73.69733	-70.92693	-68.18217	-65.47191	-62.80881	-60.21233	-57.71709	-55.40392	-53.54283	-52.14223	-50.55495	-48.81371	-48.09297	44.63245
2.00800			-96.72270	-94.89938	-93.97631	-93.11494	-91.45587	-91.12287	-89.90902	-88.53529	-88.27783	-87.36658	-86.43022	-85.88371	-85.43376	-84.91511	-84.65870	-83.37864	-83.35826	-82.59819	-79.76948	-76.94901	-74.14170	-71.35253	-68.58789	-65.85648	-63.17086	-60.55051	-58.03044	-55.69150	-53.78012	-52.29944	-50.68299	-48.90362	-48.12875	47.64906
2.01400			-97.05667	-95.17178	-94.53125	-93.36215	-91.71238	-91.62705	-90.09796	-88.82382	-88.67358	-87.48744	-86.50619	-86.00530	-85.90072	-84.95434	-84.69564	-83.38508	-83.36163	-83.09761	-80.25379	-77.41652	-74.59160	-71.78387	-68.99957	-66.24729	-63.53948	-60.89565	-58.35113	-55.98643	-54.02608	-52.46680	-50.81660	-48.99917	-48.16989	50.69370
2.02000			-97.36480	-95.45015	-95.09133	-93.61401	-92.22510	-91.88599	-90.29216	-89.34977	-88.84343	-87.61325	-86.59025	-86.47671	-86.02031	-84.99661	-84.73321	-83.60557	-83.39294	-83.36209	-80.74333	-77.88944	-75.04708	-72.22098	-69.41726	-66.64436	-63.91466	-61.24771	-58.67911	-56.28855	-54.28024	-52.64430	-50.95619	-49.10050	-48.21651	53.76472
2.02600			-97.67421	-95.74164	-95.64909	-93.87108	-92.77596	-92.11764	-90.49190	-89.88797	-89.01219	-87.74453	-87.00322	-86.67397	-86.09568	-85.04210	-84.77281	-84.11447	-83.40248	-83.36708	-81.23813	-78.36779	-75.50818	-72.66390	-69.84097	-67.04771	-64.29642	-61.60669	-59.01430	-56.59774	-54.54225	-52.83185	-51.10218	-49.20778	-48.26875	56.86056
2.03200			-97.98792	-96.23652	-96.01414	-94.13365	-93.33369	-92.35328	-90.69744	-90.43208	-89.18607	-87.88163	-87.53207	-86.76916	-86.16837	-85.09087	-84.81843	-84.62532	-83.41383	-83.37231	-81.73822	-78.85161	-75.97492	-73.11266	-70.27073	-67.45736	-64.68477	-61.97257	-59.35663	-56.91385	-54.81184	-53.02927	-51.25496	-49.32121	-48.32672	59.97978
2.03800			-98.30673	-96.81090	-96.31042	-94.40190	-93.89692	-92.59434	-90.98273	-90.90766	-89.36569	-88.06952	-88.02217	-86.87078	-86.24056	-85.16068	-85.13897	-84.85111	-83.42719	-83.37863	-82.24357	-79.34093	-76.44732	-73.56727	-70.70655	-67.87331	-65.07968	-62.34530	-59.70601	-57.23677	-55.08881	-53.23637	-51.41488	-49.44097	-48.39059	63.12102
2.04400			-98.63100	-97.39197	-96.61075	-94.67601	-94.46528	-92.84121	-91.53684	-91.12555	-89.55132	-88.60813	-88.17301	-86.97931	-86.31341	-85.68069	-85.19763	-84.89958	-83.44281	-83.38634	-82.75410	-79.83575	-76.92541	-74.02775	-71.14846	-68.29557	-65.48117	-62.72487	-60.06238	-57.56640	-55.37299	-53.45296	-51.58225	-49.56730	-48.46049	66.28303
2.05000			-98.96097	-97.97830	-96.91661	-95.03939	-94.95536	-93.09412	-92.09658	-91.34892	-89.74322	-89.15357	-88.32832	-87.09487	-86.38840	-86.21062	-85.25610	-84.94897	-83.46153	-83.39667	-83.26810	-80.33609	-77.40921	-74.49413	-71.59645	-68.72414	-65.88921	-63.11123	-60.42565	-57.90263	-55.66426	-53.67883	-51.75736	-49.70039	-48.53661	69.46463
2.10000		-104.24414	-103.06296	-101.93663	-100.03779	-99.67737	-97.53968	-96.95590	-95.44121	-93.92092	-93.44049	-91.59399	-90.84413	-89.87213	-88.33421	-87.77892	-87.17546	-85.88836	-85.46550	-84.72135	-83.72171	-83.55588	-81.66198	-78.60990	-75.56661	-72.54020	-69.54190	-66.58955	-63.71236	-60.95448	-58.36098	-55.90112	-53.53864	-51.09851	-49.43793
2.15000		-108.54508	-107.78304	-105.52963	-105.18137	-102.94592	-102.18595	-100.54207	-99.06755	-98.20897	-96.12458	-95.76601	-93.90339	-92.70210	-91.87595	-90.07802	-89.47925	-88.45952	-86.93354	-86.30544	-86.16445	-84.26477	-83.94282	-83.11892	-79.95352	-76.78631	-73.63533	-70.51532	-67.44589	-64.44940	-61.53968	-58.69533	-55.91815	-53.06929	-50.89123
2.20000		-114.13764	-111.89337	-111.04516	-109.19897	-107.86096	-106.54939	-104.67509	-103.91585	-101.68031	-101.12914	-99.09228	-97.99551	-96.66710	-94.83626	-94.28362	-92.31871	-91.36883	-90.29948	-88.54000	-87.99021	-87.23455	-85.23536	-84.69814	-84.60901	-81.44441	-78.15630	-74.87729	-71.62192	-68.39998	-65.21278	-62.04307	-58.89788	-55.65407	-52.97602
2.25000	-117.34519	-116.96359	-116.63745	-116.14749	-114.09430	-113.27337	-110.98492	-110.26088	-108.06594	-107.06607	-105.26651	-103.78433	-102.52553	-100.53903	-99.77564	-97.61242	-96.77008	-95.04587	-93.52291	-92.64420	-90.67458	-89.88844	-88.82995	-86.81324	-86.24345	-85.71774	-83.08199	-79.67059	-76.24651	-72.82101	-69.39101	-65.94002	-62.47136	-58.86433	-55.73065
2.30000	-120.55599	-120.19799	-119.29354	-118.31289	-117.85434	-117.36611	-116.87433	-115.27214	-113.53018	-112.26781	-110.19225	-109.22738	-106.97272	-106.07608	-103.93961	-102.76562	-101.04006	-99.38472	-98.20661	-96.13328	-95.31303	-93.31133	-92.06976	-90.99893	-88.84361	-88.08376	-87.28039	-84.87001	-81.32104	-77.72075	-74.07972	-70.38356	-66.63103	-62.69766	-59.16362
2.35000	-124.56660	-124.14667	-123.11915	-122.56631	-121.02226	-120.77961	-119.75967	-119.26002	-118.39660	-117.53957	-116.34901	-114.34281	-112.88780	-111.17054	-109.39316	-108.00842	-105.92474	-104.82064	-102.58031	-101.52851	-99.44137	-98.08680	-96.44419	-94.60837	-93.65924	-91.28925	-90.30214	-89.38911	-86.81821	-83.09785	-79.27912	-75.36979	-71.36840	-67.14504	-63.26658
2.40000	-129.98284	-129.12276	-127.60611	-127.33418	-125.95563	-125.21302	-123.86018	-123.29402	-122.46556	-121.20597	-120.32745	-119.89177	-119.08568	-116.81467	-115.63706	-113.36387	-112.09257	-109.97018	-108.47470	-106.62138	-104.81538	-103.30528	-101.17078	-99.96378	-97.72053	-96.57609	-94.26577	-92.84427	-92.03713	-88.92851	-84.98375	-80.89296	-76.67416	-72.19442	-68.02308
2.45000	-135.85663	-134.65306	-133.63415	-132.43415	-131.28752	-130.70540	-129.02660	-128.43925	-127.23249	-126.15850	-125.31668	-123.76782	-123.48618	-121.98694	-121.75466	-119.80597	-118.26762	-116.06376	-114.68510	-112.33142	-111.04515	-108.64371	-107.32754	-105.01691	-103.50810	-101.54305	-99.60461	-97.82040	-95.89084	-94.96627	-91.17735	-86.94520	-82.53843	-77.83255	-73.41348
2.50000	-142.23255	-140.90843	-139.68864	-138.74202	-137.76264	-135.98479	-135.42553	-134.41448	-132.51103	-132.14415	-130.80032	-129.58951	-128.46778	-127.13272	-126.67223	-124.77210	-124.53468	-123.09430	-120.97481	-119.18930	-117.21577	-115.21728	-113.43970	-111.19580	-109.62953	-107.16268	-105.83257	-103.03685	-101.73188	-99.77084	-97.79451	-93.51527	-88.95086	-84.04598	-79.41752
