# Supplementary material for: Counterpropagating topological and quantum Hall edge channels
Source: Nat Commun. 2022 May 13;13:2682. doi: 10.1038/s41467-022-29815-2 (PMC9106760; doi:10.1038/s41467-022-29815-2)
Supplement: Supplementary file 2 — Source Data [file 41467_2022_29815_MOESM2_ESM.zip › SourceData/Fig4a.xlsx]

## Sheet: Sheet1
B	sigmaxy	sigmaxy	sigmaxy	sigmaxy	sigmaxy	sigmaxy	sigmaxy	sigmaxy	sigmaxy	sigmaxy	sigmaxy	sigmaxy	sigmaxy	sigmaxy	sigmaxy	sigmaxy	sigmaxy	sigmaxy	sigmaxy	sigmaxy	sigmaxy	sigmaxy	sigmaxy
T	e\+(2)/h	e\+(2)/h	e\+(2)/h	e\+(2)/h	e\+(2)/h	e\+(2)/h	e\+(2)/h	e\+(2)/h	e\+(2)/h	e\+(2)/h	e\+(2)/h	e\+(2)/h	e\+(2)/h	e\+(2)/h	e\+(2)/h	e\+(2)/h	e\+(2)/h	e\+(2)/h	e\+(2)/h	e\+(2)/h	e\+(2)/h	e\+(2)/h	e\+(2)/h
	1	0.9	0.8	0.7	0.6	0.5	0.4	0.3	0.2	0.1	1.33227e-14	-0.1	-0.2	-0.3	-0.4	-0.5	-0.6	-0.7	-0.8	-0.9	-1	-1.1	-1.2
16	1.00398	1.00747	1.00573	1.01393	1.01439	1.01457	1.00452	1.00366	1.02978	1.00569	1.02445	0.97685	0.94242	0.94971	0.99509	0.97355	1.15118	1.36113	1.61484	2.01767	2.14598	-2.30913	-2.49834
15.95	1.02135	1.02019	1.02467	1.01793	1.01557	1.0125	1.02078	1.02465	1.0235	1.04862	1.03036	0.99994	1.01845	0.99851	1.00895	1.01515	1.16106	1.34733	1.78334	1.9481	0.85394	-2.08002	-2.60853
15.9	1.0084	1.00808	1.01188	1.02512	1.01888	1.02589	1.03245	1.05535	1.04542	1.05903	1.04104	1.06945	1.0535	0.98611	0.99778	1.04858	1.13462	1.59122	1.71368	2.05822	0.65475	-2.07283	-2.46769
15.85	1.03912	1.04952	1.05287	1.0459	1.03233	1.02866	1.02457	1.02643	1.03854	1.04608	1.01373	1.03257	1.02673	0.95091	1.01061	1.02375	1.15241	1.39755	1.59351	1.93531	0.74585	-2.08278	-2.38314
15.8	1.00976	1.00808	1.01372	1.02078	1.01891	1.00978	1.01828	1.0182	1.01137	1.01344	1.02202	1.01239	0.9719	0.98349	0.98826	1.0445	1.16061	1.30718	1.60049	2.03907	1.12816	-2.08221	-2.77096
15.75	1.00541	1.01101	1.01676	1.02324	1.02547	1.02875	1.01861	1.02044	1.03085	1.02487	1.00453	1.05178	1.01457	0.98064	0.99723	1.00445	1.15196	1.46373	1.61361	1.96237	1.29832	-2.32471	-2.6298
15.7	1.00545	1.00316	1.00269	1.01111	1.00765	1.01057	1.02152	1.04401	1.02659	1.0621	1.04419	1.04825	1.05287	0.99515	0.99224	1.02381	1.18558	1.35098	1.64588	2.27199	0.79161	-2.39219	-2.3701
15.65	1.01647	1.02354	1.03996	1.04929	1.03325	1.05643	1.01434	1.00436	1.0167	1.02821	0.98063	1.03097	1.05066	1.01233	1.02206	1.08173	1.23793	1.37761	1.70654	2.34247	0.76336	-2.3268	-2.96529
15.6	1.0188	1.01477	1.01557	1.02702	1.02118	1.03183	1.02594	1.0194	1.05305	1.04291	1.06461	1.04764	1.17159	1.04156	1.00656	1.07334	1.19984	1.44685	1.73363	2.23443	0.62233	-2.42158	-1.95078
15.55	1.02175	1.01407	1.02787	1.03972	1.04843	1.04714	1.05949	1.05285	1.07431	1.10514	1.12817	1.02804	1.09201	1.04076	1.04575	1.09797	1.19963	1.36564	1.68401	2.4625	0.46942	-2.30698	-2.062
15.5	1.03559	1.03437	1.03735	1.03844	1.02649	1.01586	1.0027	1.01355	1.01567	1.02855	1.03714	1.02492	1.07039	0.98558	1.02136	1.09094	1.26132	1.32469	1.69369	2.28518	-0.70601	-2.42457	-2.05414
15.45	1.04789	1.04962	1.04043	1.02869	1.02122	1.01479	1.03387	1.03106	1.02753	1.02975	1.0713	1.06483	1.09281	1.00221	1.01747	1.1176	1.27748	1.3856	1.8758	2.24619	0.19103	-2.53523	-2.08356
15.4	1.04253	1.04015	1.03169	1.02327	1.02	1.01441	1.0221	1.01361	1.02145	1.03002	1.05418	1.06831	1.07585	1.00258	1.00965	1.09825	1.23531	1.56097	1.94042	1.67712	-1.66799	-2.23884	-2.09238
15.35	1.05089	1.05619	1.04109	1.03695	1.03169	1.02058	1.03628	1.04283	1.0543	1.06925	1.0466	1.05302	0.99834	1.01989	0.96559	1.10503	1.30482	1.35747	2.07268	2.0634	-0.58391	-2.50917	-2.19647
15.3	1.02565	1.0308	1.02121	1.01818	1.01638	1.02803	1.02564	1.05751	1.05738	1.08874	1.07545	1.07335	1.05261	1.06233	1.04462	1.10846	1.36886	1.3938	2.22943	2.37905	-2.49799	-2.64308	-2.01541
15.25	1.01479	1.01727	1.01579	1.01624	1.01059	1.01335	1.00291	1.03942	1.01949	1.0332	1.03048	0.9915	1.05546	0.98541	0.97936	1.127	1.37141	1.52722	1.95363	2.01133	-1.75658	-2.49678	-1.80522
15.2	1.00449	1.00576	0.99693	1.00813	1.00886	1.00475	1.00863	1.02147	1.03685	1.03609	1.01649	1.00182	0.98019	1.02707	1.05914	1.09761	1.15156	1.53321	1.96126	1.83572	-2.61037	-2.69255	-1.85605
15.15	1.01469	1.01032	1.01333	1.01922	1.01376	1.00858	1.00623	1.0329	1.01757	1.02239	0.99972	1.02777	0.98335	1.0103	1.03017	1.02422	1.16135	1.77852	2.24599	2.19435	-2.02984	-2.38246	-1.90059
15.1	1.00236	1.0015	1.00018	1.00189	0.99799	1.00298	1.01276	1.01127	1.01188	1.01085	1.00614	1.00134	1.02748	1.08505	1.03103	1.09334	1.17137	1.67905	2.04122	1.28516	-2.16389	-2.41615	-1.85971
15.05	1.00555	1.00892	1.00533	1.00528	1.00779	1.00932	0.99989	1.01891	1.02379	1.02241	0.99617	1.02383	1.03179	1.05223	0.99822	1.11887	1.25213	1.69876	2.14555	1.47423	-2.49294	-2.29866	-1.79346
15	0.99969	1.00386	1.00474	1.01753	1.01159	1.02503	1.01725	1.02322	1.01396	1.02023	1.00505	1.00847	1.0158	0.97482	1.00998	1.1481	1.215	1.63598	2.1141	0.43938	-2.81623	-2.33099	-1.78959
14.95	0.99567	0.99893	1.00223	1.01077	0.9988	0.99678	0.99796	1.00341	1.023	1.01842	0.99876	1.01874	1.02319	1.05061	1.04645	1.10034	1.35819	1.64227	2.21288	1.651	-2.80856	-2.09613	-1.90876
14.9	1.00017	1.00215	1.00265	1.01226	1.0159	1.03875	1.03263	0.99995	1.02192	1.02805	0.99854	0.96048	0.97038	1.00094	1.00008	1.09922	1.34407	1.67771	2.04223	0.73897	-2.56798	-1.98113	-1.78252
14.85	1.01118	1.0156	1.01519	1.01412	1.01347	1.01075	0.99543	0.99917	1.0173	1.02916	1.00718	0.98602	0.982	1.03961	1.01987	1.12884	1.42479	1.75552	2.07065	0.19628	-2.883	-2.11821	-1.67713
14.8	1.01273	1.00626	1.00603	1.00749	1.00626	0.99919	1.00562	0.99658	1.01007	1.04882	1.04725	0.98632	0.94958	1.0769	1.01593	1.07576	1.32862	1.77236	2.17822	-1.66826	-2.44027	-2.05667	-1.72853
14.75	1.00362	1.00254	1.0008	1.00507	1.01074	1.01031	1.01078	1.04288	1.01289	1.02325	1.01345	0.97943	0.98479	0.98494	0.95934	1.03227	1.48394	1.82903	2.19402	-2.40838	-2.47242	-1.91153	-1.61663
14.7	1.00399	1.00367	1.0008	0.99678	1.0061	1.00251	1.00643	0.98662	1.02083	1.01106	0.98588	0.99522	1.00647	0.97821	0.96472	1.06872	1.46176	1.92462	2.15007	-2.74927	-2.55035	-1.85816	-1.66983
14.65	1.00818	1.00029	1.00105	1.00171	1.00036	1.00367	1.01679	0.99646	1.00763	1.0302	0.98156	1.00891	1.00307	1.06229	1.01074	1.11963	1.29954	1.96599	2.16936	-0.90461	-2.82512	-2.01678	-1.66719
14.6	1.00699	1.00531	1.0096	1.01896	1.02239	1.0146	1.00769	1.01134	1.01598	1.03908	1.02156	1.03253	0.95765	1.03312	1.04429	1.13364	1.55676	1.91115	2.20882	-2.02935	-2.25376	-2.05894	-1.74678
14.55	1.02651	1.01393	1.00512	1.0036	1.00608	1.02547	1.00917	1.00091	1.02666	1.02119	1.00701	1.0048	0.98893	1.00947	1.1232	1.19326	1.55816	2.10827	2.10493	-2.64776	-2.4429	-1.97897	-1.64146
14.5	1.00244	1.00365	1.00235	1.0015	1.00005	1.01168	1.00976	1.01299	1.04045	1.02469	1.04396	1.01403	0.98047	1.00795	1.08342	1.15849	1.38525	1.92059	1.80387	-2.94814	-2.42773	-1.79319	-1.84096
14.45	1.00347	1.00598	1.00188	1.00275	1.00188	1.01248	1.00391	1.00057	1.02264	1.08095	1.01747	0.97418	1.03606	1.02718	1.13894	1.19342	1.39826	1.95145	2.0808	-2.6468	-2.28712	-1.8544	-1.73619
14.4	0.99904	0.99472	0.99442	0.99264	0.99425	1.00876	0.9972	0.99888	1.03603	1.03345	1.02766	0.95653	0.99706	0.98891	1.04443	1.08402	1.61756	1.90919	1.69984	-2.68931	-2.43965	-1.86762	-1.66215
14.35	1.01455	1.01618	1.01216	1.022	1.01213	1.0086	1.00913	1.02888	1.03234	1.06316	1.07175	1.00957	1.05055	1.01533	1.05724	1.11072	1.71012	2.07116	2.22818	-2.16145	-2.7285	-1.82567	-1.72053
14.3	1.00193	1.00098	1.0055	1.00268	1.00757	1.00253	1.00392	1.00564	1.0354	1.06048	1.02912	0.98769	1.04033	1.03982	1.05351	1.23878	1.79577	2.24842	2.07225	-2.81754	-2.37394	-1.95713	-1.61199
14.25	1.00927	1.00667	1.00361	1.00788	1.00506	0.99947	1.00716	1.02097	1.01947	1.03989	1.06451	0.99385	1.05655	1.03461	1.0219	1.30839	1.69548	2.1921	-1.11337	-2.75096	-2.24511	-1.8797	-1.52791
14.2	1.00653	1.00105	1.00054	1.00515	1.00601	1.00303	1.00866	1.00801	1.00661	1.04381	1.04222	1.00035	0.99902	1.00883	1.06895	1.21549	1.57194	2.49904	1.45204	-2.80676	-2.11025	-1.90206	-1.49098
14.15	1.02634	1.01813	1.02605	1.01252	1.00577	1.00436	0.99438	1.00066	0.99761	1.02079	1.03585	0.9854	1.01179	1.03719	0.9971	1.3172	1.58301	2.48829	1.4588	-3.1393	-2.27299	-1.623	-1.52212
14.1	1.00434	0.99988	0.99653	0.99827	1.00345	1.00094	1.00618	1.01411	1.01502	1.03397	1.02051	1.01065	0.99612	1.09595	1.09733	1.37381	1.58797	2.41933	-0.66727	-3.31587	-2.49292	-1.68558	-1.56082
14.05	0.99999	0.99481	0.99712	1.00257	1.00131	0.97899	0.99029	0.99323	0.99898	1.0354	1.01211	0.98485	1.00957	1.03401	1.09209	1.46636	1.83514	2.28929	-0.08499	-3.19218	-2.20304	-1.74072	-1.47289
14	0.99967	0.99878	0.99813	0.98463	1.01037	1.00439	1.00781	1.00377	1.00909	1.03008	1.00875	1.02251	1.03522	1.03465	1.16424	1.44636	1.72746	2.4582	0.75615	-2.73957	-1.97827	-1.74263	-1.5504
13.95	0.99922	0.99789	0.99552	0.99336	0.99495	0.98025	0.99908	0.9793	0.99013	1.02851	1.00009	0.98322	0.97631	1.11149	1.12353	1.44678	1.91686	2.377	-1.70918	-3.08748	-2.11793	-1.66019	-1.5358
13.9	1.00141	0.9963	0.9975	0.99799	1.00259	0.99602	1.01067	0.98353	0.99935	1.02765	0.99738	0.97266	1.04732	1.07896	1.10003	1.39161	1.99405	1.8456	1.10173	-2.64175	-1.95448	-1.7089	-1.47707
13.85	0.99858	0.99868	0.99741	0.99184	1.00067	0.9973	1.01475	0.98833	1.00815	1.00136	1.03448	1.01818	1.02205	1.0857	1.20866	1.57747	1.94217	1.77441	-1.40183	-2.48454	-2.2822	-1.62122	-1.44799
13.8	0.99964	0.99468	0.99499	0.98785	0.99935	1.01422	1.00579	0.99508	1.00577	1.00379	1.01944	1.01034	1.01102	1.07028	1.20612	1.49877	2.08303	1.93303	-2.7149	-2.51531	-1.82129	-1.51155	-1.37825
13.75	1.00318	1.00081	0.99885	0.99423	0.99801	1.01513	1.01532	0.99906	1.01773	1.00997	1.05486	1.02692	1.03534	1.10664	1.17727	1.39154	2.2597	1.45029	-2.6696	-2.61866	-1.83632	-1.46801	-1.43306
13.7	1.00169	0.99785	1.00481	1.00003	1.01144	1.00132	1.00108	0.99519	1.03414	0.98753	1.0342	1.00879	1.01935	1.07679	1.19063	1.52772	2.22382	0.16644	-2.61401	-2.76717	-1.88821	-1.50457	-1.39985
13.65	1.00164	1.00347	1.00202	0.99738	1.00995	1.00803	1.00877	1.01412	1.01565	1.00623	1.04762	0.97402	1.00462	1.00599	1.10068	1.50841	2.11194	1.43116	-2.99084	-2.24742	-1.66254	-1.56684	-1.35797
13.6	0.99943	1.00005	1.0007	1.00519	1.00489	1.01822	1.01211	1.02232	1.02148	1.03071	1.03114	0.99917	1.05095	1.05007	1.16227	1.50263	2.23933	0.30792	-2.82969	-2.45656	-1.83526	-1.53569	-1.33518
13.55	0.99713	0.99532	0.99743	1.00323	0.99838	1.00813	1.05354	1.0132	1.02178	1.04205	1.02369	1.00562	1.0012	1.06514	1.30535	1.67764	2.25047	1.4968	-2.93443	-2.13276	-1.8567	-1.52568	-1.28227
13.5	1.0018	1.0004	0.99707	1.00286	1.01431	1.01744	0.99419	1.00345	1.00749	0.97984	1.0035	0.99087	1.02694	1.0649	1.40818	1.68637	2.5679	-1.55904	-2.74124	-2.21324	-1.54898	-1.51195	-1.24882
13.45	0.99786	0.99767	0.99826	0.99676	1.00395	0.99276	1.00322	1.01569	1.01847	1.00981	1.00524	1.02272	1.01729	1.10117	1.26519	1.57722	2.30156	1.19215	-2.77584	-2.09234	-1.6732	-1.47167	-1.22771
13.4	0.99911	0.99784	0.99716	0.99673	1.00281	1.0086	1.00203	1.00779	1.01029	1.02199	1.01211	0.96578	1.00162	1.00261	1.19058	1.87326	2.41827	0.03383	-2.68511	-2.19545	-1.64999	-1.4206	-1.21231
13.35	1.00364	1.00272	0.99958	1.00175	1.00916	0.99566	0.99473	0.99389	1.01338	1.0219	0.99951	0.99222	1.0095	1.13465	1.33422	1.6214	2.74219	-1.42308	-2.70581	-1.90927	-1.72125	-1.44461	-1.19101
13.3	1.0002	1.00016	1.0068	1.00178	0.99654	0.99544	0.99711	0.98857	1.01388	1.02039	1.01617	0.9735	0.96674	1.09577	1.35845	1.67258	2.3197	-1.12727	-2.63787	-1.8826	-1.66382	-1.37492	-1.19466
13.25	1.00318	1.00106	0.99558	1.0027	1.00565	0.99343	0.99966	1.0088	1.01632	1.00702	1.06597	1.01255	0.97947	1.13486	1.36302	1.92276	1.62252	-2.50406	-2.46973	-1.74191	-1.73383	-1.32331	-1.14068
13.2	0.99212	0.99687	0.99519	1.00046	0.99441	1.00703	1.00391	0.98555	0.98484	0.98225	1.00665	0.99348	0.93484	1.05768	1.37447	1.83263	2.56282	-2.54987	-2.75338	-1.91425	-1.56578	-1.4004	-1.16241
13.15	0.99668	0.99616	1.00155	0.9992	1.0033	0.98245	1.00602	0.98664	1.04826	1.0058	1.02735	1.00579	1.03637	1.14587	1.38299	2.14419	2.5874	-2.99656	-2.72663	-1.80624	-1.48538	-1.26389	-1.1549
13.1	0.99771	0.99815	0.99782	0.99719	0.99746	0.99714	1.01344	0.99678	1.03844	1.02949	1.01081	0.97888	1.04121	1.22167	1.4717	2.44977	2.32419	-2.89775	-2.31433	-1.77084	-1.46992	-1.33643	-1.12898
13.05	1.00046	0.99472	1.00458	1.00297	1.00348	1.01704	1.0063	1.01298	1.01983	1.01333	1.00316	0.99253	1.04181	1.19757	1.46739	2.2182	2.20693	-2.85602	-2.517	-1.63647	-1.51626	-1.23222	-1.16223
13	1.00263	1.00181	0.99879	1.00129	1.00786	1.01809	1.00722	1.00118	1.03168	1.02016	1.03069	1.09679	1.0935	1.25302	1.66239	2.30746	1.26083	-2.74113	-2.34947	-1.66833	-1.51207	-1.25132	-1.11375
12.95	1.00057	1.00108	1.00307	1.00853	1.0054	1.00202	1.0089	1.00113	1.01012	1.02195	1.03604	1.01332	1.05075	1.26255	1.56101	2.15302	0.02732	-2.96172	-2.14105	-1.6392	-1.49575	-1.18677	-1.13839
12.9	0.99935	1.00089	1.00414	0.99318	0.99714	1.00509	0.98236	0.98402	1.04649	1.02499	1.04035	1.06421	1.02482	1.15265	1.55357	2.30585	1.48585	-3.08687	-1.87575	-1.54959	-1.4131	-1.19104	-1.15461
12.85	1.00033	0.99482	1.01057	0.9875	0.99135	1.00458	0.97863	0.98643	1.01975	1.01956	1.05648	1.01023	1.05165	1.28249	1.44605	2.42047	-1.10896	-2.63888	-2.0562	-1.52589	-1.38788	-1.15324	-1.19591
12.8	0.99978	0.9998	1.00122	0.99939	1.00443	0.99734	1.00721	0.98024	1.00413	0.99713	1.03298	0.98034	1.0588	1.22194	1.65327	2.38856	-1.21895	-3.04083	-2.24791	-1.66619	-1.30854	-1.17862	-1.16395
12.75	0.99925	0.99804	1.00128	0.99199	0.99777	0.99843	1.00978	0.98887	1.012	1.00364	1.0534	0.98833	1.03722	1.33425	1.7008	2.61706	-1.68735	-2.79235	-2.15212	-1.44811	-1.35696	-1.1424	-1.13811
12.7	0.99632	0.99887	0.99777	0.99466	0.99992	1.00776	1.00953	1.00154	0.99147	1.01233	1.06648	1.00817	1.10194	1.32825	1.80528	2.56774	-1.82159	-2.93004	-1.90893	-1.46541	-1.30033	-1.13622	-1.1846
12.65	0.99849	0.99867	0.99861	1.00471	0.99902	1.01246	1.01178	0.98085	1.01969	0.9969	1.00058	1.01371	1.1457	1.35139	1.66473	2.49887	-2.32129	-2.62416	-1.92375	-1.60216	-1.30408	-1.1302	-1.15464
12.6	0.99935	0.99993	0.99627	1.00772	0.99978	1.00261	1.01901	1.00369	1.00161	1.04366	1.0228	1.01811	1.08105	1.23734	1.65797	2.48994	-1.06657	-2.93438	-1.77914	-1.4041	-1.25056	-1.12896	-1.16408
12.55	0.99607	0.99845	0.99852	1.0076	1.01055	1.01554	1.01025	0.995	1.00589	1.01742	1.05018	1.00225	1.11103	1.34477	1.97252	2.62929	-2.31737	-2.35414	-1.69495	-1.42748	-1.24279	-1.13538	-1.18597
12.5	1.00102	0.99063	0.99568	0.99954	0.99896	0.99832	1.01165	1.00356	1.01212	1.02928	1.0535	1.00809	1.16951	1.37537	1.93601	2.49984	-1.3359	-2.43153	-1.68004	-1.50205	-1.17026	-1.13227	-1.14208
12.45	0.99951	0.99537	1.00059	1.00772	1.0038	1.02661	1.00822	1.01029	1.01331	1.01736	1.06009	1.02163	1.18756	1.3019	1.97479	2.70719	-3.05922	-2.46791	-1.68557	-1.4585	-1.23438	-1.14139	-1.15724
12.4	1.00176	1.00038	0.99968	1.01348	1.0046	1.00542	1.00331	1.02534	1.0155	1.00515	1.00355	1.03713	1.19857	1.50137	2.0246	2.52966	-2.77038	-2.35008	-1.69322	-1.47732	-1.20299	-1.16736	-1.18284
12.35	0.99675	0.99879	1.00531	1.0013	0.98736	1.01249	0.99811	1.01055	0.97569	1.01626	1.00551	1.01023	1.24246	1.41907	2.20136	2.32017	-3.09873	-2.28294	-1.64861	-1.43534	-1.21682	-1.13935	-1.19245
12.3	0.99797	0.99106	0.99841	1.00233	0.99236	1.00264	0.99854	1.00262	0.98765	0.92739	0.9793	1.01848	1.16412	1.37876	2.08364	0.44863	-2.66374	-2.28904	-1.48406	-1.35616	-1.21144	-1.10215	-1.18313
12.25	0.99605	0.99275	0.99977	1.00209	1.00332	1.0047	1.02103	1.03106	1.00702	1.02373	0.96411	1.02549	1.16581	1.5212	2.13571	1.96561	-3.01015	-2.04564	-1.50369	-1.35463	-1.17965	-1.1096	-1.19176
12.2	1.00033	0.98817	0.99759	0.99449	1.01059	1.00285	0.99438	1.0216	0.9976	0.91715	0.99615	1.05708	1.21979	1.59755	2.25913	1.92132	-2.71454	-1.99077	-1.62422	-1.28473	-1.25967	-1.13138	-1.20536
12.15	0.99775	0.99913	1.00176	0.99796	1.01348	1.00682	1.04582	1.02881	0.99881	1.00307	0.9755	1.04903	1.14797	1.43133	2.30431	2.4114	-2.37216	-1.77018	-1.62486	-1.46395	-1.22337	-1.10001	-1.27667
12.1	0.99721	0.99373	1.00135	0.98574	0.99638	0.99978	1.02761	1.02543	1.01488	1.0269	1.0002	1.10129	1.11475	1.42499	2.18864	1.46016	-2.58914	-1.80577	-1.58636	-1.27787	-1.16286	-1.07615	-1.33508
12.05	0.99918	1.00377	0.99559	1.00123	0.98956	1.00364	1.00988	1.00936	1.04097	1.03875	1.03493	1.08202	1.17343	1.5281	2.41235	-0.97171	-2.80803	-1.81285	-1.58449	-1.29268	-1.17842	-1.06691	-1.23784
12	0.99924	0.99818	0.99797	1.0127	1.02211	1.00078	1.01128	1.01402	1.0002	1.00288	1.01998	1.07371	1.14215	1.57046	2.20737	0.76826	-2.63844	-1.81011	-1.52443	-1.2381	-1.1487	-1.11133	-1.25189
11.95	0.99556	0.99676	1.00034	0.9936	0.99715	0.99851	1.01616	1.0123	0.98213	0.99989	1.02058	1.14459	1.14794	1.4574	2.17003	0.12282	-2.34764	-1.92277	-1.59345	-1.32118	-1.18262	-1.09013	-1.20207
11.9	1.00401	1.00535	0.99525	1.0028	1.00841	1.00741	1.02435	1.00948	1.00111	1.0251	1.05922	1.04986	1.17649	1.53609	2.48768	-0.70434	-2.14197	-1.92307	-1.56479	-1.27546	-1.15181	-1.09252	-1.18651
11.85	1.00023	1.00321	0.99684	1.00116	1.00402	0.99979	1.01764	0.98608	0.98726	0.99064	1.06551	1.06283	1.15019	1.5329	2.29182	-1.57421	-2.5887	-2.16867	-1.5028	-1.34102	-1.13586	-1.11147	-1.2142
11.8	0.99937	1.00153	0.99706	1.0012	1.01036	1.00638	1.00315	1.02242	1.01841	1.01253	1.07834	1.17916	1.06707	1.73542	2.44986	-2.58657	-2.14559	-1.79493	-1.54518	-1.30312	-1.12568	-1.08659	-1.21955
11.75	0.9999	0.99873	0.99538	1.003	1.00958	1.00723	1.00975	1.00325	1.0065	1.02821	1.03089	1.1259	1.30569	1.70027	2.59183	-1.43831	-2.39439	-1.7146	-1.53402	-1.25064	-1.11511	-1.09514	-1.22362
11.7	1.00257	1.00243	0.99651	1.01965	1.02246	1.01944	1.0205	1.02916	1.02026	1.06007	1.07675	1.10817	1.2931	1.84666	2.82161	-2.24339	-2.23408	-1.70682	-1.42362	-1.22641	-1.1326	-1.07325	-1.18139
11.65	1.00382	1.00494	1.00717	1.00771	1.0156	1.00885	1.02094	1.0162	1.00951	1.06504	1.06961	1.16093	1.26703	1.81959	2.77059	-3.04317	-2.49395	-1.66679	-1.43681	-1.23594	-1.11594	-1.06491	-1.20226
11.6	0.99947	0.99689	1.01448	1.00115	1.00437	1.00865	1.01142	1.01135	1.01484	1.03519	1.1164	1.09898	1.43532	1.77509	2.55622	-3.0239	-2.24993	-1.6456	-1.35904	-1.20396	-1.10704	-1.08897	-1.17381
11.55	1.00048	1.00033	1.00569	1.00371	0.99473	1.02308	0.9718	0.99956	1.03163	1.03291	1.11652	1.14398	1.45291	1.96669	2.74119	-2.44364	-2.45404	-1.80403	-1.33218	-1.24408	-1.0849	-1.07366	-1.14191
11.5	0.99347	0.99935	1.00507	0.99782	0.99528	1.00269	0.9884	0.99958	0.97598	1.03119	1.05986	1.15116	1.50845	2.06753	3.1095	-3.1134	-2.7468	-1.84142	-1.29042	-1.23391	-1.10655	-1.07486	-1.1502
11.45	0.99017	1.00024	1.0014	0.99246	1.00434	0.99947	1.01717	1.01163	0.99543	1.03672	1.05134	1.20235	1.56996	2.29703	2.75377	-2.82646	-2.36841	-1.75571	-1.33891	-1.14396	-1.09503	-1.07071	-1.12061
11.4	0.9956	0.99582	0.99393	0.99849	0.98741	1.00328	1.00752	1.00557	1.01361	1.02935	1.05486	1.22237	1.59197	2.10148	3.00914	-2.72254	-2.34916	-1.62971	-1.30836	-1.16807	-1.0788	-1.09183	-1.12673
11.35	1.00051	1.00089	1.00421	1.00376	0.99453	1.02647	1.01576	1.02045	0.99391	1.01716	1.04975	1.19586	1.53103	2.10966	2.14616	-3.1674	-2.25403	-1.48613	-1.32165	-1.16221	-1.11691	-1.07503	-1.09716
11.3	1.0002	1.00031	1.00471	1.0023	1.00261	1.02071	1.03017	1.02635	1.00055	1.06008	1.0287	1.2049	1.49262	2.26997	-0.63653	-2.73221	-1.97432	-1.39446	-1.3123	-1.14493	-1.06805	-1.0594	-1.08255
11.25	1.00292	1.00733	1.00179	1.00366	1.00379	0.98882	0.98692	1.02618	1.01528	1.07477	1.02989	1.1818	1.53986	2.05502	1.23999	-2.8612	-2.02015	-1.51902	-1.23972	-1.10434	-1.07094	-1.0581	-1.09933
11.2	1.00181	0.99847	0.98798	0.99795	0.99426	0.98691	1.00257	1.03636	1.01593	1.07004	1.02511	1.32025	1.57758	2.27336	2.2094	-2.95762	-1.88534	-1.46196	-1.25435	-1.074	-1.07394	-1.03979	-1.06793
11.15	0.99965	1.0058	1.00288	1.00545	0.98702	0.98895	0.99009	1.02879	1.0575	1.04599	1.11546	1.25471	1.61141	2.52221	0.86821	-3.3421	-1.99349	-1.47781	-1.23374	-1.07217	-1.04319	-1.04596	-1.04298
11.1	1.00201	1.00276	1.00308	1.00093	0.98998	0.97674	0.99122	1.0165	1.0069	1.0113	1.12832	1.32222	1.61239	2.35858	0.08723	-2.75816	-1.93445	-1.44955	-1.17308	-1.0869	-1.04823	-1.03333	-1.02227
11.05	0.99742	1.00246	0.99653	1.0126	0.98589	1.00017	1.01085	1.01747	1.03441	1.13009	1.10948	1.30468	1.79833	2.48493	-3.24204	-2.75162	-1.73173	-1.39886	-1.24116	-1.11957	-1.05588	-1.02798	-1.02403
11	1.00175	0.9993	1.00554	1.00385	1.00237	0.98822	1.00567	1.00927	1.0012	1.05981	1.15306	1.34417	1.75023	2.7911	-2.44016	-2.85516	-1.75391	-1.35681	-1.17838	-1.07942	-1.04139	-1.01938	-1.04029
10.95	0.99745	0.99632	0.99934	1.00432	1.00261	1.00009	1.01245	1.03826	0.99681	1.09797	1.13752	1.31009	1.73322	2.65014	-2.753	-2.61019	-1.77719	-1.34384	-1.14604	-1.07962	-1.05006	-1.02257	-1.0458
10.9	0.99827	0.99532	0.99703	1.00554	1.00409	1.00081	1.0135	1.00277	1.03947	1.06039	1.1485	1.32285	1.6641	2.7499	-1.3936	-2.81577	-1.85569	-1.3135	-1.12352	-1.07434	-1.03481	-1.01889	-1.02541
10.85	0.99822	0.99845	0.99853	1.00044	1.00353	0.9964	0.98034	1.0177	1.0278	1.01845	1.10747	1.31244	1.7652	2.86759	-1.12157	-2.6854	-1.64963	-1.33001	-1.15391	-1.05837	-1.0096	-1.01038	-1.01919
10.8	0.99511	0.99614	0.99696	0.99748	1.00582	0.99496	1.02702	1.06206	0.99995	1.01589	1.10881	1.40386	1.94005	2.65546	-3.12914	-2.09361	-1.64236	-1.26925	-1.14565	-1.07563	-1.0185	-1.01157	-1.02136
10.75	0.99183	1.00064	0.99316	0.99984	1.00939	1.01074	1.00038	1.04823	1.01624	0.99257	1.1242	1.28951	2.14235	2.3064	-3.16482	-2.06988	-1.66844	-1.24202	-1.11339	-1.04488	-1.03282	-1.00924	-1.00557
10.7	0.99882	0.99912	0.99455	1.00306	1.00037	0.99092	0.99322	1.01183	1.0261	1.02114	1.12059	1.4103	1.82587	2.90626	-2.78413	-2.08705	-1.60946	-1.25403	-1.11306	-1.04656	-1.0237	-1.01432	-1.00478
10.65	1.00051	1.00215	0.99919	1.01663	1.00766	1.0263	1.0145	1.03241	1.04473	1.03558	1.1664	1.55354	2.23378	2.18685	-2.78184	-1.92261	-1.50786	-1.26842	-1.10615	-1.03025	-1.01539	-1.02021	-1.01107
10.6	0.99609	0.99973	0.99769	1.01101	0.99985	0.99506	1.0148	1.05017	1.01914	1.05875	1.17289	1.6683	2.3291	2.51905	-2.99744	-2.08691	-1.38745	-1.24184	-1.0866	-1.03063	-1.01473	-1.00025	-1.01086
10.55	0.99938	0.9975	1.00329	1.00562	0.99287	0.98164	1.02342	1.0588	0.99346	1.03003	1.19402	1.40418	2.21025	2.00745	-2.9016	-1.90037	-1.35511	-1.19308	-1.09345	-1.01914	-1.01453	-1.00621	-1.00399
10.5	1.00023	0.9984	1.00399	1.00539	0.98967	1.00747	1.01723	1.04981	1.02643	1.04588	1.13203	1.64875	2.2259	-0.53204	-2.67445	-1.74112	-1.4006	-1.20939	-1.082	-1.03262	-1.00949	-1.0028	-1.00492
10.45	1.00323	1.00461	1.00582	1.00563	0.99563	1.00459	1.02413	1.07807	0.96471	1.03356	1.14374	1.4145	2.37367	1.0546	-2.81881	-1.72758	-1.30363	-1.23849	-1.09084	-1.04123	-1.01735	-1.00534	-1.00774
10.4	1.00464	1.00215	1.00238	0.99055	0.99513	1.00179	1.01344	1.0565	1.00422	1.04143	1.1802	1.75834	2.40245	0.6383	-2.69042	-1.66146	-1.28863	-1.16931	-1.07922	-1.02352	-1.00764	-1.00267	-0.99583
10.35	0.99989	1.0131	1.01132	1.01033	1.0126	1.00768	1.01069	1.02019	1.04189	1.01785	1.23537	1.68633	2.49535	-0.84826	-2.4622	-1.64895	-1.25612	-1.19096	-1.05571	-1.02872	-1.01563	-0.99738	-1.01419
10.3	0.99924	1.00197	1.00963	1.00833	1.00561	0.97458	1.00247	1.03447	0.99611	1.02688	1.20669	1.72064	2.5887	-1.39296	-2.48959	-1.5919	-1.24034	-1.15308	-1.05721	-1.01759	-1.01297	-1.0103	-0.997
10.25	0.99596	1.00282	1.00301	1.00804	0.99334	0.97754	1.01671	1.01838	0.99784	1.10501	1.21144	1.66094	2.50995	-1.61255	-2.61398	-1.57251	-1.26778	-1.13876	-1.05604	-1.02724	-1.00445	-1.00005	-0.99591
10.2	0.99597	1.00389	0.99266	0.99208	1.00421	1.02169	1.02688	1.03204	1.01347	1.04702	1.19972	1.6444	2.76452	-2.21047	-2.44708	-1.64731	-1.25105	-1.11905	-1.04711	-1.02896	-1.00681	-0.9929	-0.99807
10.15	0.99863	0.99592	0.99598	1.00938	0.99933	0.99307	0.9833	1.05029	1.01551	1.02749	1.25237	1.56044	2.53378	-2.8145	-2.27681	-1.6035	-1.21295	-1.11164	-1.03574	-1.02529	-1.00533	-0.99796	-1.01019
10.1	0.99831	1.0003	0.99442	1.00022	1.00317	1.00309	1.02181	1.05019	1.01043	1.0604	1.20692	1.52293	2.70734	-2.69821	-2.15339	-1.45089	-1.15692	-1.10897	-1.04204	-1.01979	-1.00527	-1.00298	-0.99934
10.05	0.99744	0.9974	0.99472	0.99567	0.98719	1.01727	1.03737	1.03436	1.00514	1.05387	1.2333	1.86893	3.26688	-2.54675	-1.9742	-1.42754	-1.19191	-1.08289	-1.04652	-1.02367	-1.01168	-1.00698	-0.99527
10	1.00508	1.00762	1.02212	1.01081	1.00957	1.10226	1.02228	1.11769	1.04976	1.06317	1.2822	1.73105	3.00342	-2.97176	-1.92744	-1.46037	-1.23149	-1.07695	-1.03347	-1.01267	-0.99205	-1.00517	-0.99811
9.95	1.0018	0.99881	1.00378	1.00757	1.00951	1.01986	0.96528	1.08758	1.02941	1.07412	1.28662	1.6419	2.78375	-2.94463	-1.73651	-1.36721	-1.15735	-1.0593	-1.04391	-1.01305	-0.99251	-1.00114	-1.00242
9.9	1.00143	0.99955	0.99251	1.02841	0.99989	1.02748	1.00512	1.058	1.02643	1.10178	1.20779	1.58792	2.85174	-2.52432	-1.75898	-1.33444	-1.22431	-1.05818	-1.03376	-1.00625	-1.00184	-0.99893	-1.00055
9.85	1.00637	1.00427	1.00628	1.00927	1.02079	0.99451	0.99166	1.01893	1.02271	1.03585	1.32983	2.00712	1.01069	-3.10471	-1.69199	-1.34081	-1.15576	-1.06245	-1.01382	-1.01153	-1.00141	-0.9978	-0.99957
9.8	0.99943	0.99878	1.00081	0.99955	1.01951	1.01749	1.01948	0.98901	1.03967	1.14031	1.46673	2.10258	2.81323	-2.58187	-1.57311	-1.22761	-1.12247	-1.05518	-1.01693	-1.00612	-0.99037	-1.00233	-0.99779
9.75	1.0025	1.00341	1.00359	1.00113	0.99661	1.0004	1.00145	1.01609	1.02863	1.04619	1.42668	2.17852	2.76442	-2.80867	-1.56993	-1.2107	-1.10724	-1.05622	-1.01805	-0.99605	-1.00091	-0.99684	-0.99973
9.7	0.99789	0.99765	0.99442	0.9994	0.99385	1.00332	1.0277	1.05234	1.08286	1.08921	1.4536	2.29509	2.48454	-2.58911	-1.4805	-1.25215	-1.09601	-1.04496	-1.03207	-0.99979	-1.00296	-1.0056	-1.00406
9.65	0.99765	0.99843	0.99623	0.99545	1.00597	1.00559	1.00558	1.02383	1.01459	1.12822	1.40037	2.12748	-1.03936	-2.39581	-1.48686	-1.24058	-1.08386	-1.05108	-1.02144	-1.00841	-0.99728	-0.99313	-0.99563
9.6	0.997	0.99317	0.99703	1.01316	1.00512	1.00933	1.01882	1.05142	1.02596	1.17793	1.43231	2.53739	-1.64304	-2.3221	-1.49838	-1.27188	-1.11191	-1.03424	-1.0256	-1.01894	-0.99352	-1.00497	-1.0038
9.55	1.00287	0.9998	0.9971	1.00503	1.01534	0.98443	1.03424	1.01739	1.03458	1.15209	1.47016	2.77456	-2.11467	-2.32371	-1.40581	-1.20756	-1.08059	-1.02772	-1.02019	-0.99919	-1.00366	-1.00362	-1.00509
9.5	1.00951	0.99893	0.996	0.994	1.00532	0.99649	1.0481	1.04978	1.03414	1.21732	1.59981	2.9882	-1.78905	-1.95579	-1.39515	-1.16294	-1.07445	-1.02738	-1.01999	-1.00028	-1.00415	-1.0029	-0.99992
9.45	1.00142	0.99865	0.9924	0.99273	1.01262	0.99894	1.02776	1.02567	1.02014	1.2284	1.57171	2.83505	-2.28091	-2.00037	-1.35298	-1.14033	-1.054	-1.01923	-1.00478	-0.99981	-0.99672	-0.99242	-0.99708
9.4	0.99969	1.00021	1.01342	1.00908	1.04101	0.99397	1.01888	1.04177	1.04248	1.24256	1.528	2.6488	-2.04074	-1.90287	-1.38555	-1.15346	-1.08774	-1.01452	-1.00736	-0.99515	-0.99463	-1.00174	-0.99577
9.35	0.99772	1.00138	0.99398	0.99675	1.02175	0.98935	1.04389	1.029	1.08394	1.23191	1.65393	2.6906	-2.79444	-1.9701	-1.31679	-1.12327	-1.06519	-1.01379	-1.01623	-1.00037	-0.99442	-0.99976	-0.99959
9.3	0.99826	0.99978	1.0008	1.00272	1.0267	0.98532	1.02649	0.99623	1.08346	1.26393	1.7254	2.66777	-3.3738	-1.92548	-1.33169	-1.13653	-1.07257	-1.02036	-1.00825	-1.00345	-0.99411	-0.99162	-1.00405
9.25	1.00027	0.99288	0.99414	0.99454	1.03749	0.99819	1.15383	1.04951	1.04719	1.28297	1.73858	3.04649	-2.91471	-1.64284	-1.30205	-1.11793	-1.05756	-1.03035	-1.00386	-1.00606	-0.99658	-1.00065	-1.00601
9.2	0.9981	1.00059	0.98933	1.00147	1.0098	0.98996	1.0161	1.01365	1.08123	1.26536	1.72495	2.82411	-2.63882	-1.60192	-1.25502	-1.10471	-1.05426	-1.00906	-0.99622	-0.99866	-0.99886	-1.00003	-0.98677
9.15	0.99866	1.00659	1.01341	0.98329	0.98931	1.00226	1.00347	0.98889	1.09185	1.21851	1.68191	2.75414	-2.62369	-1.69061	-1.30778	-1.10706	-1.0309	-1.01421	-1.00243	-1.00958	-1.00292	-0.98845	-1.00012
9.1	0.99866	0.99713	0.99772	1.00357	1.00211	0.93185	0.99726	1.00749	1.06898	1.17261	1.70155	2.77611	-2.81217	-1.56642	-1.25284	-1.08356	-1.02576	-1.01042	-1.00403	-0.99401	-1.00081	-0.99577	-0.9985
9.05	0.99892	1.0024	1.00555	1.00042	1.01302	1.01303	1.02171	1.02588	1.14387	1.23043	2.04721	2.73115	-2.89306	-1.52531	-1.24054	-1.08404	-1.02582	-1.01769	-1.00407	-1.0022	-1.009	-0.99297	-1.0024
9	1.00323	0.9988	0.99698	1.00252	1.02295	0.99406	1.04491	1.01333	1.06298	1.33336	1.80396	1.62159	-2.56557	-1.47301	-1.22934	-1.07734	-1.02298	-1.01908	-0.99624	-1.00477	-0.99871	-0.99864	-0.99819
8.95	1.00084	0.99615	1.00483	0.98914	1.00278	0.9925	1.10667	1.03027	1.0921	1.28389	1.92393	-2.02738	-2.34996	-1.57335	-1.19851	-1.04862	-1.03037	-1.00218	-0.99956	-1.00641	-1.01195	-0.98703	-0.99675
8.9	1.00399	0.99657	1.00122	1.00014	1.01831	0.98882	1.01912	1.07889	1.09764	1.37887	1.93526	-2.44863	-2.47729	-1.4286	-1.2425	-1.06672	-1.0282	-1.01374	-1.00163	-0.99663	-0.99988	-0.99574	-0.99846
8.85	0.99701	0.99307	0.99679	1.01607	1.01094	1.04707	1.03233	1.08117	1.05716	1.42936	2.07107	-2.92727	-2.20149	-1.41838	-1.17397	-1.04383	-1.02424	-0.99874	-0.99599	-1.00349	-0.9969	-1.00908	-0.99499
8.8	0.99969	0.99734	0.99501	0.99318	0.9902	1.05055	1.0649	1.02052	1.02503	1.36736	2.20477	-1.53862	-1.93776	-1.44894	-1.18328	-1.06173	-1.03685	-1.00651	-1.00398	-0.99306	-1.0075	-1.00173	-0.99704
8.75	0.99745	0.99798	0.99389	0.999	1.00337	1.03276	0.99607	1.02828	1.09087	1.57215	2.38307	-1.83667	-2.13855	-1.38243	-1.14964	-1.05514	-1.0167	-1.00134	-1.00351	-1.00218	-1.00514	-0.99771	-1.00713
8.7	0.99698	1.0029	0.99454	0.99281	1.00467	1.03584	1.03381	1.02005	1.1192	1.48674	2.13607	-1.25377	-1.90283	-1.40552	-1.13177	-1.03806	-1.02795	-0.99273	-1.00181	-0.99556	-0.997	-1.00065	-0.9899
8.65	0.997	0.99968	0.99853	1.00144	1.01851	1.0202	1.03224	1.05551	1.15605	1.46497	2.46865	-1.31826	-1.90597	-1.39325	-1.12405	-1.04029	-1.01721	-1.00549	-0.99724	-1.00587	-1.0025	-0.99725	-1.00334
8.6	1.00598	0.99976	0.99678	0.99096	1.00159	1.01811	0.97482	1.08307	1.12224	1.48867	2.18441	-3.10599	-2.04907	-1.31696	-1.09644	-1.04961	-1.01032	-0.99805	-0.99609	-1.00028	-0.99753	-0.99885	-0.99919
8.55	0.99725	0.99832	1.0004	0.99912	1.0453	0.99928	1.02344	1.01397	1.135	1.55666	2.51109	-3.29714	-2.1567	-1.34655	-1.1042	-1.05928	-1.01073	-1.00067	-0.99772	-1.00303	-0.99444	-0.99852	-0.99678
8.5	0.99694	0.99745	1.00273	0.99379	1.01102	0.99483	1.01673	1.02052	1.2621	1.56169	2.72689	-3.12926	-1.75041	-1.26426	-1.09751	-1.04172	-1.00281	-1.0008	-0.99858	-0.99497	-0.99886	-1.00214	-0.99986
8.45	0.99679	1.00786	0.99445	1.00034	1.00756	0.96676	1.061	1.0314	1.17919	1.67778	2.56028	-3.10286	-1.89298	-1.27943	-1.08742	-1.01989	-0.99138	-1.00201	-0.99675	-0.99966	-0.99954	-1.00388	-1.00506
8.4	0.99646	1.0052	1.00005	0.99771	0.9969	1.00843	0.99195	1.03403	1.11792	1.48694	2.99746	-2.87571	-1.57283	-1.24212	-1.05915	-1.02913	-1.00461	-1.00584	-1.00066	-0.99355	-1.0034	-1.00405	-1.00508
8.35	0.99813	1.00263	1.00701	1.0002	1.02798	1.04872	1.03753	1.03061	1.13791	1.92104	2.78354	-3.09156	-1.56222	-1.20283	-1.05738	-1.02641	-1.00806	-0.99926	-1.00373	-1.00214	-1.00266	-0.99994	-0.99978
8.3	1.00044	0.99886	1.00099	0.99486	0.98021	0.99995	1.007	1.02859	1.28801	1.59672	2.92585	-3.07815	-1.44616	-1.17163	-1.07225	-1.02538	-1.00243	-1.00452	-1.00546	-0.99359	-1.00168	-0.9993	-1.00097
8.25	0.99776	0.99406	0.99544	1.00467	1.01445	1.00757	1.0699	1.05409	1.23319	1.73079	2.68773	-2.67346	-1.44605	-1.15908	-1.05357	-1.02119	-1.001	-0.9984	-1.00105	-0.99893	-0.99942	-0.99953	-1.00147
8.2	0.99705	0.99836	0.98632	0.99678	1.01995	1.01327	1.08368	1.05282	1.23801	1.52124	2.79889	-2.73669	-1.46271	-1.16172	-1.03799	-1.01536	-1.00403	-0.99475	-0.99345	-0.99434	-0.98719	-0.99707	-0.9986
8.15	0.997	0.99888	1.00333	1.00545	1.00988	1.0349	1.1162	1.07701	1.11666	1.87634	-1.72105	-2.26136	-1.39604	-1.14329	-1.04476	-1.00655	-1.00106	-0.99989	-0.99955	-0.99527	-0.99035	-1.00153	-1.00139
8.1	0.99816	0.99843	0.99749	0.97188	1.02479	1.0653	1.01494	1.08764	1.19687	2.05505	-2.68076	-2.39693	-1.3235	-1.11351	-1.04507	-1.00959	-1.0067	-0.99582	-0.99723	-0.9996	-1.00455	-1.00667	-0.99495
8.05	0.99924	0.99709	1.00648	0.98766	0.99072	1.01957	1.04924	1.07905	1.13883	1.90997	-1.79272	-2.20216	-1.41735	-1.15032	-1.04745	-1.01309	-0.99605	-1.00093	-0.99201	-0.99932	-0.9963	-0.99942	-0.99583
8	0.99739	1.00101	0.99957	0.95449	0.99611	1.01734	1.02448	1.02042	1.27645	2.16424	0.5222	-1.9207	-1.42508	-1.09572	-1.03966	-1.01444	-1.0023	-0.99239	-0.99902	-0.99649	-1.00372	-1.00536	-0.99761
7.95	0.997	0.99966	0.99749	0.99703	1.02328	1.0129	1.04853	1.02119	1.26535	2.2596	-4.20343	-2.01839	-1.31577	-1.10691	-1.03732	-0.99962	-0.99923	-1.00151	-0.99542	-0.99887	-0.99135	-1.00016	-1.00204
7.9	0.9994	0.99657	0.99459	1.01168	1.04639	1.04964	1.00401	1.14921	1.212	2.28037	-1.19223	-1.89185	-1.2531	-1.07807	-1.02713	-1.00882	-1.0092	-1.00186	-0.99754	-0.99602	-1.00151	-1.00173	-1.00079
7.85	0.99518	0.99463	1.00829	1.00784	1.02571	1.03146	1.06528	1.17441	1.39577	2.98667	-3.45294	-1.74841	-1.21562	-1.07221	-1.02505	-1.00695	-0.99535	-1.00116	-0.99893	-0.99678	-0.99684	-1.00051	-1.00151
7.8	0.99714	0.99674	1.00185	1.00262	1.01356	1.03271	1.09788	1.15029	1.3527	2.5943	-3.12957	-1.85647	-1.21895	-1.0617	-1.02069	-1.00023	-0.98934	-0.99926	-0.9978	-1.00026	-0.99789	-1.00192	-1.00489
7.75	1.00441	0.9987	1.00077	1.01185	1.01718	1.0238	1.07683	1.15036	1.44587	3.33564	-3.04685	-1.71019	-1.23033	-1.0657	-1.00792	-1.01091	-1.00361	-0.98999	-0.99742	-1.0006	-0.99842	-0.99851	-0.99888
7.7	0.99849	1.02178	0.99448	0.99948	1.01208	1.01441	1.10204	1.15883	1.30707	2.94204	-2.87534	-1.63382	-1.18946	-1.08856	-1.01994	-0.99986	-0.99678	-1.00233	-0.99648	-0.99922	-1.00564	-1.00328	-0.99764
7.65	0.99619	1.00312	0.99336	0.99999	1.01683	1.0798	1.00018	1.17593	1.35855	2.83921	-3.16981	-1.66862	-1.18392	-1.0643	-1.02227	-1.00059	-0.99448	-0.99666	-0.99549	-0.9988	-1.00104	-1.00536	-1.00035
7.6	0.99829	1.00542	1.00441	0.99314	1.01842	1.02458	1.03113	1.21985	1.44855	2.73969	-3.20658	-1.61151	-1.18559	-1.0566	-1.02138	-1.00273	-1.0086	-0.99583	-0.99789	-0.99804	-0.99892	-0.99734	-1.00012
7.55	0.99718	1.00016	0.98513	0.99855	1.01083	1.06847	1.1237	1.27291	1.52964	2.75313	-2.97067	-1.53337	-1.17907	-1.05357	-1.01766	-0.99551	-1.00291	-0.99535	-1.00109	-0.99434	-1.00021	-0.99616	-1.00063
7.5	0.99856	1.00154	1.00339	1.01216	1.01756	0.98519	1.06842	1.15422	1.44924	3.06845	-2.51228	-1.4936	-1.19286	-1.04045	-1.00768	-0.99422	-0.99533	-1.00008	-1.00318	-1.00371	-0.99864	-0.99988	-1.00216
7.45	0.99678	0.99758	1.00746	1.00718	1.01464	1.04656	1.07847	1.09888	1.39718	2.55023	-2.31239	-1.51357	-1.12975	-1.03803	-1.01016	-0.99908	-0.99793	-0.99385	-1.00033	-1.00199	-0.99873	-1.00022	-1.00278
7.4	0.99781	1.00192	0.99775	1.01753	1.00548	1.01198	1.08792	1.19366	1.61182	2.66235	-2.48554	-1.41398	-1.1615	-1.0356	-1.0082	-0.99877	-0.99732	-0.99674	-1.00049	-0.99298	-0.99676	-1.00108	-0.9948
7.35	0.99648	1.0001	0.99737	0.98563	1.00866	1.04637	1.06535	1.11545	1.72324	2.47278	-2.26925	-1.32666	-1.12081	-1.02459	-1.00853	-0.99825	-0.99727	-0.99703	-0.99682	-0.99894	-1.00046	-0.99154	-1.00009
7.3	1.00054	0.9928	1.00817	0.97476	0.98076	1.0396	1.15016	1.21023	1.86326	1.95817	-2.17047	-1.39011	-1.11361	-1.03517	-1.00977	-0.9991	-0.99662	-0.9984	-0.99688	-1.00074	-0.99974	-1.00065	-0.99861
7.25	0.99794	1.00589	1.00407	1.01536	1.01303	1.03573	1.12628	1.25835	1.67378	0.43428	-2.04868	-1.34709	-1.11568	-1.0233	-1.01152	-0.99897	-1.00366	-0.99708	-1.0088	-1.00202	-0.9937	-0.9942	-0.99969
7.2	0.99986	1.0024	1.00132	1.02392	1.00981	1.06232	1.08398	1.22272	1.74203	-0.19855	-1.96014	-1.28667	-1.08563	-1.02405	-1.00129	-1.00188	-1.00501	-1.00027	-0.99641	-1.00413	-1.0004	-1.00437	-0.99872
7.15	0.99701	1.00026	1.015	1.0133	1.04056	1.02871	1.1705	1.25655	1.90039	-1.79043	-1.87201	-1.30284	-1.10337	-1.02425	-1.00868	-0.99728	-0.99742	-0.99917	-0.99779	-0.99744	-0.99752	-0.99844	-1.0009
7.1	0.99056	0.99296	1.04282	0.99478	1.02531	1.01184	1.07153	1.28677	1.92373	-2.68227	-1.95239	-1.28207	-1.0698	-1.02315	-1.00596	-0.99856	-0.99892	-1.00058	-0.99753	-0.99849	-0.9993	-0.99536	-1.00363
7.05	0.99188	1.00087	1.01165	1.03277	1.03849	1.09415	1.09192	1.4599	2.28806	-2.92167	-1.70412	-1.23832	-1.07351	-1.0169	-0.99636	-0.99618	-1.00085	-0.99769	-1.00363	-0.99973	-1.001	-0.99812	-0.99938
7	0.99059	0.99804	1.02418	1.03997	1.07238	1.04622	1.12563	1.34431	2.58784	-2.74094	-1.73847	-1.23151	-1.07207	-1.01004	-1.00269	-1.00029	-0.99864	-0.99966	-1.00126	-0.99109	-0.99624	-0.99836	-1.00237
6.95	0.99709	0.99453	1.00004	1.00959	1.04791	1.0722	1.11247	1.39274	2.60545	-2.45162	-1.77208	-1.25552	-1.05839	-1.02156	-0.99939	-0.99917	-1.00329	-0.99969	-0.99833	-0.99798	-0.99851	-0.99638	-0.99997
6.9	1.00054	0.99673	1.01792	1.0194	1.03994	1.02533	1.08012	1.3506	2.58404	-2.36342	-1.73184	-1.2307	-1.05653	-1.00958	-0.99682	-1.00225	-0.99994	-0.99647	-0.99958	-0.99852	-0.99849	-1.00493	-0.99785
6.85	0.99557	1.00274	1.008	1.02208	1.05137	1.07389	1.12367	1.39316	2.43029	-2.43508	-1.549	-1.14499	-1.03546	-1.01091	-0.99533	-1.00138	-0.99885	-0.99874	-0.99838	-0.99635	-1.00263	-1.00066	-0.99746
6.8	0.99572	1.0022	1.01138	1.00943	1.02676	1.05721	1.22862	1.38596	2.66931	-2.4173	-1.47699	-1.18841	-1.03302	-1.00763	-1.00141	-0.99724	-1.00411	-1.00395	-0.99554	-1.00002	-1.00296	-1.00122	-0.99945
6.75	0.99613	1.00566	0.99463	1.00408	1.01742	1.03043	1.12075	1.43073	2.69347	-2.979	-1.37147	-1.17307	-1.03191	-1.00799	-0.99444	-0.99874	-1.00029	-0.99529	-0.99917	-0.99923	-0.99909	-0.99759	-1.00178
6.7	0.99708	0.99936	1.00274	1.02348	1.03866	1.04649	1.1992	1.52744	1.53751	-2.3301	-1.35779	-1.15061	-1.02593	-1.00517	-0.99986	-1.00014	-0.99947	-0.99646	-0.99887	-0.99959	-1.00046	-0.99606	-1.00263
6.65	0.99883	1.00215	1.01056	1.01212	1.01997	1.00818	1.16129	1.5696	0.40808	-2.25647	-1.41928	-1.11798	-1.03163	-1.00152	-0.99658	-0.9996	-1.00487	-0.99549	-0.99888	-1.00098	-0.99897	-1.00063	-1.00087
6.6	0.99467	0.99932	0.99358	1.01251	1.00598	1.04814	1.11308	1.59299	1.53001	-2.3342	-1.41837	-1.12196	-1.02524	-1.00514	-0.99873	-0.99855	-1.00236	-0.99908	-0.99774	-0.99798	-0.99866	-0.99986	-1.00248
6.55	1.00126	0.99752	1.04221	0.97122	0.99082	1.04012	1.24869	1.69523	1.48922	-2.18799	-1.40349	-1.09888	-1.02224	-1.00608	-1.00155	-0.99716	-1.00235	-0.99384	-1.00129	-0.99811	-0.99935	-0.99941	-1.00097
6.5	0.99517	0.99749	0.98964	0.99847	1.0049	1.04538	1.18452	1.66898	1.23942	-1.78123	-1.26351	-1.0765	-1.01556	-1.00555	-0.99728	-0.99779	-1.00303	-0.99978	-1.00491	-0.9981	-0.9948	-1.00195	-1.00203
6.45	0.99501	0.98909	0.9952	1.01749	1.01565	0.99336	1.24181	1.78601	0.5278	-1.84977	-1.22322	-1.07125	-1.01365	-1.00215	-0.99988	-0.99937	-1.00025	-1.00068	-0.99862	-0.99924	-0.99907	-1.0042	-1.0051
6.4	0.99624	0.99347	1.00405	1.00431	1.01771	1.08258	1.13484	1.90999	1.43001	-1.94962	-1.24305	-1.07692	-1.01516	-1.00156	-1.00169	-0.99671	-0.99912	-1.0021	-0.99701	-0.99897	-1.00038	-1.00174	-1.00191
6.35	0.99561	1.00212	1.01902	0.9794	1.08096	1.05349	1.17258	1.98938	-1.47378	-1.78315	-1.22751	-1.0652	-1.01067	-1.00678	-0.99767	-0.99945	-0.99934	-1.00051	-1.00243	-0.9973	-0.99497	-0.99825	-1.00295
6.3	0.99709	1.00749	1.0261	0.97723	1.05585	1.00076	1.08364	2.05947	-2.2182	-1.98582	-1.27192	-1.04883	-1.00425	-1.00152	-0.99704	-0.99596	-0.99789	-0.99876	-0.99595	-0.9995	-1.00503	-0.99952	-1.00216
6.25	0.99736	0.99749	1.02114	1.03354	1.05062	1.05016	1.0958	2.14175	-2.70674	-1.79158	-1.15942	-1.03832	-1.00601	-1.00211	-0.9979	-1.00254	-0.99685	-1.00035	-1.00092	-0.99731	-0.99922	-0.99995	-1.00038
6.2	0.99803	1.00015	0.99541	1.07415	1.00881	1.03685	1.21619	2.16106	-2.6427	-1.57406	-1.12975	-1.0327	-1.00937	-1.00425	-0.9984	-0.99798	-0.9986	-1.00035	-0.99703	-0.99927	-1.00174	-0.99955	-1.00088
6.15	1.009	1.00002	1.00372	1.03131	1.02751	1.08634	1.17246	2.22565	-2.52816	-1.45999	-1.12112	-1.0322	-1.00663	-1.0029	-0.99744	-1.00007	-1.00025	-0.9974	-0.99824	-0.9983	-1.00224	-1.00108	-1.00232
6.1	0.99458	1.00536	1.00888	1.01602	1.06283	1.0624	1.17658	2.56252	-2.71049	-1.51511	-1.10567	-1.01598	-1.00663	-1.00294	-0.9972	-0.99771	-0.99859	-0.99685	-1.00156	-0.99757	-1.00423	-0.99911	-1.00292
6.05	0.99513	0.99788	0.99821	1.02238	1.07736	1.07545	1.24801	2.33273	-2.48189	-1.37242	-1.11429	-1.02663	-1.00712	-0.99853	-0.99825	-0.99895	-1.00044	-1.00211	-0.9977	-0.99996	-0.99953	-1.00425	-1.00054
6	0.99933	0.99023	0.98118	0.98775	1.07673	1.04958	1.0756	2.5568	-2.74709	-1.35002	-1.0741	-1.0173	-1.00497	-0.99876	-0.99793	-0.99284	-0.9993	-0.99862	-0.99956	-0.99834	-1.00108	-0.9993	-0.99998
5.95	0.99998	1.00781	0.97376	1.00916	1.04535	1.07267	1.27182	2.6606	-2.10404	-1.38799	-1.07792	-1.02146	-1.00085	-0.99811	-1.00176	-1.00057	-0.99958	-0.99743	-0.99708	-0.99838	-0.99874	-1.00199	-1.00084
5.9	0.99636	1.0365	0.99096	1.03867	1.0788	1.02862	1.39661	2.44678	-2.20614	-1.28137	-1.09875	-1.01415	-0.9988	-0.99879	-0.99879	-0.99699	-0.99834	-0.99806	-1.00296	-0.99713	-0.99862	-0.99961	-0.99979
5.85	0.99701	1.00043	0.9792	1.02279	1.04959	0.98972	1.28124	2.2389	-1.9528	-1.30364	-1.0741	-1.01151	-1.00024	-1.00167	-0.99757	-1.00076	-0.99806	-0.99873	-1.0019	-0.99939	-0.99713	-1.0034	-1.00286
5.8	0.99615	0.99965	0.97626	0.95148	1.02529	1.00753	1.22871	1.02096	-1.82331	-1.25406	-1.06003	-1.00707	-1.00263	-1.00197	-0.99756	-0.99894	-0.99964	-0.99578	-0.99854	-0.99669	-0.99793	-0.99965	-1.0036
5.75	0.99292	0.99679	0.99126	1.02255	1.01047	1.0593	1.44708	-1.29695	-1.7429	-1.21137	-1.04565	-1.01194	-1.00179	-0.99822	-1.00117	-0.99484	-1.00042	-0.99837	-0.99917	-0.99969	-0.99386	-1.00027	-1.00443
5.7	0.99135	0.99515	1.01271	1.03256	1.04549	0.97983	1.48562	-0.65318	-1.63014	-1.25474	-1.04794	-1.00873	-1.0014	-0.996	-0.99662	-0.99889	-1.00466	-0.99223	-0.99815	-1.00161	-1.00198	-1.00087	-1.0015
5.65	1.00812	0.99691	1.0212	1.0123	1.02711	0.98415	1.60862	-2.38853	-1.60413	-1.17255	-1.04223	-1.00535	-1.00018	-1.00032	-0.99768	-0.99806	-0.99784	-1.00176	-0.99972	-0.99937	-1.00235	-0.99831	-1.00352
5.6	0.99793	1.01539	1.0017	1.03724	1.00129	1.04683	1.54435	-2.03208	-1.59129	-1.15755	-1.03755	-1.00491	-0.99921	-1.00046	-0.99707	-0.99848	-0.99978	-1.00121	-1.00028	-0.99811	-0.9994	-1.0002	-0.99955
5.55	0.99642	0.99682	1.00416	1.01348	0.99645	1.12884	1.97677	-2.53085	-1.53185	-1.16376	-1.04207	-1.00555	-1.00186	-1.00005	-1.00026	-0.99733	-0.99906	-1.00101	-0.99888	-1.00056	-0.99853	-0.99685	-1.00211
5.5	0.99762	1.00048	0.99832	1.09006	1.02634	0.99238	1.92555	-2.82576	-1.59782	-1.13803	-1.03106	-1.00075	-1.00021	-0.99964	-0.99976	-1.00039	-0.99974	-0.99857	-1.0014	-0.9985	-0.99726	-1.00583	-1.00197
5.45	0.99708	1.00469	1.01166	0.99433	1.07113	0.98505	1.79098	-2.74681	-1.39045	-1.10114	-1.02412	-1.00375	-0.99966	-0.99951	-0.99956	-0.99686	-0.99958	-0.99841	-1.00064	-1.00097	-0.99804	-0.99666	-1.00183
5.4	0.99898	0.99084	1.01131	1.06603	1.08473	1.1436	2.14706	-2.43873	-1.3422	-1.09409	-1.02397	-0.99745	-0.99979	-0.998	-0.99903	-0.99778	-1.00256	-0.99684	-1.00065	-0.99906	-1.00089	-1.00187	-1.00111
5.35	0.99608	0.99655	0.98934	0.98302	1.1059	1.0564	2.09299	-2.57804	-1.36506	-1.10422	-1.01522	-0.99887	-1	-0.99776	-1.00001	-1.00068	-0.99937	-0.99687	-1.00229	-0.99829	-0.99643	-1.00057	-0.99869
5.3	0.99971	1.032	1.01611	1.031	0.99003	0.9816	2.26427	-2.21005	-1.35663	-1.0856	-1.01592	-1.00242	-1.00087	-1.00209	-0.99919	-0.99819	-0.99816	-0.99716	-0.99855	-1.00168	-0.99584	-1.00144	-0.99658
5.25	0.99712	0.99715	1.01141	1.11313	1.05452	1.15111	1.99928	-2.15031	-1.26226	-1.0569	-1.01101	-1.00228	-0.99819	-0.99886	-0.9979	-0.99945	-0.99995	-0.99955	-1.001	-0.99964	-1.00096	-1.0006	-0.99841
5.2	0.99464	1.00525	1.00769	1.07312	1.09226	1.20702	2.34953	-2.13412	-1.21943	-1.03891	-1.01064	-1.00247	-1.00177	-0.99769	-0.99817	-0.99947	-0.99942	-0.99862	-0.99939	-1.00003	-0.99805	-1.00486	-1.00275
5.15	0.99756	1.02587	0.99665	1.04507	1.09846	1.19993	1.81497	-1.80902	-1.19738	-1.03913	-1.01038	-1.00062	-0.99934	-1.00173	-0.99903	-0.99927	-0.99901	-1.00091	-1.00047	-0.99863	-1.00056	-0.99974	-1.00183
5.1	1.00025	1.00148	1.02919	1.05082	1.07456	1.14149	2.37526	-1.76429	-1.19066	-1.04877	-1.0018	-0.99943	-0.99839	-0.99969	-0.99934	-0.99989	-1.00218	-0.99837	-1.00147	-1.00139	-1.00182	-1.00155	-0.9975
5.05	0.99938	1.00567	1.01684	1.08058	1.12966	1.20181	1.52687	-1.59635	-1.18374	-1.04604	-1.00744	-1.00059	-0.99796	-0.99851	-0.99805	-0.99976	-0.99995	-0.99791	-0.99991	-0.99795	-0.99797	-1.00066	-1.00289
5	1.00025	0.99263	0.97534	0.99914	1.07609	1.24796	-0.06782	-1.8041	-1.21737	-1.0357	-1.0064	-1.00103	-0.99713	-1.00209	-0.9996	-1.0002	-0.999	-0.99769	-0.9961	-0.99827	-0.99891	-0.99991	-0.99945
4.95	0.99734	0.98148	1.07818	1.13786	1.07374	1.33844	0.29921	-1.58201	-1.15272	-1.03398	-1.00318	-0.99868	-0.99974	-1.00219	-1.00005	-1.0001	-1.00022	-0.99914	-0.99617	-0.99928	-0.99979	-1.00057	-0.99739
4.9	0.99615	1.00249	1.01493	1.13302	1.09655	1.18968	-2.22016	-1.58988	-1.1248	-1.01897	-1.00227	-0.99884	-0.99767	-0.99827	-0.99754	-1.00334	-0.99822	-1.00067	-0.99844	-0.99904	-1.00001	-1.00044	-1.00329
4.85	0.99754	1.00313	0.95088	1.06678	0.99135	1.43718	-2.43621	-1.57334	-1.13365	-1.02008	-1.00026	-0.99902	-0.9961	-0.99722	-0.99944	-1.0007	-0.99727	-1.0035	-1.00072	-0.99937	-0.9993	-1.00109	-1.00135
4.8	0.99984	1.00188	1.03539	1.18372	1.01949	1.38422	-2.27826	-1.39981	-1.12713	-1.01923	-1.00135	-0.99707	-0.99799	-0.99864	-0.99955	-0.99986	-0.99861	-0.99984	-0.99966	-0.99749	-0.99792	-1.00008	-0.99893
4.75	1.00291	1.0186	1.09922	1.19216	1.00681	1.13023	-2.42745	-1.38584	-1.08717	-1.0263	-1.00376	-0.99943	-0.99702	-0.99843	-0.99934	-1.00037	-0.99844	-0.99906	-0.99713	-1.00055	-0.99851	-1.00314	-1.00154
4.7	0.99875	0.97564	1.04966	0.97628	1.06496	1.33524	-2.28647	-1.29618	-1.07901	-1.02208	-1.00126	-1.00066	-0.99798	-1.00057	-0.99962	-0.99951	-0.99842	-0.99799	-0.99789	-1.00186	-0.99881	-1.00231	-1.00371
4.65	0.99723	1.02009	0.99656	1.13897	0.99267	1.58473	-2.01701	-1.25362	-1.07361	-1.01846	-0.99978	-0.99911	-0.99708	-0.9984	-0.99862	-0.99954	-0.9979	-0.99867	-1.00007	-0.99784	-1.00035	-1.00218	-1.00269
4.6	0.99877	0.98808	0.97596	1.09706	1.03979	1.40924	-1.89494	-1.25463	-1.0536	-1.01267	-1.00229	-0.99982	-0.99787	-1.00065	-0.99991	-0.99714	-0.99935	-0.99793	-0.99714	-1.00341	-0.99697	-0.99982	-1.00212
4.55	0.99561	1.00329	1.0029	1.05083	1.08961	1.62118	-1.85535	-1.23884	-1.0555	-1.01516	-1.00021	-0.99982	-0.99919	-0.9999	-0.99602	-0.99894	-0.99978	-0.99853	-1.00736	-1.00119	-0.99915	-0.9995	-1.00114
4.5	1.0041	0.9848	1.01296	0.9633	1.21821	1.67994	-1.90729	-1.1926	-1.04733	-1.01122	-0.99979	-0.99582	-1.00004	-0.99781	-0.99627	-0.99624	-1.00051	-0.99918	-1.00094	-0.99836	-0.99746	-0.99945	-1.00036
4.45	0.99912	1.00961	1.03579	1.08907	1.07249	1.70164	-1.68856	-1.18901	-1.04894	-1.00833	-0.99961	-0.99665	-0.99877	-0.99754	-0.99876	-0.99928	-1.00001	-1.00029	-1.00059	-0.99953	-0.99893	-0.99963	-1.005
4.4	0.99926	1.00119	1.05601	1.03067	1.03665	1.42446	-1.68093	-1.19923	-1.05136	-1.00603	-1.00033	-0.99875	-0.99853	-0.99931	-0.9998	-0.99881	-0.9999	-0.99734	-0.99969	-0.99897	-0.99874	-1.00051	-1.00315
4.35	0.99876	1.01441	1.08703	1.10294	0.96039	1.44684	-1.55402	-1.14217	-1.04443	-1.00544	-0.99833	-0.99767	-0.99702	-1.00223	-0.99664	-0.99899	-1.00101	-0.99992	-0.99871	-0.99983	-0.99612	-0.99962	-1.00034
4.3	0.99825	1.00912	1.0787	1.13793	1.06182	1.52366	-1.47666	-1.11085	-1.03379	-1.00313	-0.99905	-1.00049	-0.99913	-0.99844	-0.99875	-0.99818	-0.99794	-0.9977	-0.99964	-0.99808	-1.00024	-1.00013	-1.0012
4.25	0.9984	1.0046	1.11417	1.07953	0.95849	-0.1693	-1.45705	-1.1397	-1.02712	-1.00076	-0.99565	-0.99996	-0.99942	-0.99905	-0.99849	-1.00183	-1.0029	-0.99784	-1.00044	-1.00094	-0.99884	-1.00161	-0.99956
4.2	0.99755	1.00529	0.98196	1.037	0.89584	0.43622	-1.42148	-1.11212	-1.01732	-1.00449	-0.99565	-1.00008	-0.99875	-0.99745	-0.99921	-0.99925	-1.00169	-0.99886	-0.99888	-0.99868	-1.00107	-1.00021	-1.00084
4.15	0.99871	0.98417	1.02099	0.93106	0.94862	-1.44897	-1.33571	-1.08705	-1.01807	-1.00202	-0.99612	-0.99764	-0.99741	-0.9999	-0.99882	-1.00039	-0.99791	-0.99801	-0.99856	-0.99994	-0.99966	-0.99668	-1.0028
4.1	0.99792	0.95957	0.96146	0.99566	0.94165	-2.04179	-1.29727	-1.07255	-1.01412	-1.0037	-0.99906	-0.99874	-0.9988	-0.99883	-0.99866	-0.99818	-0.99821	-0.99858	-1.00267	-1.00004	-0.99821	-1.00013	-1.00114
4.05	0.99825	0.96248	0.99249	1.15363	0.86228	-1.80604	-1.24088	-1.0684	-1.00799	-1.00525	-0.99831	-1.00093	-0.99955	-1.00421	-0.99847	-0.99959	-0.99796	-0.99794	-1.00248	-1.00005	-1.00072	-1.00057	-1.00251
4	0.99738	1.04083	0.99885	1.00805	0.83144	-1.8948	-1.23107	-1.06047	-1.01701	-1.00192	-0.99945	-0.99958	-0.99894	-0.99916	-0.99901	-1.00005	-1.0003	-1.00126	-1.00434	-1.01207	-1.01713	-1.04008	-1.06466
3.95	0.99752	1.00111	0.99527	0.94511	0.86403	-1.78903	-1.1843	-1.04225	-1.00748	-0.9998	-0.99829	-0.99968	-0.99888	-0.99769	-0.99999	-0.99936	-0.99722	-0.99986	-1	-1.00144	-1.00055	-0.9995	-1.00299
3.9	0.99749	0.99251	0.99768	0.95238	0.80323	-1.67073	-1.16424	-1.02725	-1.01256	-0.99809	-0.99906	-0.99924	-0.99868	-0.99873	-0.99879	-0.99771	-0.99752	-0.9997	-0.99984	-0.99971	-0.99939	-0.99903	-1.00257
3.85	0.99865	0.94533	0.92874	0.93432	0.82088	-1.57808	-1.12646	-1.02296	-1.00711	-1.00058	-0.9992	-0.99846	-0.99875	-0.99766	-0.99913	-0.99982	-1.00194	-0.99978	-0.99938	-0.99982	-0.99902	-1.00095	-1.00292
3.8	0.99684	0.98884	1.00422	1.02694	0.82058	-1.76679	-1.15238	-1.0409	-1.00755	-1.00046	-0.99973	-0.99865	-0.99866	-0.99951	-1.00033	-0.99901	-0.99822	-0.99951	-0.99823	-0.99977	-1.00055	-1.00066	-1.00244
3.75	0.99691	0.98089	0.9847	0.87747	0.72429	-1.40438	-1.10472	-1.03431	-1.00113	-0.99994	-0.99844	-0.99948	-0.99815	-0.99922	-0.99822	-0.99886	-0.99838	-0.99817	-0.99969	-0.99975	-0.99946	-1.00065	-1.00083
3.7	0.99697	0.99697	0.92599	0.92646	0.70379	-1.42375	-1.10555	-1.02019	-1.00263	-0.9981	-0.99734	-0.99938	-0.99918	-0.99803	-0.9982	-0.99912	-0.99943	-1.00007	-0.9981	-1.00023	-0.99833	-0.9985	-1.00272
3.65	0.99669	1.01903	0.96885	0.92261	0.63467	-1.33829	-1.06879	-1.01275	-1.00023	-0.99912	-0.99844	-1.00041	-0.99683	-0.99814	-0.99961	-0.99905	-1.00042	-0.99882	-0.99827	-1.00006	-0.99945	-1.0003	-0.99936
3.6	0.99736	0.98572	0.9935	0.86246	0.62107	-1.65252	-1.0708	-1.01035	-1.00108	-1.00001	-0.99849	-0.99966	-0.99942	-0.99862	-0.99846	-0.99644	-1.00272	-0.99828	-1	-1.00169	-0.99965	-1.00005	-1.00224
3.55	0.99711	1.0117	1.01495	0.82576	0.59728	-1.35364	-1.08234	-1.01109	-1.00144	-1.00211	-0.9982	-0.99719	-0.99765	-0.99785	-0.9985	-0.99793	-0.99884	-0.99893	-0.99978	-0.99897	-0.99997	-0.99978	-1.00131
3.5	0.9971	1.07913	1.00162	0.79927	0.63022	-1.28726	-1.06974	-1.01263	-0.99944	-1.0009	-1.00224	-0.9973	-0.99951	-0.99803	-0.99771	-0.99753	-0.99962	-0.99849	-0.99985	-1.00218	-0.99845	-0.99982	-1.00252
3.45	0.99694	1.01222	1.00287	0.81955	0.60469	-1.2615	-1.0618	-1.01229	-1.00212	-0.99957	-1.00099	-0.99886	-0.99965	-0.99912	-0.99917	-0.99944	-1.00135	-0.99827	-0.99839	-0.9986	-1.00046	-0.99996	-1.00271
3.4	0.99747	1.05624	0.95641	0.77826	0.57157	-1.30104	-1.05194	-1.00581	-1.00064	-0.99855	-0.99851	-0.99758	-0.99965	-0.99839	-0.99707	-0.99917	-0.999	-0.99743	-0.99959	-0.99916	-1.00127	-1.00171	-1.00232
3.35	0.997	1.06673	1.04911	0.8312	0.50048	-1.27026	-1.04527	-1.00689	-0.99933	-0.99795	-0.99897	-0.99909	-0.99778	-1.0017	-0.99906	-0.99982	-1.00177	-1.00221	-0.99872	-0.99908	-0.99877	-0.99997	-1.00274
3.3	0.99705	1.10852	0.98637	0.82874	0.33696	-1.26117	-1.0399	-1.00787	-0.99971	-0.99908	-1.0008	-0.99776	-1.00042	-0.99821	-0.99788	-0.99951	-0.99928	-0.99973	-0.99925	-0.99905	-1.00022	-1.0006	-1.00271
3.25	0.99656	1.10427	0.94098	0.76422	0.18751	-1.19195	-1.02563	-1.00468	-0.99964	-0.99864	-0.99903	-1.00058	-0.99934	-0.99758	-0.99911	-0.99901	-0.99984	-0.99826	-1.00181	-0.99884	-0.99943	-0.99944	-1.0016
3.2	0.99705	1.06468	1.00851	0.701	0.37259	-1.16389	-1.02782	-1.00278	-0.9976	-0.99858	-0.99729	-0.99843	-0.99925	-0.99724	-0.99802	-0.99962	-0.99929	-0.9994	-1.00206	-0.99815	-1.00004	-0.99911	-1.00185
3.15	0.99842	1.16461	0.94615	0.64781	0.25124	-1.16357	-1.02016	-0.99977	-0.99932	-0.99841	-0.9983	-1.0005	-0.99906	-0.99791	-1.00053	-0.99829	-0.9984	-0.99836	-0.99901	-1.00019	-1.00029	-0.99836	-1.00191
3.1	0.99649	1.04942	0.90085	0.68369	0.26987	-1.18724	-1.01896	-1.00206	-0.998	-0.99883	-0.99999	-0.99947	-0.99904	-0.99905	-0.99881	-0.99847	-1.00019	-0.99782	-0.99853	-0.99988	-1.00043	-1.00266	-1.00315
3.05	0.99667	1.06306	1.06471	0.67478	-0.01925	-1.20265	-1.01713	-1.00061	-0.9977	-0.99967	-0.99963	-0.99821	-0.99831	-1.00019	-1.00095	-1.00031	-0.99737	-0.99755	-1.00107	-0.99962	-1.0017	-0.99752	-1.00218
3	0.99893	1.08071	1.1611	0.63073	0.02793	-1.12263	-1.01174	-0.99903	-0.99926	-0.99955	-1.00117	-0.99877	-0.999	-0.99947	-0.99986	-1.00022	-1.00065	-0.9989	-0.99803	-0.99925	-0.99988	-1.00136	-1.00071
2.95	0.9944	1.13075	1.04913	0.64803	-0.03148	-1.12427	-1.00954	-0.99834	-0.9987	-0.99958	-0.99901	-0.99911	-0.99847	-0.9998	-1.00031	-0.9994	-1.00115	-0.99971	-1.0001	-0.99913	-0.99999	-1.002	-1.00378
2.9	0.9978	1.09602	1.10277	0.67257	-0.28463	-1.08148	-1.01032	-1.00169	-0.99892	-0.99888	-0.99838	-1.00034	-0.99994	-0.9976	-0.99847	-0.99758	-0.99814	-0.99971	-0.99986	-1.00145	-0.99955	-1.00158	-1.00062
2.85	0.9976	1.04902	1.09817	0.50783	-0.5161	-1.06254	-1.00708	-1.00025	-0.99717	-0.99874	-1.00122	-1.00056	-0.99844	-0.99871	-0.99683	-0.99864	-0.9991	-1.00083	-1.00007	-0.99716	-0.99843	-1.00082	-0.99838
2.8	0.99831	1.03824	1.02361	0.4734	-0.50517	-1.05218	-1.00663	-0.99502	-0.99826	-0.99666	-0.99971	-0.99858	-0.99992	-1.00053	-1.00007	-0.99954	-0.99865	-0.99761	-1.00024	-0.99845	-0.99929	-0.99918	-1.001
2.75	0.99881	1.06545	0.96425	0.57081	-0.73259	-1.04954	-1.00488	-0.99803	-1.00192	-0.99962	-0.99981	-0.9987	-0.99799	-0.99877	-0.99807	-0.99759	-0.99999	-0.99956	-0.99966	-0.99795	-0.99801	-1.00069	-0.99871
2.7	0.99942	1.02764	0.86333	0.41491	-0.81826	-1.03848	-1.00849	-1.00022	-1.00023	-0.99822	-0.99964	-1.0011	-1.00172	-0.99988	-0.99583	-0.99702	-1.00265	-0.99881	-0.99929	-1.0008	-1.00053	-1.00038	-1.00042
2.65	1.00172	1.03592	1.01402	0.45298	-1.03134	-1.03205	-1.00619	-1.0019	-0.99817	-0.99739	-0.99835	-0.99904	-0.9998	-1.001	-1.00174	-0.9984	-0.99694	-0.99951	-0.99746	-1.00303	-1.00004	-1.00079	-1.00109
2.6	1.00187	1.05044	1.03003	0.3934	-1.12446	-1.0295	-1.00149	-0.99807	-1.00313	-0.99609	-0.99832	-0.99878	-1.0045	-0.99936	-1.00328	-0.99879	-0.99923	-0.99918	-0.99925	-0.99758	-0.9951	-0.99937	-0.99806
2.55	1.00237	1.02938	0.98071	0.32271	-1.01633	-1.02232	-0.99845	-1.00107	-0.99846	-0.99882	-0.99773	-0.99681	-0.99576	-0.99712	-1.00278	-0.99708	-1.00314	-1.0006	-0.99877	-0.99957	-0.99774	-1.00063	-1.00057
2.5	1.00258	1.03688	0.93258	0.32563	-1.10219	-1.02367	-1.00127	-1.00018	-0.99813	-0.99718	-1.00149	-1.00023	-0.99519	-0.99892	-0.99936	-0.997	-0.999	-0.99663	-1.00089	-0.99957	-0.9998	-1.00145	-1.00086
2.45	1.00372	1.02052	0.91001	0.27826	-1.11978	-1.01814	-0.99929	-0.99917	-0.99647	-0.99704	-0.99792	-0.99744	-0.99925	-1.00257	-0.9969	-1.00456	-0.99938	-0.99946	-0.99982	-1.0007	-1.0006	-0.99821	-0.99872
2.4	1.00431	1.02247	0.93969	0.22785	-1.07988	-1.01713	-0.99951	-0.99662	-0.99785	-0.99802	-0.99791	-0.9997	-0.99803	-0.99636	-0.99984	-0.99972	-0.99917	-1.00163	-1.00149	-0.99804	-0.99638	-0.99875	-1.00377
2.35	1.00627	1.02395	0.95313	0.15551	-1.05985	-1.01312	-0.99447	-0.99596	-0.99602	-0.99997	-0.99851	-0.99814	-0.99963	-1.00178	-0.99622	-0.99799	-1.00113	-0.99844	-0.99806	-0.99764	-1.00056	-1.00375	-0.99913
2.3	1.005	1.02636	0.87759	0.25677	-1.08315	-1.00949	-1.0014	-0.99776	-0.99947	-0.99874	-1.00053	-0.99952	-0.99838	-0.99898	-0.99817	-0.99869	-0.99739	-0.99951	-0.99924	-0.9988	-0.99804	-1.00216	-1.00134
2.25	1.00597	1.02252	0.89567	0.20982	-1.09155	-1.00291	-0.99903	-0.99778	-0.99996	-1.00206	-0.99743	-1.00002	-0.99955	-0.99789	-0.99906	-0.99888	-0.99714	-0.99881	-0.99626	-0.99914	-1.0009	-0.9979	-1.00134
2.2	1.00555	1.01322	0.83194	0.27941	-1.15107	-1.01252	-0.99803	-0.99873	-0.99829	-1.00148	-0.99724	-0.99673	-0.99992	-0.99506	-0.99875	-0.99723	-0.99818	-1.00032	-0.99578	-0.9975	-1.00098	-0.99847	-1.00377
2.15	1.00782	1.0205	0.79203	0.22514	-1.16653	-1.00493	-0.9966	-0.99911	-1.00015	-0.99956	-0.99934	-0.99973	-0.99879	-0.99986	-0.99783	-0.9986	-0.99919	-1.00005	-0.99606	-0.99866	-0.99829	-0.99874	-0.99854
2.1	1.0096	1.01558	0.8163	0.2959	-1.10796	-1.01075	-0.99899	-0.99931	-0.99827	-0.99871	-0.99806	-0.9998	-0.99757	-0.99871	-0.99923	-0.99865	-0.99902	-0.99819	-0.99906	-1.00165	-1.01053	-1.01846	-1.0398
2.05	1.01172	1.05324	0.8672	0.28507	-1.05658	-1.00199	-0.99732	-0.99856	-0.99855	-0.99886	-0.99844	-0.99928	-1.0006	-0.99923	-0.99849	-0.99837	-0.99736	-0.99738	-0.99817	-0.9999	-0.99906	-0.99712	-1.00294
2	1.00968	1.01214	0.8297	0.31314	-1.08396	-0.9975	-0.99814	-1.0002	-0.9986	-0.99975	-0.99827	-0.99727	-0.99926	-0.9986	-0.99884	-0.99771	-0.99949	-0.99783	-0.99968	-0.99911	-0.9994	-1.00032	-0.99813
1.95	1.01027	1.01512	0.87631	0.2105	-1.04941	-0.99971	-0.99995	-1.00005	-0.99926	-0.9973	-0.99867	-0.99906	-0.99921	-0.9967	-0.99711	-0.99765	-0.99788	-0.9991	-0.998	-0.99958	-0.9993	-0.99923	-1.00022
1.9	1.01996	1.00905	0.81244	0.2668	-1.06455	-1.00105	-0.99674	-0.99682	-0.99862	-0.99857	-0.99785	-0.99882	-0.99903	-0.99933	-0.99871	-0.99877	-0.99738	-0.99859	-0.9989	-0.99717	-0.99694	-0.9998	-1.00036
1.85	1.01778	1.0095	0.92436	0.2372	-1.03228	-1.00386	-1.00006	-1.00006	-0.9987	-0.99954	-0.99835	-0.99847	-0.998	-0.99877	-0.99928	-0.99891	-0.99929	-0.99847	-0.99769	-0.99754	-0.99899	-0.99948	-0.99961
1.8	1.02932	1.012	0.94717	0.30785	-0.98155	-1.00103	-0.99839	-0.99838	-0.99868	-0.99911	-0.99802	-0.99869	-0.99864	-0.99796	-0.99822	-0.99841	-0.99893	-0.99884	-0.99694	-0.99825	-0.99923	-0.99714	-0.99857
1.75	1.02588	1.01427	0.91666	0.29113	-1.02322	-0.99692	-0.99835	-0.99943	-0.99867	-0.99873	-0.99862	-0.99852	-0.99831	-0.99864	-0.99805	-0.9991	-0.99965	-0.99741	-0.99851	-0.99799	-0.99946	-0.99896	-1.00087
1.7	1.03881	1.01086	0.86977	0.31381	-0.93324	-0.9998	-0.99797	-0.9981	-0.99898	-0.99803	-0.99905	-0.99812	-0.99874	-0.99813	-0.99855	-0.999	-0.99825	-0.99875	-0.99835	-0.99883	-0.99906	-0.99931	-0.99649
1.65	1.04291	1.00991	0.94463	0.24234	-0.99312	-0.99939	-0.99812	-0.999	-0.99892	-0.99844	-0.99803	-0.99763	-0.99771	-0.99816	-0.99833	-0.99836	-0.99756	-0.99824	-0.99936	-0.9982	-0.99904	-0.99793	-0.99851
1.6	1.08594	1.01464	0.99879	0.28753	-0.99602	-0.99984	-0.99836	-0.99848	-0.99849	-0.99866	-0.99845	-0.99833	-0.99776	-0.99885	-0.99844	-0.99782	-0.99878	-0.99795	-0.99804	-0.99858	-0.9996	-0.99884	-1.00179
1.55	1.10433	1.01813	0.98301	0.29641	-1.00094	-0.99882	-0.99884	-0.99767	-0.99822	-0.99816	-0.99705	-0.99911	-0.99836	-0.99823	-0.99798	-0.99783	-0.99827	-0.99798	-0.9984	-0.9987	-1.00031	-0.99815	-0.9993
1.5	1.16461	1.02277	0.93748	0.24491	-0.94827	-0.99895	-0.99835	-0.99859	-0.99843	-0.99793	-0.99774	-0.99809	-0.9977	-0.99832	-0.99852	-0.99807	-0.99889	-0.99939	-0.99923	-0.99903	-0.99864	-0.9983	-0.99902
1.45	1.28425	1.02569	0.99835	0.31714	-1.01561	-0.99861	-0.99826	-1.00025	-0.99794	-0.99834	-0.99811	-0.99856	-0.9982	-0.9989	-0.99811	-0.99868	-0.99804	-0.99677	-0.99787	-0.99817	-0.99824	-0.99956	-0.99852
1.4	1.43124	1.02197	0.93553	0.296	-0.97514	-0.99985	-0.99814	-0.99891	-0.9979	-0.99798	-0.99837	-0.99879	-0.99803	-0.99779	-0.99807	-0.99829	-0.99752	-0.99853	-0.99871	-0.9978	-0.99956	-0.99834	-0.99807
1.35	1.66455	1.04218	0.8872	0.32079	-1.00847	-0.99879	-0.99766	-0.99818	-0.99913	-0.99771	-0.99883	-0.99872	-0.99963	-0.99929	-0.99923	-0.99962	-0.99827	-1.00003	-0.99877	-0.99923	-0.99835	-0.9986	-0.99932
1.3	1.9289	1.05445	0.91051	0.30421	-1.02846	-0.99933	-0.99808	-0.99847	-0.99858	-0.99847	-0.99819	-0.99831	-0.9986	-0.99952	-0.99968	-0.99898	-0.99772	-0.99772	-0.99824	-1.0001	-0.99909	-0.99953	-0.99958
1.25	2.09496	1.09371	0.8971	0.28259	-0.96607	-0.99823	-0.99905	-0.99767	-0.998	-0.998	-0.99867	-0.99772	-0.99863	-0.99867	-0.99739	-0.99815	-0.99834	-0.99908	-0.99877	-0.99718	-0.99912	-0.99878	-0.99854
1.2	2.46534	1.15676	0.84071	0.29935	-0.99133	-0.99823	-0.99798	-0.99816	-0.9974	-0.99809	-0.99938	-0.99884	-0.99785	-0.99769	-0.99814	-0.99829	-0.99897	-0.99865	-0.99798	-0.99824	-0.99828	-0.99877	-0.99909
1.15	2.65374	1.21846	0.74164	0.33761	-0.9908	-0.99916	-0.99803	-0.99842	-0.99764	-0.99782	-0.99796	-0.99773	-0.99817	-0.99866	-0.99745	-0.99705	-0.9978	-0.99823	-0.99759	-0.99889	-0.99724	-0.99726	-1.00041
1.1	2.83534	1.36423	0.70894	0.34171	-0.95914	-0.99718	-0.99785	-0.99774	-0.99798	-0.99741	-0.99859	-0.99794	-0.99691	-0.9983	-0.99785	-0.9966	-0.99666	-0.99698	-0.99877	-0.99791	-0.99835	-0.99761	-0.99938
1.05	2.87377	1.45737	0.70428	0.30333	-0.95285	-0.99706	-0.99749	-0.99802	-0.99718	-0.99755	-0.99815	-0.99821	-0.99772	-0.99705	-0.99793	-0.99822	-0.99684	-0.99718	-0.99763	-0.99779	-0.99708	-0.998	-0.99853
1	3.00396	1.60529	0.55729	0.33909	-0.96372	-0.99746	-0.99728	-0.99777	-0.99748	-0.99666	-0.99751	-0.99678	-0.99733	-0.99731	-0.99736	-0.99748	-0.99722	-0.99772	-0.99675	-0.99685	-0.99743	-0.99712	-0.99775
0.95	3.04189	1.74	0.46837	0.26716	-0.94788	-0.99678	-0.99733	-0.99765	-0.99703	-0.99747	-0.9973	-0.99701	-0.99732	-0.99664	-0.99776	-0.99679	-0.99656	-0.99799	-0.99721	-0.99773	-0.99746	-0.997	-0.99806
0.9	3.13844	1.87652	0.29077	0.25129	-0.95016	-0.99704	-0.99703	-0.9972	-0.9969	-0.99727	-0.99728	-0.99703	-0.9965	-0.99737	-0.99632	-0.99734	-0.99707	-0.99662	-0.99713	-0.9978	-0.99724	-0.99735	-0.99784
0.85	3.24032	1.94431	0.04965	0.20072	-0.96538	-0.99755	-0.99658	-0.99745	-0.99678	-0.99711	-0.99701	-0.99653	-0.99743	-0.99693	-0.99693	-0.99675	-0.99703	-0.99695	-0.99718	-0.99723	-0.99637	-0.99736	-0.998
0.8	3.42893	2.05798	0.28012	0.29515	-0.95792	-0.99666	-0.99689	-0.99689	-0.99682	-0.99716	-0.99732	-0.99703	-0.99659	-0.99654	-0.99686	-0.99679	-0.9966	-0.99698	-0.99675	-0.99714	-0.99686	-0.99749	-0.99722
0.75	3.5412	2.17966	0.36102	0.30695	-0.94479	-0.99704	-0.9971	-0.99691	-0.99703	-0.99715	-0.99675	-0.99665	-0.99678	-0.99711	-0.99695	-0.99702	-0.99653	-0.99689	-0.99671	-0.99693	-0.9964	-0.99666	-0.99756
0.7	3.77584	2.19402	0.22255	0.29775	-0.94968	-0.99689	-0.99688	-0.99672	-0.99671	-0.99655	-0.99694	-0.99705	-0.9973	-0.99689	-0.99684	-0.99687	-0.99692	-0.99662	-0.99694	-0.99697	-0.99721	-0.99675	-0.99732
0.65	3.98654	2.22092	0.12536	0.20975	-0.9609	-0.99655	-0.99695	-0.99696	-0.99686	-0.99692	-0.9968	-0.99689	-0.99669	-0.99712	-0.99653	-0.99692	-0.99656	-0.99675	-0.99692	-0.99694	-0.99729	-0.99666	-0.9985
0.6	4.17094	2.25229	0.30672	0.23073	-0.9516	-0.99658	-0.99716	-0.99696	-0.99708	-0.99692	-0.99655	-0.99693	-0.99715	-0.99722	-0.99683	-0.99689	-0.99674	-0.99689	-0.99694	-0.99701	-0.99705	-0.99721	-1.00212
0.55	4.40747	2.24405	0.31479	0.32207	-0.98727	-0.99713	-0.99711	-0.99687	-0.99671	-0.99655	-0.99617	-0.99652	-0.99686	-0.99725	-0.99705	-0.99681	-0.99674	-0.99682	-0.99677	-0.99696	-0.997	-0.99977	-1.01066
0.5	4.61361	2.25476	0.06924	0.27105	-0.974	-0.99652	-0.99699	-0.99677	-0.99683	-0.9968	-0.99688	-0.99673	-0.99663	-0.99703	-0.99673	-0.9968	-0.99664	-0.99687	-0.99664	-0.99676	-0.99858	-1.01018	-1.07916
0.45	4.73131	2.09432	0.04844	0.24371	-0.93112	-0.99511	-0.99698	-0.99696	-0.9966	-0.99669	-0.9966	-0.99674	-0.99702	-0.99654	-0.9966	-0.99651	-0.9966	-0.99677	-0.99666	-1.00007	-1.01728	-1.1171	-1.30365
0.4	4.84499	1.98164	0.11054	0.16482	-0.84932	-0.99195	-0.99651	-0.99672	-0.99682	-0.99671	-0.99651	-0.99674	-0.99656	-0.99664	-0.99658	-0.99652	-0.9968	-0.99689	-1.00949	-1.08598	-1.33309	-1.64596	-1.82257
0.35	4.87986	1.78615	0.0199	0.24297	-0.76522	-0.98724	-0.99658	-0.99692	-0.99666	-0.99686	-0.9966	-0.99662	-0.99656	-0.99661	-0.997	-0.99654	-0.99845	-1.01777	-1.24605	-1.65265	-1.91185	-1.97501	-1.99253
0.3	4.70592	1.72644	0.0846	0.06323	-0.3652	-0.97427	-0.99668	-0.99666	-0.99682	-0.99654	-0.99665	-0.99675	-0.99635	-0.9966	-0.99654	-0.99832	-1.09166	-1.44795	-1.89895	-1.97776	-1.99049	-1.99248	-1.99107
0.25	4.42153	1.36411	0.13359	0.07377	0.09044	-0.8838	-0.99502	-0.9966	-0.9967	-0.99664	-0.99639	-0.99638	-0.99627	-0.99703	-1.00068	-1.09622	-1.68057	-1.94913	-1.98982	-1.99442	-1.99519	-1.99126	-1.98448
0.2	3.86222	1.00501	0.06546	-0.0152	0.06963	-0.17525	-0.926	-0.99606	-0.99654	-0.99663	-0.99643	-0.99682	-0.99683	-0.99872	-1.03071	-1.43154	-1.92108	-1.99632	-1.97849	-1.9889	-1.98934	-1.99315	-1.99384
0.15	3.03048	0.73983	-0.0832	0.02508	0.05779	-0.02917	0.03194	-0.4526	-0.94372	-0.99541	-0.99635	-0.99612	-0.99692	-1.00135	-1.04387	-1.39782	-1.89614	-1.98281	-1.98692	-1.99076	-1.99463	-1.99731	-2.00849
0.1	1.94735	0.40971	-0.03543	0.09612	-0.05899	0.00963	-0.01449	-0.02141	-0.01941	-0.01278	-0.00297	-0.02292	-0.21769	-0.68499	-0.91032	-0.98065	-1.10506	-1.42405	-1.71645	-1.85826	-1.94381	-2.05607	-2.27587
0.05	0.64118	0.14694	-0.01894	0.02567	0.01528	-0.02629	-0.04716	-0.0263	-0.02383	-0.01576	-0.01183	-0.01226	-0.02282	-0.02925	-0.04069	-0.04195	-0.03998	-0.04162	-0.02459	-0.00161	0.0008304	-0.07503	-0.19609
-2.27374e-13	-0.54002	-0.13631	-0.19307	0.03935	-0.0466	-0.06199	-0.05653	-0.03636	-0.02187	-0.01813	-0.01475	-0.0133	-0.01703	-0.03475	-0.03677	-0.0425	-0.03995	-0.04017	-0.02666	-0.00159	0.00547	0.04857	0.18622
-0.05	-1.83212	-0.58946	-0.23038	0.09633	-0.08473	-0.04103	-0.0552	-0.0308	-0.02107	-0.01612	-0.00304	-0.00208	0.13555	0.76633	0.91296	0.99558	1.11744	1.49303	1.8691	1.94178	1.95268	2.04802	2.29653
-0.1	-2.7927	-0.79405	-0.000149938	0.00989	-0.08023	-0.07511	0.03431	0.39831	0.96784	0.99646	0.99624	0.99623	0.99692	1.0031	1.03948	1.27475	1.81413	1.98051	1.98686	1.99196	1.99527	1.99955	2.01691
-0.15	-3.78139	-0.99636	-0.11641	-0.04082	-0.01111	0.19387	0.95622	0.99429	0.99705	0.99742	0.99733	0.99743	0.99772	0.99913	1.02485	1.3336	1.8619	1.98683	1.98652	1.99113	1.98951	1.99522	1.9939
-0.2	-4.34663	-1.38674	-0.29416	0.04662	0.1965	0.9567	0.99689	0.99689	0.99773	0.99747	0.99737	0.99759	0.99747	0.99744	1.00027	1.08479	1.5519	1.94265	1.9875	1.99384	1.99156	2.00158	1.99081
