# Supplementary material for: Counterpropagating topological and quantum Hall edge channels
Source: Nat Commun. 2022 May 13;13:2682. doi: 10.1038/s41467-022-29815-2 (PMC9106760; doi:10.1038/s41467-022-29815-2)
Supplement: Supplementary file 2 — Source Data [file 41467_2022_29815_MOESM2_ESM.zip › SourceData/Fig4b.xlsx]

## Sheet: Sheet1
B	sigma_xy	sigma_xy	sigma_xy	sigma_xy	sigma_xy	sigma_xy	sigma_xy	sigma_xy	sigma_xy	sigma_xy	sigma_xy	sigma_xy	sigma_xy	sigma_xy	sigma_xy	sigma_xy	sigma_xy	sigma_xy	sigma_xy	sigma_xy	sigma_xy	sigma_xy	sigma_xy	sigma_xy	sigma_xy	sigma_xy
T	e\+(2)/h	e\+(2)/h	e\+(2)/h	e\+(2)/h	e\+(2)/h	e\+(2)/h	e\+(2)/h	e\+(2)/h	e\+(2)/h	e\+(2)/h	e\+(2)/h	e\+(2)/h	e\+(2)/h	e\+(2)/h	e\+(2)/h	e\+(2)/h	e\+(2)/h	e\+(2)/h	e\+(2)/h	e\+(2)/h	e\+(2)/h	e\+(2)/h	e\+(2)/h	e\+(2)/h	e\+(2)/h	e\+(2)/h
	-1.5	-1.4	-1.3	-1.2	-1.1	-1	-0.9	-0.8	-0.7	-0.6	-0.5	-0.4	-0.3	-0.2	-0.1	0	0.1	0.2	0.3	0.4	0.5	0.6	0.7	0.8	0.9	1
-0.5	1.00273	1.00262	1.00243	1.0027	1.00274	1.00261	1.00268	1.00245	1.00256	1.00269	1.00271	1.00289	1.00255	1.00244	1.00252	1.00281	1.00419	1.01855	1.10749	0.75216	-0.68544	-2.62363	-4.67908	-6.49506	-8.23023	-9.94421
-0.45	1.00259	1.00261	1.00242	1.00266	1.0027	1.00264	1.00262	1.00261	1.00242	1.00257	1.00255	1.00279	1.00243	1.00255	1.00255	1.00282	1.00374	1.01873	1.10377	0.75169	-0.65695	-2.74979	-5.05163	-7.09313	-9.03982	-10.9447
-0.4	1.00281	1.00247	1.00258	1.00248	1.00262	1.00246	1.00267	1.00274	1.00272	1.00267	1.0028	1.00283	1.00267	1.00269	1.00275	1.00268	1.00374	1.01826	1.09446	0.73978	-0.61892	-2.853	-5.45629	-7.79629	-9.98782	-12.1333
-0.35	1.00248	1.00271	1.00272	1.00252	1.00259	1.00271	1.00272	1.0025	1.00257	1.0026	1.00259	1.00248	1.00258	1.0027	1.00265	1.00283	1.00418	1.01947	1.08934	0.69871	-0.56454	-2.93253	-5.91378	-8.61949	-11.1471	-13.6142
-0.3	1.00229	1.00266	1.00247	1.00248	1.00238	1.0026	1.00242	1.0025	1.0026	1.00254	1.00255	1.00263	1.00273	1.00274	1.00252	1.00269	1.00432	1.02081	1.08688	0.63997	-0.52094	-2.95607	-6.4038	-9.61325	-12.5973	-15.4554
-0.25	1.00256	1.00238	1.00243	1.00291	1.00275	1.00236	1.00247	1.00263	1.00256	1.0026	1.00258	1.00254	1.00249	1.00259	1.00274	1.0027	1.0042	1.02332	1.07955	0.54125	-0.44944	-2.88954	-6.88572	-10.7795	-14.3855	-17.818
-0.2	1.02671	1.0032	1.00228	1.0026	1.00262	1.0028	1.00255	1.00242	1.00257	1.00263	1.00268	1.0025	1.00258	1.00254	1.00245	1.00272	1.00566	1.0288	1.05477	0.38254	-0.40379	-2.67523	-7.22573	-12.0975	-16.6001	-20.8289
-0.15	1.97212	1.60544	1.12838	1.01388	1.00289	1.00263	1.00257	1.00263	1.00248	1.00262	1.0028	1.00268	1.00265	1.00266	1.0027	1.00335	1.01053	1.04997	0.95455	0.16079	-0.30119	-2.24934	-7.17859	-13.2859	-19.0939	-24.5263
-0.1	2.00461	2.00441	1.99671	1.96509	1.60354	1.10863	1.01104	1.00274	1.0027	1.00284	1.00261	1.00252	1.00258	1.00275	1.00351	1.01172	1.07365	1.16944	0.27221	-0.01324	-0.19864	-1.62439	-6.35589	-13.5651	-21.044	-28.1661
-0.05	2.00866	2.00531	2.00519	2.00507	2.00494	2.0015	1.95573	1.61693	1.14822	1.01979	1.00418	1.00353	1.00881	1.04006	1.24001	2.04135	0.66159	0.00824	-0.00942	-0.03542	-0.1218	-0.8945	-4.45413	-11.2165	-19.431	-27.9519
0	4.48384	4.16818	3.87283	3.60763	3.28375	2.91453	2.5902	2.14295	1.62302	2.80198	0.99418	0.19986	-0.01935	-0.00114	-0.00058837	0.00155	0.00421	0.00516	-0.00953	-0.06009	-0.09584	-0.23219	-1.38291	-4.13081	-8.24682	-13.1689
0.05	-4.16688	-3.93664	-3.73026	-3.41289	-3.06835	-2.85984	-2.66878	-2.56033	4.60871	3.52261	1.88757	0.19711	-0.03132	-0.00519	-6.50716e-05	0.00105	0.00436	0.00548	-0.01005	-0.06016	-0.04686	0.41561	2.07077	5.25853	9.40021	14.0403
0.1	-2.00206	-2.00129	-2.00124	-2.00155	-2.0011	-1.99559	-1.91437	-1.47224	-1.08779	-1.01316	-1.00257	-1.00176	-1.00362	-1.01688	-1.06874	-1.48979	-1.68789	-0.01107	-0.01143	-0.02357	0.07128	1.0703	4.93243	11.8347	19.8948	28.2165
0.15	-2.00082	-1.99985	-1.98471	-1.8904	-1.3728	-1.04094	-1.00436	-1.00143	-1.00101	-1.00119	-1.00129	-1.00117	-1.00109	-1.00119	-1.00156	-1.00573	-1.04674	-1.16251	-0.34389	-0.08304	0.2468	1.78873	6.70472	13.9406	21.325	28.3561
0.2	-1.88942	-1.31013	-1.02392	-1.00191	-1.001	-1.001	-1.00121	-1.00125	-1.00132	-1.00122	-1.00125	-1.00117	-1.00109	-1.00121	-1.00147	-1.00162	-1.00496	-1.03493	-0.9124	-0.31886	0.31411	2.39802	7.4247	13.514	19.2446	24.5797
0.25	-1.00287	-1.00107	-1.00123	-1.00133	-1.00088	-1.00108	-1.00125	-1.00123	-1.00112	-1.00118	-1.00108	-1.00106	-1.00114	-1.00138	-1.00129	-1.00151	-1.00261	-1.01702	-1.0078	-0.50585	0.3347	2.79693	7.40837	12.2849	16.7333	20.8981
0.3	-1.00132	-1.00104	-1.00103	-1.00131	-1.00105	-1.00116	-1.00113	-1.0012	-1.00104	-1.00116	-1.00106	-1.00103	-1.00111	-1.00112	-1.00123	-1.00131	-1.00217	-1.01059	-1.02668	-0.62105	0.3664	2.98118	7.02474	10.9442	14.4988	17.8681
0.35	-1.00095	-1.00124	-1.00116	-1.0011	-1.0013	-1.00129	-1.00118	-1.00142	-1.00127	-1.00118	-1.00103	-1.00129	-1.00113	-1.00137	-1.00123	-1.00143	-1.00187	-1.00879	-1.03743	-0.69017	0.41208	3.01637	6.53174	9.7595	12.6915	15.5007
0.4	-1.00115	-1.00142	-1.00109	-1.0011	-1.00113	-1.00121	-1.00129	-1.00118	-1.00135	-1.00135	-1.00121	-1.00148	-1.00138	-1.00134	-1.00128	-1.00144	-1.0017	-1.00761	-1.0371	-0.73294	0.47957	2.9841	6.02807	8.75993	11.2494	13.6615
0.45	-1.00127	-1.00137	-1.00135	-1.00121	-1.00126	-1.00137	-1.00132	-1.00138	-1.00135	-1.00112	-1.00126	-1.00146	-1.00136	-1.00136	-1.0014	-1.00141	-1.00187	-1.00823	-1.0433	-0.75289	0.53909	2.89634	5.56356	7.90248	10.0568	12.1637
0.5	-1.00124	-1.00122	-1.00118	-1.00125	-1.00123	-1.00134	-1.001	-1.00121	-1.00131	-1.00133	-1.00154	-1.00111	-1.00117	-1.00139	-1.00136	-1.00117	-1.00197	-1.00797	-1.04358	-0.75959	0.57945	2.79593	5.1436	7.19843	9.10485	10.97
0.55	-1.0013	-1.00131	-1.00129	-1.00123	-1.00119	-1.00111	-1.00135	-1.00114	-1.00113	-1.00126	-1.00124	-1.00134	-1.00152	-1.00119	-1.00151	-1.00144	-1.00196	-1.0082	-1.05125	-0.76367	0.63032	2.67083	4.75772	6.58554	8.28417	9.96393
0.6	-1.0014	-1.00113	-1.00109	-1.00124	-1.00118	-1.00132	-1.00137	-1.00123	-1.00142	-1.00119	-1.00127	-1.00128	-1.00154	-1.00155	-1.00143	-1.00162	-1.00198	-1.00744	-1.04668	-0.7483	0.65928	2.53609	4.43137	6.08428	7.62824	9.14889
0.65	-1.0013	-1.00126	-1.00128	-1.00142	-1.0014	-1.00116	-1.00172	-1.00149	-1.00167	-1.00138	-1.00128	-1.00116	-1.00125	-1.00143	-1.00142	-1.00122	-1.00173	-1.00791	-1.0477	-0.72714	0.71993	2.41477	4.13558	5.63616	7.0637	8.45454
0.7	-1.00137	-1.00135	-1.00153	-1.00152	-1.00103	-1.00139	-1.00128	-1.00138	-1.00136	-1.00149	-1.00126	-1.00145	-1.0013	-1.00114	-1.00129	-1.00133	-1.00198	-1.00806	-1.05244	-0.69904	0.76308	2.29038	3.87131	5.25666	6.58221	7.85047
0.75	-1.00143	-1.00117	-1.00123	-1.00116	-1.00137	-1.00119	-1.00132	-1.00142	-1.00114	-1.00153	-1.00169	-1.00138	-1.00119	-1.00142	-1.00147	-1.00155	-1.00189	-1.00806	-1.05261	-0.6778	0.7946	2.16187	3.63888	4.89961	6.1572	7.3309
0.8	-1.00133	-1.00144	-1.00139	-1.00142	-1.00131	-1.00137	-1.00116	-1.00135	-1.00127	-1.00139	-1.00152	-1.00135	-1.00179	-1.0014	-1.00147	-1.00131	-1.00184	-1.00794	-1.05279	-0.64099	0.82353	2.0425	3.4365	4.5868	5.78997	6.86707
0.85	-1.00164	-1.00122	-1.00135	-1.00115	-1.00123	-1.00144	-1.00126	-1.00125	-1.00133	-1.0014	-1.00138	-1.00125	-1.00121	-1.00151	-1.00144	-1.0016	-1.00212	-1.00864	-1.05236	-0.60861	0.88967	1.93705	3.25182	4.30625	5.45383	6.48329
0.9	-1.00197	-1.00142	-1.00144	-1.00163	-1.00133	-1.0011	-1.0012	-1.00136	-1.00147	-1.00141	-1.00133	-1.00139	-1.00151	-1.00126	-1.00129	-1.00139	-1.00208	-1.00907	-1.06146	-0.5842	0.94272	1.83989	3.09207	4.04793	5.12015	6.11732
0.95	-1.00287	-1.00156	-1.0015	-1.00139	-1.00143	-1.00154	-1.00141	-1.00147	-1.00133	-1.0016	-1.00154	-1.00144	-1.00154	-1.0014	-1.00109	-1.00158	-1.00229	-1.00947	-1.0626	-0.52915	1.00634	1.74745	2.95794	3.84453	4.83722	5.81837
1	-1.00436	-1.00172	-1.00116	-1.00114	-1.00128	-1.00153	-1.0017	-1.00132	-1.00149	-1.00143	-1.0016	-1.00151	-1.00161	-1.00139	-1.00129	-1.00128	-1.00203	-1.01112	-1.07442	-0.4795	1.05466	1.67109	2.81919	3.67021	4.54347	5.55803
1.05	-1.0075	-1.00174	-1.00141	-1.00107	-1.00156	-1.00134	-1.0012	-1.00142	-1.00149	-1.00133	-1.00141	-1.00145	-1.00122	-1.00137	-1.00176	-1.00132	-1.00231	-1.01326	-1.07917	-0.42662	1.11566	1.61096	2.67488	3.5361	4.26283	5.30223
1.1	-1.01011	-1.00248	-1.0014	-1.00129	-1.0015	-1.00143	-1.00135	-1.00115	-1.00165	-1.00215	-1.00173	-1.00172	-1.00168	-1.00173	-1.0017	-1.00169	-1.00249	-1.0128	-1.08391	-0.39601	1.14608	1.56479	2.53429	3.44624	4.01588	5.08256
1.15	-1.01376	-1.00349	-1.00198	-1.00165	-1.00148	-1.00156	-1.00172	-1.00146	-1.00119	-1.00172	-1.00165	-1.00112	-1.00159	-1.00153	-1.00186	-1.00184	-1.00296	-1.01485	-1.08906	-0.30481	1.17621	1.51348	2.38996	3.35986	3.79981	4.84841
1.2	-1.01769	-1.0041	-1.00176	-1.00149	-1.00158	-1.00151	-1.00165	-1.00147	-1.00145	-1.00151	-1.0012	-1.00158	-1.00154	-1.00137	-1.00181	-1.00209	-1.00361	-1.01546	-1.0973	-0.2577	1.20364	1.4745	2.30698	3.30711	3.62748	4.61679
1.25	-1.02157	-1.00512	-1.00231	-1.0016	-1.00166	-1.00139	-1.00158	-1.0016	-1.0015	-1.00167	-1.00164	-1.00193	-1.0018	-1.00187	-1.00142	-1.00132	-1.00345	-1.01887	-1.10496	-0.14103	1.21922	1.42763	2.21017	3.23791	3.51646	4.35809
1.3	-1.02575	-1.00643	-1.00263	-1.002	-1.00213	-1.0016	-1.0016	-1.00174	-1.00185	-1.00195	-1.00145	-1.00171	-1.00203	-1.00194	-1.00168	-1.00198	-1.0038	-1.02456	-1.12597	-0.05073	1.2394	1.37969	2.0774	3.16082	3.40756	4.11535
1.35	-1.0578	-1.02217	-1.00701	-1.00289	-1.00213	-1.00149	-1.00165	-1.00176	-1.00159	-1.00191	-1.00203	-1.00139	-1.00186	-1.00184	-1.00177	-1.00222	-1.00413	-1.02641	-1.14055	0.03932	1.22368	1.35871	2.0372	3.12145	3.3477	3.91053
1.4	-1.02998	-1.00736	-1.00245	-1.00173	-1.00145	-1.00168	-1.00166	-1.00182	-1.0013	-1.00134	-1.00135	-1.00131	-1.00188	-1.00165	-1.00126	-1.00189	-1.00488	-1.03156	-1.161	0.18487	1.2226	1.34231	1.9355	3.03728	3.27735	3.7246
1.45	-1.02753	-1.00655	-1.00219	-1.00207	-1.00217	-1.00156	-1.00164	-1.00164	-1.00131	-1.0018	-1.00161	-1.00165	-1.00165	-1.00154	-1.00169	-1.00227	-1.00687	-1.04188	-1.17494	0.26459	1.22436	1.33274	1.8821	2.96605	3.24639	3.57357
1.5	-1.03022	-1.00754	-1.00238	-1.00148	-1.00172	-1.00212	-1.00199	-1.00142	-1.00151	-1.00189	-1.002	-1.00148	-1.00187	-1.00233	-1.00199	-1.00215	-1.0074	-1.0524	-1.1781	0.40052	1.20763	1.2938	1.81309	2.91836	3.20107	3.46047
1.55	-1.0327	-1.00807	-1.00234	-1.00203	-1.00186	-1.00179	-1.00151	-1.00179	-1.00217	-1.00216	-1.00191	-1.00182	-1.00196	-1.00161	-1.00153	-1.00222	-1.00935	-1.06199	-1.19706	0.44517	1.21667	1.29942	1.77498	2.82419	3.1997	3.36794
1.6	-1.03415	-1.00924	-1.00285	-1.00203	-1.00225	-1.00172	-1.00163	-1.00149	-1.0017	-1.00176	-1.00187	-1.00189	-1.00207	-1.00176	-1.00203	-1.00306	-1.01013	-1.07329	-1.23222	0.57827	1.21082	1.29786	1.75386	2.78171	3.19225	3.28744
1.65	-1.03589	-1.00874	-1.003	-1.00206	-1.00183	-1.00173	-1.00191	-1.0017	-1.00185	-1.0024	-1.00179	-1.00172	-1.00202	-1.00174	-1.00204	-1.0026	-1.01144	-1.0878	-1.2391	0.67585	1.19625	1.28492	1.68153	2.6804	3.18277	3.26048
1.7	-1.03903	-1.00981	-1.00264	-1.00177	-1.00173	-1.00175	-1.00137	-1.00154	-1.00184	-1.00208	-1.00212	-1.0013	-1.00154	-1.00174	-1.00196	-1.00308	-1.01337	-1.09772	-1.30151	0.7786	1.20341	1.2968	1.68265	2.66331	3.17196	3.20237
1.75	-1.04035	-1.01057	-1.00289	-1.00201	-1.00175	-1.00231	-1.00216	-1.00187	-1.00137	-1.00165	-1.00184	-1.00233	-1.00182	-1.00189	-1.00197	-1.00296	-1.01704	-1.1163	-1.29666	0.80626	1.20221	1.30976	1.67509	2.59403	3.17495	3.19818
1.8	-1.04051	-1.01085	-1.00268	-1.00185	-1.00175	-1.0021	-1.00188	-1.00179	-1.00184	-1.00214	-1.00175	-1.0018	-1.00192	-1.00194	-1.00164	-1.0034	-1.01914	-1.13077	-1.31712	0.8378	1.19995	1.33393	1.66245	2.51947	3.14369	3.15857
1.85	-1.04141	-1.01086	-1.00374	-1.00219	-1.00176	-1.0018	-1.00161	-1.00161	-1.0017	-1.00158	-1.00153	-1.00182	-1.0014	-1.00153	-1.0017	-1.00346	-1.01955	-1.14576	-1.36815	0.85102	1.21475	1.35209	1.68135	2.5399	3.13939	3.15512
1.9	-1.04285	-1.01213	-1.00348	-1.00179	-1.00183	-1.00166	-1.00164	-1.00175	-1.00194	-1.00147	-1.00178	-1.00181	-1.0018	-1.0022	-1.00209	-1.00415	-1.02415	-1.17395	-1.31542	0.90178	1.19497	1.3418	1.6686	2.51171	3.14548	3.1532
1.95	-1.04231	-1.01181	-1.00349	-1.00198	-1.00178	-1.00178	-1.00186	-1.00177	-1.00188	-1.00212	-1.00187	-1.00212	-1.0021	-1.00168	-1.0017	-1.00419	-1.02737	-1.19162	-1.34275	0.95291	1.24846	1.34406	1.71738	2.44441	3.12876	3.17562
2	-1.04296	-1.01195	-1.00364	-1.00172	-1.00189	-1.00189	-1.00204	-1.00189	-1.00194	-1.00193	-1.00167	-1.0019	-1.00204	-1.00168	-1.00194	-1.00467	-1.03163	-1.22381	-1.30451	1.07118	1.23851	1.35142	1.78298	2.38897	3.11739	3.13924
2.05	-1.04084	-1.012	-1.00341	-1.00216	-1.0016	-1.00215	-1.00219	-1.00201	-1.00187	-1.00191	-1.00212	-1.00159	-1.00155	-1.00196	-1.00186	-1.00526	-1.03453	-1.23523	-1.23131	1.10903	1.24085	1.31846	1.7252	2.37347	3.10991	3.14987
2.1	-1.04224	-1.01189	-1.00355	-1.00223	-1.00224	-1.00205	-1.00193	-1.00207	-1.00191	-1.00161	-1.00187	-1.00161	-1.0016	-1.0018	-1.0024	-1.00525	-1.03787	-1.24979	-1.12338	1.19654	1.24482	1.3206	1.76543	2.42435	3.10519	3.15114
2.15	-1.04189	-1.01159	-1.00346	-1.00174	-1.00184	-1.00208	-1.00197	-1.00194	-1.00153	-1.00165	-1.00184	-1.00185	-1.00198	-1.00169	-1.00215	-1.00689	-1.04899	-1.30529	-0.79174	1.21811	1.26864	1.29527	1.79773	2.40286	3.07749	3.12359
2.2	-1.04242	-1.0116	-1.0034	-1.00219	-1.00196	-1.00199	-1.00201	-1.00176	-1.00175	-1.00182	-1.00209	-1.00204	-1.00209	-1.00176	-1.00229	-1.00734	-1.05558	-1.3537	-0.72918	1.30587	1.2993	1.26357	1.80379	2.49651	3.13946	3.11773
2.25	-1.04044	-1.01176	-1.00341	-1.00216	-1.00197	-1.00234	-1.00201	-1.00177	-1.00178	-1.00185	-1.00222	-1.0021	-1.002	-1.00177	-1.00223	-1.00878	-1.07237	-1.40432	-0.00882	1.30519	1.25009	1.25023	1.74225	2.48875	3.05292	3.1245
2.3	-1.04159	-1.0118	-1.00376	-1.00196	-1.00212	-1.00192	-1.00198	-1.00196	-1.0016	-1.00191	-1.00192	-1.00221	-1.00203	-1.00256	-1.00288	-1.01023	-1.07945	-1.45582	0.25539	1.40627	1.25681	1.23696	1.76313	2.57944	3.09356	3.15474
2.35	-1.04082	-1.01217	-1.00389	-1.00235	-1.00185	-1.00179	-1.00176	-1.00193	-1.00183	-1.00194	-1.00168	-1.00195	-1.00194	-1.00194	-1.00224	-1.01043	-1.08796	-1.47885	0.43204	1.42996	1.28309	1.19583	1.70479	2.6315	3.23477	3.15972
2.4	-1.04225	-1.01307	-1.00384	-1.00209	-1.00206	-1.00191	-1.0021	-1.00202	-1.00186	-1.00179	-1.00202	-1.0018	-1.00199	-1.00187	-1.00178	-1.01206	-1.11083	-1.56571	0.7881	1.35759	1.26439	1.20718	1.66761	2.51356	3.15878	3.18963
2.45	-1.03913	-1.01089	-1.00355	-1.00231	-1.00216	-1.00209	-1.0021	-1.00193	-1.00205	-1.00204	-1.0017	-1.00211	-1.00202	-1.00192	-1.00242	-1.01291	-1.12252	-1.59289	1.1194	1.42598	1.33087	1.18153	1.61974	2.59768	3.21344	3.15035
2.5	-1.03639	-1.01109	-1.00344	-1.00182	-1.00185	-1.00218	-1.00212	-1.00237	-1.00227	-1.00222	-1.00196	-1.00187	-1.00166	-1.00196	-1.00219	-1.0171	-1.13055	-1.63838	1.27332	1.33191	1.24155	1.15391	1.56825	2.49722	3.29883	3.15548
2.55	-1.03666	-1.01077	-1.00352	-1.002	-1.0021	-1.00224	-1.00182	-1.0021	-1.00207	-1.00185	-1.00176	-1.00155	-1.00211	-1.00202	-1.00247	-1.02199	-1.15055	-1.69566	1.34134	1.40912	1.23793	1.16982	1.534	2.44729	3.40224	3.16312
2.6	-1.03589	-1.01046	-1.00318	-1.00217	-1.00179	-1.00168	-1.00193	-1.00193	-1.00181	-1.00217	-1.00205	-1.00183	-1.00176	-1.00234	-1.00248	-1.02257	-1.16752	-1.75866	1.26095	1.35726	1.25569	1.14002	1.52741	2.43023	3.21731	3.15641
2.65	-1.03299	-1.00969	-1.00314	-1.00199	-1.0016	-1.00179	-1.00209	-1.00191	-1.00209	-1.00187	-1.00195	-1.00172	-1.00178	-1.002	-1.00301	-1.02205	-1.17295	-1.79862	1.19742	1.41605	1.18101	1.13703	1.42346	2.27305	3.27413	3.19455
2.7	-1.03143	-1.00939	-1.00324	-1.0021	-1.00168	-1.00167	-1.00203	-1.00183	-1.00163	-1.00203	-1.0017	-1.0015	-1.00186	-1.00154	-1.00379	-1.02824	-1.19862	-1.91788	1.10923	1.33558	1.1521	1.13327	1.37507	2.16099	3.28728	3.19966
2.75	-1.03172	-1.00966	-1.00312	-1.00151	-1.00197	-1.00158	-1.00187	-1.00217	-1.00218	-1.00227	-1.00186	-1.00169	-1.0017	-1.00144	-1.00303	-1.02863	-1.2286	-1.7653	1.1453	1.39151	1.16462	1.13617	1.39552	2.03782	3.03176	3.22964
2.8	-1.02978	-1.00849	-1.00287	-1.00205	-1.00222	-1.00223	-1.00231	-1.00233	-1.00216	-1.00198	-1.00218	-1.00214	-1.00176	-1.00213	-1.00312	-1.03082	-1.24165	-1.74772	1.04203	1.31081	1.14818	1.11455	1.34753	1.96214	3.02953	3.18378
2.85	-1.02972	-1.00898	-1.00343	-1.00213	-1.00166	-1.00182	-1.00201	-1.00192	-1.00208	-1.0016	-1.00174	-1.0019	-1.00173	-1.00147	-1.00374	-1.03325	-1.24387	-1.64035	1.06387	1.16595	1.14119	1.12828	1.33753	1.94583	2.92918	3.33636
2.9	-1.02827	-1.00833	-1.00307	-1.00214	-1.00194	-1.00189	-1.00183	-1.00204	-1.00194	-1.00191	-1.00193	-1.00191	-1.00189	-1.00153	-1.00271	-1.03585	-1.27987	-1.36086	1.00659	1.1815	1.14101	1.10796	1.30304	1.82818	2.987	3.25277
2.95	-1.02732	-1.00797	-1.00284	-1.00215	-1.00224	-1.00202	-1.00227	-1.0022	-1.00177	-1.00191	-1.00174	-1.00163	-1.00155	-1.00204	-1.00262	-1.04402	-1.31808	-1.33042	1.00397	1.22455	1.11386	1.12479	1.28533	1.7808	2.81133	3.27657
3	-1.02889	-1.00873	-1.00323	-1.00205	-1.00183	-1.00188	-1.00208	-1.00214	-1.00181	-1.00196	-1.0021	-1.002	-1.00155	-1.00206	-1.00374	-1.04635	-1.35364	-1.25396	0.94169	1.15266	1.08103	1.1105	1.24799	1.71201	2.6321	3.28781
3.05	-1.02977	-1.00758	-1.00268	-1.00222	-1.00186	-1.00152	-1.00199	-1.00212	-1.0019	-1.00218	-1.00216	-1.00182	-1.00079	-1.00165	-1.00412	-1.05812	-1.43244	-0.70687	0.9858	1.15118	1.06211	1.11148	1.24376	1.66625	2.53923	3.25839
3.1	-1.02796	-1.00788	-1.00281	-1.00211	-1.00207	-1.0021	-1.0021	-1.002	-1.0022	-1.00208	-1.00137	-1.00187	-1.00177	-1.00129	-1.00581	-1.0591	-1.45496	-0.31071	0.90111	1.11327	1.0479	1.07965	1.25679	1.68741	2.52112	3.33171
3.15	-1.03035	-1.00876	-1.00302	-1.00203	-1.00174	-1.0019	-1.00182	-1.0021	-1.00231	-1.0017	-1.00198	-1.00211	-1.00127	-1.00178	-1.006	-1.06837	-1.53214	-0.16347	0.92043	1.06296	1.06139	1.08851	1.25044	1.60479	2.39824	3.1466
3.2	-1.02914	-1.00859	-1.00338	-1.00212	-1.00232	-1.00206	-1.002	-1.00182	-1.00221	-1.00263	-1.00235	-1.00146	-1.00179	-1.0006	-1.00803	-1.07164	-1.47735	0.00357	0.88296	1.10523	1.04898	1.06262	1.24919	1.65369	2.30305	3.23737
3.25	-1.02906	-1.00859	-1.00315	-1.00202	-1.00175	-1.00173	-1.00168	-1.00196	-1.00191	-1.00176	-1.00193	-1.00142	-1.00082	-1.00201	-1.00789	-1.06821	-1.56636	0.15611	0.84712	1.04306	1.02832	1.05503	1.21373	1.57373	2.2029	3.15846
3.3	-1.03028	-1.00922	-1.00333	-1.00207	-1.00192	-1.00229	-1.00235	-1.00188	-1.00203	-1.00196	-1.00172	-1.00222	-1.00109	-1.00181	-1.00927	-1.08598	-1.47898	0.15247	0.85367	1.03923	1.0453	1.10671	1.2017	1.59144	2.16293	3.08281
3.35	-1.03189	-1.00965	-1.00335	-1.00208	-1.00205	-1.00181	-1.00251	-1.00151	-1.00219	-1.00192	-1.00123	-1.00174	-1.00099	-1.00164	-1.01036	-1.08524	-1.54526	0.51604	0.80138	1.05002	1.0293	1.0441	1.18157	1.5328	2.09398	2.90315
3.4	-1.03293	-1.01089	-1.00405	-1.00231	-1.00176	-1.00213	-1.00184	-1.00123	-1.00213	-1.0017	-1.00171	-1.00111	-1.00075	-1.00172	-1.01278	-1.10847	-1.74602	0.67762	0.80751	1.05095	1.01654	1.03665	1.16115	1.50918	2.01172	2.78061
3.45	-1.03709	-1.01248	-1.00394	-1.00232	-1.00207	-1.00197	-1.00191	-1.00143	-1.00151	-1.00156	-1.00235	-1.00107	-1.00101	-1.00282	-1.01202	-1.10775	-1.75262	0.61132	0.78296	1.01951	1.01542	1.03406	1.13253	1.47303	1.98876	2.75926
3.5	-1.03236	-1.01103	-1.00382	-1.00242	-1.00224	-1.00175	-1.00193	-1.00192	-1.00171	-1.00144	-1.00159	-1.00179	-1.00092	-1.00188	-1.01011	-1.12271	-1.89472	0.68915	0.78478	1.01509	1.02469	1.03283	1.1477	1.46517	1.94463	2.565
3.55	-1.02582	-1.00722	-1.00262	-1.00223	-1.00188	-1.00182	-1.00207	-1.00177	-1.00252	-1.00161	-1.00199	-1.00167	-1.00082	-1.00113	-1.01293	-1.13596	-1.82626	0.63262	0.77478	1.01238	1.0195	1.02695	1.11863	1.42611	1.87055	2.49257
3.6	-1.02082	-1.00628	-1.00294	-1.00228	-1.00216	-1.00216	-1.00176	-1.0018	-1.00147	-1.00196	-1.00158	-1.00153	-1.00019	-1.00126	-1.01569	-1.13712	-1.77568	0.62022	0.74254	1.00951	1.0153	1.02954	1.10715	1.39244	1.8913	2.52643
3.65	-1.02199	-1.00707	-1.00331	-1.00179	-1.00217	-1.00139	-1.00119	-1.00128	-1.00126	-1.00135	-1.00181	-1.00106	-1.00159	-1.00233	-1.01696	-1.14959	-1.76498	0.60546	0.75151	1.01543	1.01052	1.021	1.10251	1.39151	1.87641	2.38317
3.7	-1.01858	-1.00528	-1.0026	-1.0023	-1.00209	-1.00204	-1.00122	-1.00138	-1.00161	-1.00125	-1.00213	-1.00136	-1.00151	-1.00264	-1.01627	-1.14954	-1.87293	0.56448	0.76366	1.01018	1.00853	1.02247	1.10459	1.40418	1.85136	2.36709
3.75	-1.01658	-1.00476	-1.00245	-1.00235	-1.0025	-1.00168	-1.00166	-1.00186	-1.00139	-1.00295	-1.00064	-1.00024	-1.00276	-1.00339	-1.01629	-1.1428	-1.68483	0.57479	0.73288	1.01468	1.01005	1.0175	1.08606	1.3171	1.77427	2.30423
3.8	-1.01565	-1.00466	-1.00229	-1.00259	-1.00239	-1.00128	-1.00151	-1.00112	-1.00189	-1.00177	-1.00043	-1.00062	-1.00167	-1.00268	-1.01895	-1.15604	-1.6355	0.57385	0.7194	1.01226	1.00889	1.01452	1.08499	1.30866	1.74119	2.26964
3.85	-1.0148	-1.00486	-1.00225	-1.00207	-1.00196	-1.00215	-1.00161	-1.00174	-1.00101	-1.0015	-1.00118	-0.99971	-1.00089	-1.00306	-1.02454	-1.15048	-1.61628	0.53434	0.69562	1.0091	1.00757	1.01403	1.07532	1.30632	1.72787	2.23344
3.9	-1.01385	-1.00413	-1.00233	-1.00191	-1.00162	-1.0015	-1.00165	-1.00133	-1.00177	-1.0016	-1.00181	-0.99962	-1.00024	-1.00353	-1.03132	-1.18132	-1.66652	0.49273	0.70427	1.00843	1.00772	1.01287	1.06316	1.27693	1.68702	2.17954
3.95	-1.0148	-1.0039	-1.00275	-1.00244	-1.00125	-1.0017	-1.0014	-1.0016	-1.00177	-1.0019	-1.00137	-0.99949	-1.00101	-1.0052	-1.0347	-1.19569	-1.66674	0.35694	0.71434	1.01704	1.01065	1.0098	1.05661	1.24921	1.71407	2.20061
4	-1.0129	-1.00513	-1.00279	-1.00166	-1.00223	-1.00132	-1.00197	-1.00127	-0.9998	-1.00173	-1.00289	-0.99996	-0.99885	-1.0055	-1.03797	-1.2293	-1.78416	0.33281	0.74353	1.01608	1.00971	1.00928	1.05593	1.23364	1.60198	2.13271
4.05	-1.01228	-1.00386	-1.00194	-1.00126	-1.00172	-1.00157	-1.00176	-1.002	-1.00098	-1.00228	-1.00144	-0.99931	-1.00011	-1.00627	-1.04598	-1.23074	-1.80718	0.34568	0.73208	1.01973	1.00664	1.00911	1.04907	1.22394	1.57679	2.10248
4.1	-1.01088	-1.00461	-1.00293	-1.00199	-1.00232	-1.00168	-1.00022	-1.00135	-1.00166	-1.00078	-1.00281	-1.00008	-1.00076	-1.00559	-1.03587	-1.25933	-1.74897	0.32516	0.71482	1.00929	1.0051	1.00807	1.04616	1.2072	1.58666	2.08404
4.15	-1.01077	-1.00445	-1.00149	-1.0021	-1.00222	-1.0012	-1.00139	-1.00166	-1.00162	-1.00097	-1.00153	-1.00145	-1.00158	-1.00309	-1.05043	-1.29529	-1.64671	0.29358	0.71278	1.01322	1.00656	1.00809	1.04217	1.20353	1.53442	2.00907
4.2	-1.01147	-1.00456	-1.00231	-1.0017	-1.00285	-1.00126	-1.00125	-1.00068	-1.00069	-0.99952	-1.00155	-1.00378	-1.00165	-1.00524	-1.05777	-1.28743	-1.56805	0.25358	0.62565	1.02396	1.00526	1.00727	1.03838	1.20002	1.47621	1.99095
4.25	-1.0109	-1.00406	-1.00235	-1.00242	-1.00231	-1.0006	-1.00092	-1.00104	-1.00105	-0.99924	-1.00118	-1.00272	-0.99988	-1.0042	-1.05995	-1.26675	-1.52841	0.30149	0.70752	1.01934	1.00446	1.00645	1.03202	1.18184	1.48715	1.91051
4.3	-1.01083	-1.00446	-1.00183	-1.00186	-1.0029	-1.00212	-1.00075	-1.00238	-1.00173	-1.00097	-1.00087	-1.00439	-0.99898	-1.00821	-1.07058	-1.31444	-1.32204	0.28913	0.68435	1.02164	1.0046	1.0061	1.02798	1.13438	1.42228	1.82566
4.35	-1.01124	-1.00471	-1.00136	-1.0019	-1.0013	-1.00222	-1.00071	-1.00155	-1.00314	-1.00051	-0.99995	-1.00185	-0.99961	-1.00693	-1.07722	-1.41105	-1.21593	0.26374	0.71326	1.01664	1.00423	1.00554	1.02645	1.14029	1.4409	1.84335
4.4	-1.0108	-1.00402	-1.00299	-1.00072	-1.0011	-1.00277	-1.00098	-1.00169	-1.00037	-1.00128	-1.00147	-1.00242	-1.00347	-1.01143	-1.08883	-1.28901	-1.18273	0.24046	0.65651	1.01639	1.00397	1.00559	1.02491	1.13744	1.4321	1.7863
4.45	-1.01073	-1.00409	-1.00303	-1.00132	-1.00223	-1.00334	-1.0008	-1.00111	-1.00109	-0.99994	-1.00205	-1.00209	-1.00007	-1.01234	-1.07779	-1.40128	-1.15345	0.20761	0.61052	1.02335	1.00435	1.00503	1.02232	1.11632	1.38179	1.76541
4.5	-1.01149	-1.0042	-1.00267	-1.00156	-1.00092	-1.00213	-1.00179	-1.00101	-1.00057	-0.99966	-1.0032	-1.00127	-1.00169	-1.01649	-1.09547	-1.39242	-0.83934	0.21516	0.66421	1.01572	1.00397	1.00469	1.01893	1.10862	1.33392	1.71244
4.55	-1.01107	-1.00459	-1.00234	-1.0018	-1.00156	-1.00112	-1.0022	-1.00186	-1.00094	-1.00022	-1.00276	-1.00064	-1.00144	-1.01906	-1.11284	-1.45096	-0.88355	0.18928	0.63148	1.02182	1.0034	1.00469	1.01591	1.08648	1.33834	1.73126
4.6	-1.01057	-1.00532	-1.00209	-1.00205	-1.00201	-1.00201	-1.00201	-1.00101	-1.00069	-1.00085	-1.00024	-1.00109	-1.00243	-1.01894	-1.11461	-1.4448	-0.63033	0.18467	0.6963	1.01666	1.00326	1.00442	1.01519	1.08479	1.30322	1.64622
4.65	-1.01137	-1.00476	-1.00281	-1.00159	-1.00163	-1.00221	-1.00031	-1.00144	-1.00074	-0.99945	-1.00249	-1.00007	-1.00161	-1.02171	-1.12288	-1.43282	-0.05216	0.17359	0.61567	1.01741	1.00406	1.00415	1.01403	1.07915	1.28895	1.61163
4.7	-1.00969	-1.00454	-1.00226	-1.00188	-1.00061	-1.00183	-1.00045	-1.002	-1.00071	-1.00077	-1.00142	-0.99897	-1.00426	-1.02156	-1.14196	-1.48719	-0.13127	0.15225	0.60887	1.01601	1.00453	1.00405	1.01257	1.07446	1.27835	1.64789
4.75	-1.01181	-1.00522	-1.00268	-1.00192	-1.00176	-1.00231	-1.00288	-1.00122	-1.00161	-1.00065	-1.00138	-1.00012	-1.00247	-1.02687	-1.17266	-1.55924	-0.13001	0.13671	0.62739	1.01052	1.00384	1.00392	1.01246	1.06293	1.23757	1.61373
4.8	-1.01207	-1.0049	-1.00241	-1.00274	-1.00205	-1.00072	-1.00185	-1.00137	-0.99988	-0.99891	-1.0015	-1.0003	-1.00243	-1.03011	-1.15926	-1.52605	-0.20482	0.1437	0.6335	1.00199	1.00321	1.00363	1.01226	1.06542	1.25513	1.57508
4.85	-1.01236	-1.005	-1.00322	-1.00187	-1.00086	-1.00077	-1.00193	-1.00007	-1.00021	-1.00109	-1.0016	-0.9995	-1.00701	-1.03302	-1.18836	-1.59995	0.11039	0.13815	0.63793	1.00964	1.00353	1.00346	1.01023	1.05387	1.207	1.55596
4.9	-1.01215	-1.00532	-1.00298	-1.00224	-1.0014	-1.00276	-1.00076	-1.00072	-1.0013	-1.00168	-1.00066	-1.00045	-1.00597	-1.03863	-1.21324	-1.90372	0.41576	0.12002	0.56286	1.01365	1.00386	1.00377	1.00999	1.05234	1.20728	1.52724
4.95	-1.01263	-1.00626	-1.00362	-1.00121	-1.00207	-1.0016	-1.00125	-1.00095	-1.00228	-1.00207	-1.00205	-1.00105	-1.0059	-1.03935	-1.1852	-1.83226	0.23607	0.11048	0.55912	1.02071	1.00317	1.0038	1.00994	1.05378	1.18817	1.48383
5	-1.01239	-1.00592	-1.00421	-1.00138	-1.00216	-1.00201	-1.00169	-1.001	-1.00164	-1.00045	-1.00062	-1.00152	-1.00674	-1.04431	-1.20826	-1.7484	0.359	0.10852	0.52335	1.01851	1.0038	1.00352	1.00869	1.04447	1.17374	1.45804
5.05	-1.01325	-1.00578	-1.00378	-1.0023	-1.00028	-1.00221	-1.00135	-1.00178	-1.00205	-1.00135	-1.00043	-1.00313	-1.00641	-1.0497	-1.2236	-1.85599	0.49615	0.08828	0.52812	0.99448	1.00347	1.00358	1.00883	1.0412	1.1755	1.4976
5.1	-1.01328	-1.00552	-1.0026	-1.00207	-1.00097	-1.00114	-1.00166	-1.00037	-1.00129	-1.0019	-0.99992	-1.00346	-1.00653	-1.05423	-1.23509	-1.74111	0.3614	0.09596	0.52781	0.98237	1.00344	1.0035	1.00803	1.03813	1.15769	1.44069
5.15	-1.0148	-1.0062	-1.00337	-1.0011	-1.0021	-1.00171	-1.00122	-1.00285	-0.99945	-1.0019	-0.99956	-1.0024	-1.00802	-1.06014	-1.28553	-1.74434	0.40951	0.08918	0.53363	1.00727	1.00391	1.00349	1.00702	1.03607	1.15285	1.42181
5.2	-1.01495	-1.00752	-1.00364	-1.00045	-1.00201	-1.00203	-1.00156	-0.999	-1.0016	-1.00083	-1.00055	-1.00124	-1.00721	-1.06246	-1.27572	-1.82826	0.32445	0.09315	0.55902	1.00078	1.00401	1.00341	1.00684	1.03109	1.13036	1.37944
5.25	-1.01511	-1.00596	-1.00339	-1.00283	-1.00194	-1.00223	-1.00057	-1.0001	-1.00051	-1.00328	-1.00021	-1.00053	-1.00839	-1.07653	-1.29478	-1.74895	0.20049	0.09169	0.59043	0.99265	1.00472	1.00325	1.00625	1.02946	1.13013	1.38176
5.3	-1.01669	-1.00554	-1.00309	-1.00346	-1.0012	-1.00272	-1.00144	-1.00024	-1.00022	-1.00094	-1.00209	-1.00002	-1.0115	-1.09086	-1.32982	-1.69475	0.2069	0.08135	0.48733	0.99314	1.00381	1.0034	1.00597	1.02571	1.12271	1.35696
5.35	-1.01614	-1.00597	-1.00397	-1.00222	-0.99871	-1.00256	-1.00122	-1.0006	-1.00027	-1.00041	-1.00197	-1.00196	-1.00917	-1.08667	-1.3481	-1.8812	0.30401	0.07014	0.48215	1.0039	1.00388	1.00304	1.00561	1.02307	1.11012	1.33914
5.4	-1.01538	-1.00648	-1.00376	-1.00186	-1.00037	-1.00135	-1.00086	-1.00314	-1.00093	-1.00009	-1.00201	-1.00064	-1.00893	-1.09164	-1.35262	-1.74909	0.17401	0.07864	0.50091	0.98851	1.00412	1.00305	1.00564	1.02315	1.1009	1.32404
5.45	-1.01516	-1.00627	-1.00353	-1.00141	-0.99969	-1.00085	-1.00284	-1.00052	-1.00083	-1.0006	-1.00458	-1.00161	-1.01222	-1.0984	-1.37079	-1.63893	0.17268	0.06956	0.42638	0.97575	1.00451	1.00341	1.0054	1.021	1.08911	1.30169
5.5	-1.01484	-1.00637	-1.00363	-1.00081	-0.99955	-1.00148	-1.00186	-1.00065	-1.00262	-1.00098	-1.00324	-1.00228	-1.01627	-1.10528	-1.38351	-1.50244	0.18122	0.06693	0.45106	0.9936	1.00452	1.00325	1.0053	1.0191	1.08848	1.29138
5.55	-1.01376	-1.00663	-1.00282	-1.00056	-1.00268	-1.00071	-1	-1.00232	-0.99985	-1.00005	-1.00125	-1.00267	-1.01649	-1.09933	-1.38836	-1.3311	0.15549	0.07863	0.41583	0.96111	1.00407	1.0035	1.00498	1.01864	1.08213	1.26536
5.6	-1.01476	-1.00476	-1.00146	-0.99959	-1.00228	-1.00232	-1.00104	-0.99959	-1.00275	-1.0013	-1.00244	-1.00195	-1.0158	-1.12262	-1.46214	-1.36611	0.21163	0.06862	0.40086	0.98811	1.00635	1.00336	1.0044	1.01412	1.06381	1.21628
5.65	-1.01523	-1.00396	-1.0035	-1.00143	-1.00258	-1.00118	-1.00189	-1.00086	-1.00174	-1.00133	-1.00303	-1.00306	-1.01965	-1.1283	-1.51104	-1.11391	0.18414	0.07688	0.48003	0.98303	1.00805	1.00323	1.00461	1.01448	1.06734	1.22125
5.7	-1.01524	-1.00383	-1.00371	-1.00035	-1.00466	-1.00218	-1.00053	-1.00383	-1.00086	-1.00174	-1.00273	-1.00293	-1.02288	-1.14934	-1.53982	-1.42878	0.16716	0.0806	0.50174	0.98051	1.00338	1.00331	1.00483	1.01634	1.07068	1.22758
5.75	-1.0134	-1.0033	-1.00109	-1.00138	-1.00518	-1.00199	-0.99993	-1.00193	-1.00069	-1.00127	-1.00166	-1.00478	-1.02716	-1.16494	-1.54295	-1.12502	0.13695	0.08056	0.48409	0.98577	1.0062	1.00309	1.00406	1.01435	1.05948	1.18184
5.8	-1.01325	-1.00258	-1.00221	-1.00103	-1.0032	-1.00086	-0.99923	-1.0017	-1.00147	-1.00262	-1.00155	-1.00545	-1.02913	-1.16672	-1.58463	-0.9897	0.14039	0.07777	0.48468	0.98195	1.00432	1.00318	1.00413	1.01406	1.06061	1.17723
5.85	-1.01177	-1.00316	-1.00057	-1.00179	-1.00327	-1.00049	-0.99928	-1.00284	-1.00045	-1.00028	-1.00149	-1.00605	-1.03337	-1.18548	-1.70999	-0.74906	0.16148	0.08258	0.48089	0.98172	1.00516	1.00318	1.00413	1.01321	1.05492	1.17121
5.9	-1.01121	-1.00376	-1.00194	-1.00255	-1.00281	-1.00045	-1.00098	-1.00158	-1.00121	-1.00441	-1.00247	-1.00463	-1.03132	-1.18496	-1.67267	-0.55615	0.14091	0.07327	0.48574	0.96656	1.00576	1.00339	1.00428	1.01265	1.04853	1.16956
5.95	-1.00824	-1.00396	-1.00097	-1.0028	-0.99997	-0.9997	-1.00019	-1.00235	-1.00017	-1.00267	-1.00235	-1.00679	-1.04441	-1.22483	-1.73081	-0.48372	0.15728	0.08033	0.44727	0.95204	1.00882	1.00305	1.00461	1.01187	1.04474	1.15638
6	-1.008	-1.00323	-1.00263	-1.00237	-0.99989	-1.0001	-1.00185	-1.00168	-0.99954	-1.00316	-1.00194	-1.00707	-1.04249	-1.23464	-1.83586	-0.3514	0.1107	0.0741	0.44633	0.9691	1.00706	1.0032	1.00444	1.01218	1.04322	1.13968
6.05	-1.00859	-1.00208	-1.00215	-1.00307	-1.00041	-1.00026	-1.00206	-1.00225	-0.99774	-1.00321	-1.00268	-1.00582	-1.04456	-1.22053	-1.78429	-0.55349	0.12956	0.08093	0.4206	0.9389	1.00719	1.00281	1.00392	1.01185	1.04688	1.13023
6.1	-1.00708	-1.00107	-1.00351	-1.00299	-1.00169	-1.00069	-1.00368	-1.00272	-0.99785	-1.00235	-1.00318	-1.00735	-1.04668	-1.23187	-1.89196	-0.19743	0.11552	0.08091	0.44009	0.92953	1.01178	1.00295	1.00358	1.01004	1.03882	1.12919
6.15	-1.00586	-1.00067	-1.00366	-1.00166	-1.00263	-1.0009	-1.0032	-1.00263	-0.99786	-1.00114	-1.00339	-1.0093	-1.05258	-1.24338	-1.99058	-0.2964	0.11313	0.07518	0.40218	0.93109	1.01377	1.00314	1.00385	1.00997	1.03533	1.1139
6.2	-1.00472	-1.00177	-1.00276	-1.00195	-1.0004	-1.00124	-1.00242	-1.00232	-1.00016	-1.00224	-1.00358	-1.01196	-1.05763	-1.25042	-1.93757	0.05736	0.10335	0.07635	0.43411	0.94331	1.01137	1.003	1.00389	1.00854	1.03287	1.11031
6.25	-1.00543	-1.00182	-1.00064	-1.00267	-1.00192	-0.99988	-1.00386	-1.00091	-1.00024	-1.00273	-1.00337	-1.01356	-1.07066	-1.27172	-1.9506	0.20547	0.11027	0.07988	0.36733	0.94425	1.01178	1.00279	1.0037	1.00861	1.03115	1.10735
6.3	-1.00417	-1.00279	-1.00126	-1.00104	-1.00395	-0.99976	-1.00262	-1.00104	-1.00172	-1.00316	-1.00337	-1.0165	-1.07627	-1.31802	-1.84829	-0.20004	0.07511	0.08569	0.41792	0.93788	1.00303	1.00278	1.00391	1.00866	1.03019	1.09791
6.35	-1.00528	-1.00182	-1.00064	-1.00232	-1.00224	-1.00005	-1.00287	-1.0023	-1.00178	-1.00281	-1.00135	-1.017	-1.08091	-1.36033	-1.7559	0.16151	0.08558	0.08962	0.43401	0.94911	1.00409	1.0032	1.00352	1.0083	1.0266	1.08678
6.4	-1.00168	-1.00369	-1.00016	-1.00104	-1.003	-0.9998	-1.0012	-1.00078	-1.00182	-1.0027	-1.0033	-1.01716	-1.0869	-1.394	-1.87144	0.34797	0.07749	0.08156	0.44157	0.94572	1.01001	1.00295	1.00345	1.00766	1.02655	1.09237
6.45	-1.00482	-1.00236	-1.00102	-1.00057	-1.00288	-1.00184	-1.0009	-1.00249	-1.00161	-1.00165	-1.00387	-1.02016	-1.09196	-1.41838	-1.76254	-0.04572	0.06565	0.08092	0.42742	0.92255	1.01606	1.00291	1.00332	1.00715	1.02525	1.08581
6.5	-1.00299	-1.0022	-1.0021	-1.00259	-1.00199	-1.00345	-1.00266	-1.00199	-1.00293	-1.00335	-1.00303	-1.01989	-1.09525	-1.4234	-1.76971	0.03096	0.05981	0.08936	0.41387	0.90944	1.01864	1.00279	1.00342	1.0067	1.02356	1.07977
6.55	-1.00458	-1.00127	-1.00102	-1.0002	-1.00282	-0.99981	-1.00175	-1.00214	-1.00214	-1.00254	-1.00419	-1.02616	-1.10749	-1.40461	-1.49484	0.38403	0.05029	0.0814	0.40986	0.91038	1.02406	1.00319	1.00345	1.00724	1.02596	1.08057
6.6	-1.0032	-1.00272	-1.0008	-1.00362	-1.00393	-1.00107	-1.00066	-1.00026	-1.00014	-1.00228	-1.00609	-1.02519	-1.10486	-1.40816	-1.50282	0.14998	0.04507	0.085	0.43449	0.92731	1.01429	1.00298	1.00301	1.00633	1.02402	1.0812
6.65	-1.00355	-1.00019	-1.00197	-1.00191	-1.00323	-1.00297	-1.00183	-1.00179	-1.00092	-1.00288	-1.00546	-1.02876	-1.1191	-1.44647	-1.49465	0.29687	0.0438	0.0898	0.46052	0.93723	1.0062	1.0031	1.00318	1.00601	1.02118	1.06956
6.7	-1.00364	-1.00062	-1.00025	-1.00313	-1.00133	-1.00108	-1.00261	-1.00158	-0.99993	-1.00229	-1.00496	-1.03258	-1.13828	-1.46426	-1.42699	0.36672	0.04099	0.09138	0.4394	0.93186	1.0046	1.00286	1.00285	1.00551	1.01765	1.07241
6.75	-1.00325	-1.00012	-1.00232	-1.00057	-1.00366	-1.00261	-1.00034	-1.00247	-1.00106	-1.00366	-1.00646	-1.03519	-1.16311	-1.48213	-1.42641	0.30803	0.03686	0.1	0.45248	0.90238	1.00997	1.00274	1.00316	1.00579	1.0199	1.073
6.8	-1.00362	-1.001	-1.00271	-1.0022	-1.00153	-1.00267	-1.0015	-1.00301	-1.00124	-1.00373	-1.00966	-1.04576	-1.1498	-1.48037	-1.30186	0.36368	0.03686	0.0941	0.44912	0.9198	1.00789	1.00292	1.00303	1.00578	1.01948	1.06541
6.85	-1.00247	-1.00196	-1.00181	-1.00419	-1.00244	-1.00322	-1.00178	-1.0009	-1.00043	-1.00494	-1.01051	-1.04092	-1.1462	-1.57208	-1.03067	0.35874	0.0336	0.09314	0.45237	0.92543	1.01049	1.00276	1.00316	1.00611	1.01993	1.06338
6.9	-1.00207	-1.00314	-1.00024	-1.00102	-1.00031	-1.00263	-1.0006	-1.00304	-1.00204	-1.00401	-1.01026	-1.04642	-1.16481	-1.60123	-1.16933	0.28231	0.03555	0.09767	0.43775	0.92087	1.00978	1.00535	1.00305	1.0057	1.01892	1.06204
6.95	-1.00402	-1.00158	-1.00055	-1.00488	-1.00036	-1.0017	-1.0018	-1.00223	-1.0027	-1.00254	-1.00869	-1.04347	-1.18676	-1.59822	-1.15228	0.30739	0.03663	0.10093	0.43058	0.92182	0.99736	1.00289	1.00283	1.00566	1.01659	1.06329
7	-1.0023	-1.00254	-1.00155	-1.00204	-1.0019	-0.99923	-1.00186	-1.00232	-1.00327	-1.00369	-1.01073	-1.0477	-1.20221	-1.54551	-0.73777	0.27449	0.0329	0.10886	0.44609	0.89595	1.0118	1.00273	1.00306	1.00559	1.01707	1.05625
7.05	-1.00192	-1.00183	-1.00202	-0.9993	-1.00208	-1.001	-0.99953	-1.00198	-1.00212	-1.00435	-1.01214	-1.06431	-1.26645	-1.64678	-0.05454	0.22391	0.03187	0.09665	0.41857	0.91898	1.01234	1.00332	1.00307	1.00565	1.01619	1.05538
7.1	-1.00201	-1.00236	-1.00201	-1.00237	-1.00109	-1.0017	-1.00143	-1.00193	-1.00085	-1.00532	-1.0112	-1.0573	-1.23394	-1.53127	-0.13661	0.20157	0.03242	0.09686	0.43782	0.92873	1.00258	1.00368	1.00319	1.00512	1.01665	1.05241
7.15	-1.00048	-1.00107	-1.0041	-1.00185	-1.00113	-1.00271	-0.99954	-1.00189	-1.00245	-1.00592	-1.01393	-1.064	-1.26014	-1.52325	-0.18824	0.17332	0.03067	0.09586	0.42664	0.88824	1.00346	1.00394	1.00329	1.00555	1.01607	1.05327
7.2	-1.00204	-1.0011	-1.00282	-1.00197	-1.00131	-1.0017	-1.00353	-1.00238	-1.00288	-1.00454	-1.01763	-1.06569	-1.30929	-1.44959	-0.08436	0.14938	0.02949	0.09241	0.41997	0.92393	1.01031	1.00273	1.00291	1.00497	1.01436	1.05363
7.25	-1.00196	-1.00115	-1.00198	-1.0024	-0.99947	-1.00487	-0.99838	-1.0017	-1.00336	-1.00531	-1.01736	-1.0778	-1.30135	-1.3774	-0.06028	0.13382	0.03019	0.09908	0.43771	0.92339	1.00796	1.00373	1.00284	1.00439	1.01488	1.04756
7.3	-1.00063	-1.00103	-0.99991	-1.00051	-0.99957	-1.00333	-1.0038	-1.00152	-1.00265	-1.00559	-1.01922	-1.09731	-1.27999	-1.38021	-0.04603	0.12283	0.03034	0.08496	0.40886	0.91756	1.01157	1.00394	1.00287	1.00442	1.01318	1.04197
7.35	-1.00123	-1.00169	-1.0024	-1.00076	-0.99874	-1.00424	-1.00086	-1.00046	-1.00258	-1.00386	-1.02177	-1.10262	-1.35097	-1.34003	0.1248	0.11722	0.03065	0.08783	0.38167	0.90603	1.00718	1.00514	1.00285	1.00467	1.01431	1.04884
7.4	-1.00433	-0.99938	-1.00238	-1.00111	-0.99892	-1.00207	-1.00102	-1.0036	-1.00283	-1.00572	-1.02698	-1.11027	-1.36614	-1.36835	0.04404	0.10662	0.03091	0.10218	0.40916	0.93081	0.99906	1.00531	1.00288	1.00489	1.01573	1.04687
7.45	-1.00123	-1.00234	-1.00032	-0.99972	-1.00106	-1.00238	-1.00066	-1.00318	-1.00425	-1.00771	-1.0316	-1.12967	-1.41398	-1.36998	0.06615	0.09365	0.03178	0.0963	0.37974	0.91712	1.00557	1.00318	1.00295	1.00471	1.01372	1.04752
7.5	-1.00289	-1.00121	-1.00202	-1.00203	-1.00129	-1.00242	-1.0013	-1.0022	-1.00499	-1.00758	-1.03514	-1.14667	-1.40485	-1.33486	0.07143	0.07603	0.03116	0.10842	0.43404	0.91896	1.00697	1.00697	1.00294	1.00452	1.01372	1.04726
7.55	-1.00371	-1.00156	-1.00191	-1.00225	-1.00061	-1.00263	-1.00307	-1.00223	-1.00472	-1.00994	-1.03445	-1.13516	-1.40887	-1.18724	0.08928	0.0661	0.03271	0.11222	0.45699	0.90975	1.00905	1.00863	1.00285	1.00431	1.01256	1.04151
7.6	-1.00376	-0.99942	-1.00203	-1.00057	-1.00134	-1.002	-1.00257	-1.00198	-1.00504	-1.01149	-1.03663	-1.14628	-1.39457	-1.11931	0.14486	0.06002	0.03226	0.10715	0.46018	0.92652	1.00777	1.00355	1.00279	1.00458	1.01418	1.04222
7.65	-1.00045	-1.00389	-1.00253	-0.99982	-1.00114	-1.00117	-0.99991	-1.00168	-1.00425	-1.01319	-1.03873	-1.13645	-1.42388	-1.06251	0.12788	0.05247	0.0312	0.10876	0.43887	0.90979	1.00253	1.00158	1.00315	1.00442	1.01344	1.04225
7.7	-1.00197	-0.99991	-1.00123	-1.00208	-0.99985	-1.00037	-1.00248	-1.00229	-1.00453	-1.0139	-1.04751	-1.15086	-1.43952	-0.80362	0.1099	0.04268	0.03394	0.10384	0.43647	0.89587	1.00029	1.00592	1.00286	1.00406	1.01082	1.04042
7.75	-1.0025	-1.0001	-1.00235	-1.00189	-1.00141	-1.00178	-1.00191	-1.00422	-1.00535	-1.01589	-1.04689	-1.1619	-1.46814	-0.71688	0.07681	0.03965	0.03252	0.10395	0.44612	0.90822	0.99806	1.00754	1.00272	1.00423	1.01085	1.04092
7.8	-1.00393	-1.00268	-1.00163	-1.00247	-1.00097	-1.00235	-1.00165	-1.0024	-1.00571	-1.01642	-1.05051	-1.16569	-1.44928	-0.64129	0.02426	0.03623	0.03311	0.10984	0.46709	0.90566	1.00526	1.00661	1.003	1.00455	1.01157	1.04065
7.85	-1.0022	-1.00137	-1.00146	-1.00203	-1.00095	-1.0026	-1.00227	-1.00194	-1.0053	-1.01946	-1.0543	-1.17498	-1.47674	-0.57847	0.01714	0.03393	0.03397	0.10836	0.41802	0.89687	1.00315	1.00617	1.00285	1.00423	1.01205	1.03534
7.9	-1.00187	-1.00242	-1.00233	-1.00187	-1.00361	-1.00094	-1.00203	-1.00363	-1.00599	-1.01629	-1.07126	-1.18183	-1.48353	-0.53452	0.05019	0.03147	0.03289	0.10902	0.41573	0.88481	0.99983	1.0054	1.0031	1.00448	1.01095	1.04057
7.95	-1.00272	-1.00066	-1.00086	-1.00214	-1.00161	-1.00269	-1.00378	-1.00506	-1.00762	-1.01722	-1.06213	-1.20273	-1.48415	-0.19408	0.03778	0.02908	0.03524	0.11103	0.42663	0.90414	1.00029	1.00341	1.00291	1.00422	1.01066	1.03717
8	-1.00193	-1.00234	-1.00121	-1.00282	-1.00157	-1.00425	-1.00286	-1.00334	-1.00609	-1.01999	-1.07286	-1.1889	-1.44866	-0.24546	0.02455	0.02963	0.0374	0.11398	0.44473	0.89829	1.00093	1.00563	1.00317	1.00435	1.00975	1.03269
8.05	-1.00065	-1.0031	-1.00019	-1.00342	-1.00232	-1.00054	-1.00336	-1.00327	-1.00737	-1.01904	-1.07139	-1.23089	-1.42403	-0.16818	0.02449	0.0292	0.03567	0.11212	0.41232	0.88438	1.00303	1.00472	1.00313	1.00435	1.01018	1.03172
8.1	-1.00133	-1.00095	-1.00238	-1.00163	-1.00144	-1.00186	-1.00334	-1.00414	-1.00822	-1.02516	-1.08441	-1.23197	-1.38484	-0.07925	0.03651	0.02871	0.03486	0.11397	0.40615	0.8556	0.99723	1.00482	1.00291	1.00406	1.00907	1.0286
8.15	-1.00109	-1.00171	-1.00198	-1.00276	-1.00139	-1.00221	-1.00331	-1.00505	-1.01017	-1.02974	-1.09519	-1.25973	-1.39117	-0.0886	0.01696	0.02911	0.03855	0.12223	0.44595	0.88257	0.9973	1.00568	1.00312	1.00385	1.00815	1.03092
8.2	-1.00191	-1.00143	-1.00218	-1.00376	-1.00209	-1.00147	-1.00429	-1.00544	-1.01144	-1.03481	-1.09729	-1.29615	-1.328	-0.11965	0.01973	0.02689	0.03725	0.11858	0.43211	0.89282	0.99614	1.00595	1.00277	1.0039	1.00943	1.03264
8.25	-1.0001	-1.0023	-1.00221	-1.00139	-1.00073	-1.00316	-1.00417	-1.00484	-1.01119	-1.04163	-1.10839	-1.29678	-1.28458	-0.09092	0.02402	0.02622	0.03712	0.12034	0.40095	0.86139	1.0047	1.00431	1.00317	1.00447	1.01022	1.02943
8.3	-1.00157	-1.00189	-1.00181	-1.00425	-1.00136	-1.00272	-1.00437	-1.00746	-1.01098	-1.03842	-1.11259	-1.40155	-1.25313	-0.10973	0.02021	0.02518	0.0395	0.12534	0.41783	0.89707	0.99883	1.00436	1.00289	1.00455	1.01041	1.03097
8.35	-1.00124	-1.00114	-1.00256	-1.00149	-1.0034	-1.00304	-1.00526	-1.00704	-1.01429	-1.04232	-1.11285	-1.40152	-1.11743	-0.0347	0.02399	0.02408	0.0429	0.1357	0.42662	0.85422	0.99553	1.00633	1.00307	1.00459	1.01035	1.03135
8.4	-1.00189	-1.00269	-1.00161	-1.00053	-1.00281	-1.0013	-1.00404	-1.0071	-1.01643	-1.04602	-1.13225	-1.41522	-0.96192	-0.06544	0.01806	0.02355	0.04127	0.12862	0.46116	0.90509	0.99614	1.00684	1.00329	1.00462	1.00972	1.02887
8.45	-1.00054	-1.00252	-1.003	-0.99866	-1.00141	-1.00434	-1.0032	-1.00728	-1.02268	-1.04988	-1.14659	-1.42909	-0.93982	-0.04848	0.02086	0.02388	0.04124	0.13763	0.4546	0.87343	1.00037	1.00355	1.00275	1.00413	1.01076	1.02946
8.5	-1.00364	-1.00385	-1.00326	-0.99873	-1.00392	-1.00316	-1.00503	-1.0094	-1.02001	-1.06068	-1.18383	-1.45783	-0.82559	-0.02171	0.02175	0.02429	0.04547	0.13374	0.4486	0.86416	0.99658	1.00827	1.00325	1.00408	1.00938	1.02895
8.55	-1.0024	-1.00182	-0.99971	-1.00243	-1.00369	-1.00601	-1.00322	-1.01282	-1.02519	-1.06685	-1.19873	-1.49671	-0.73897	0.00785	0.01657	0.02461	0.04567	0.1333	0.44578	0.86268	0.99183	1.00624	1.00312	1.00387	1.00982	1.02835
8.6	-1.00134	-1.00162	-1.00052	-1.00205	-1.00102	-1.00387	-1.00605	-1.01533	-1.0284	-1.07813	-1.22844	-1.67943	-0.57392	0.00726	0.02071	0.02429	0.04685	0.13809	0.43863	0.8613	0.99252	1.00418	1.00279	1.00384	1.00919	1.02778
8.65	-1.00433	-1.00275	-1.00225	-1.0026	-1.00303	-1.00377	-1.00674	-1.01434	-1.03285	-1.08737	-1.24861	-1.6822	-0.2183	0.04445	0.024	0.02329	0.04848	0.13972	0.44233	0.84402	0.99436	1.00383	1.00318	1.00407	1.0096	1.02541
8.7	-1.00178	-1.00273	-1.00276	-1.00346	-1.00298	-1.0025	-1.00658	-1.02034	-1.03441	-1.0948	-1.30562	-1.94169	-0.23516	0.01135	0.02529	0.02333	0.04841	0.14997	0.44937	0.8547	0.99746	1.00416	1.00317	1.00394	1.01025	1.02667
8.75	-1.00261	-1.00348	-1.00135	-1.00392	-1.00172	-1.00407	-1.00781	-1.01875	-1.03597	-1.1097	-1.29993	-1.77345	-0.28113	0.03373	0.02484	0.02394	0.05007	0.14226	0.40508	0.87211	0.9905	1.00501	1.00304	1.00463	1.01097	1.02754
8.8	-1.00089	-1.00144	-1.00071	-1.00033	-1.00358	-1.00355	-1.00892	-1.01972	-1.04552	-1.10587	-1.30409	-2.12256	-0.01387	0.02807	0.02211	0.02505	0.04949	0.14484	0.41082	0.8712	1.00016	1.00526	1.00277	1.00432	1.01223	1.03192
8.85	-1.00124	-1.00185	-1.00088	-1.00099	-1.00557	-1.00536	-1.01198	-1.02082	-1.04711	-1.11531	-1.29601	-1.91437	-0.04221	0.01342	0.01851	0.02496	0.05176	0.15322	0.44817	0.85846	1.00081	1.00489	1.00305	1.00428	1.0109	1.02385
8.9	-1.00228	-1.00231	-1.00382	-1.00341	-1.00348	-1.00683	-1.0142	-1.02427	-1.04241	-1.14014	-1.36494	-1.82108	-0.0549	0.01849	0.01793	0.02377	0.05243	0.15028	0.43249	0.8654	0.99623	1.00631	1.00376	1.00426	1.01111	1.02685
8.95	-1.00244	-1.00326	-1.00244	-1.00359	-1.00365	-1.00872	-1.01385	-1.0308	-1.05771	-1.16998	-1.43606	-1.82059	0.15525	0.02925	0.01717	0.02316	0.05112	0.14803	0.45534	0.85518	0.99696	1.00414	1.00432	1.00487	1.01197	1.02363
9	-1.00213	-1.00227	-1.00371	-1.00218	-1.00325	-1.00928	-1.01627	-1.02998	-1.05966	-1.18476	-1.41959	-1.44116	0.08456	0.02805	0.01641	0.0217	0.05296	0.16267	0.44857	0.84611	0.99476	1.00428	1.0036	1.00464	1.01131	1.02852
9.05	-1.00045	-1.00225	-1.0014	-1.00268	-1.00325	-1.00825	-1.01473	-1.02938	-1.07035	-1.18624	-1.44309	-1.61442	0.02292	0.02227	0.01787	0.02296	0.05309	0.15711	0.42684	0.82909	0.99012	1.00505	1.00345	1.00428	1.0107	1.0303
9.1	-1.00055	-1.00433	-1.0027	-1.00247	-1.00438	-1.00928	-1.02183	-1.03338	-1.07739	-1.15923	-1.36979	-1.39337	0.01402	0.02113	0.01815	0.02353	0.05461	0.17656	0.46469	0.85337	0.99538	1.00772	1.00369	1.00467	1.01101	1.03248
9.15	-1.00182	-1.00572	-1.00229	-1.00327	-1.00513	-1.01234	-1.01984	-1.03904	-1.08883	-1.21003	-1.46295	-0.89548	0.05205	0.02063	0.01754	0.02444	0.05323	0.16029	0.42657	0.83656	0.99467	1.0064	1.00365	1.00509	1.01174	1.02876
9.2	-1.00255	-1.00556	-1.00176	-1.0042	-1.00799	-1.01189	-1.02145	-1.04073	-1.08108	-1.20005	-1.4081	-1.09375	0.04808	0.01645	0.01764	0.02431	0.05587	0.16259	0.45985	0.82688	0.99293	0.99931	1.00437	1.00503	1.01066	1.02642
9.25	-1.00239	-1.00366	-1.00282	-1.00389	-1.00727	-1.01247	-1.0223	-1.04427	-1.09697	-1.21684	-1.45086	-1.09391	0.04992	0.01814	0.01998	0.02586	0.05754	0.15586	0.45611	0.82887	0.99372	1.00574	1.00386	1.00469	1.01076	1.02783
9.3	-1.00179	-1.00407	-1.00196	-1.00396	-1.00853	-1.01507	-1.02687	-1.06162	-1.12169	-1.22768	-1.46764	-0.66658	0.1079	0.01612	0.01899	0.02522	0.05935	0.16831	0.48348	0.84715	0.99063	1.00663	1.00397	1.00489	1.0121	1.03254
9.35	-1.00252	-1.003	-1.00211	-1.00506	-1.00984	-1.01864	-1.02935	-1.05754	-1.12526	-1.26749	-1.43608	-0.61409	0.09299	0.02063	0.01805	0.02673	0.05976	0.17808	0.46967	0.84755	0.983	1.00676	1.00383	1.00474	1.01293	1.02913
9.4	-1.00273	-1.00087	-1.00133	-1.00642	-1.00964	-1.01723	-1.03045	-1.05399	-1.12306	-1.25622	-1.47574	-0.29802	0.18657	0.01874	0.0173	0.02508	0.06038	0.17267	0.446	0.85822	0.98321	1.00328	1.00352	1.00461	1.01099	1.02998
9.45	-1.00162	-1.00288	-1.00482	-1.00479	-1.00772	-1.01688	-1.03029	-1.05373	-1.14432	-1.31554	-1.59921	0.72812	0.15902	0.01711	0.01835	0.02657	0.06476	0.17388	0.45899	0.84307	0.98667	1.00245	1.00465	1.00501	1.01172	1.02855
9.5	-1.00088	-1.00337	-1.00382	-1.00554	-1.01016	-1.01715	-1.02827	-1.0709	-1.20275	-1.36521	-1.80466	0.74883	0.15772	0.01749	0.01627	0.02803	0.06603	0.17235	0.4571	0.85256	0.99113	1.00512	1.00441	1.00541	1.01267	1.02842
9.55	-1.00103	-1.00505	-1.00587	-1.00846	-1.01064	-1.01786	-1.03022	-1.06814	-1.19237	-1.38391	-1.88512	0.03228	0.09604	0.0159	0.01683	0.03	0.06781	0.18096	0.46545	0.85035	0.98879	1.00392	1.00423	1.00496	1.01121	1.02759
9.6	-1.00197	-1.00385	-1.00513	-1.00842	-1.01156	-1.02379	-1.03758	-1.07951	-1.20424	-1.43831	-1.8451	0.34484	0.12973	0.01642	0.0174	0.02959	0.06656	0.17724	0.49473	0.83785	0.98622	1.00516	1.0038	1.00475	1.01161	1.02814
9.65	-1.00304	-1.00505	-1.00362	-1.00829	-1.0107	-1.02226	-1.03757	-1.09236	-1.22176	-1.49359	-2.11128	0.29259	0.15395	0.01807	0.01975	0.03057	0.06854	0.1783	0.46912	0.83835	0.98337	1.00565	1.00313	1.00478	1.01155	1.02704
9.7	-1.00447	-1.00522	-1.00551	-1.00801	-1.01407	-1.02809	-1.04764	-1.09768	-1.26738	-1.48137	-1.96328	0.05167	0.14249	0.01955	0.01922	0.03048	0.06729	0.19032	0.4664	0.82832	0.97819	1.0002	1.00379	1.00471	1.01172	1.02827
9.75	-1.00353	-1.00489	-1.00639	-1.00897	-1.01275	-1.02778	-1.0528	-1.10806	-1.24939	-1.48354	-2.02687	0.20115	0.12527	0.0204	0.01973	0.03141	0.06669	0.18492	0.49865	0.82996	0.96776	1.00566	1.00368	1.0049	1.01266	1.02615
9.8	-1.00177	-1.00611	-1.0085	-1.00915	-1.0147	-1.03107	-1.05112	-1.11005	-1.23483	-1.42893	-1.88908	0.29467	0.12351	0.0171	0.01899	0.03167	0.06992	0.18247	0.46667	0.82802	0.98203	1.00863	1.0039	1.0051	1.01324	1.02698
9.85	-1.0016	-1.00694	-1.00717	-1.0078	-1.01932	-1.03288	-1.05338	-1.13097	-1.34027	-1.6827	-1.72652	0.14295	0.09505	0.02002	0.01974	0.03554	0.07471	0.20038	0.48576	0.80037	0.94939	1.00825	1.00328	1.00444	1.01142	1.02613
9.9	-1.00286	-1.00641	-1.00861	-1.00805	-1.0178	-1.03768	-1.06197	-1.1296	-1.29629	-1.76766	-1.59828	0.13871	0.076	0.0203	0.01998	0.03664	0.077	0.19967	0.49801	0.79718	0.96354	1.00497	1.00403	1.00519	1.01137	1.02532
9.95	-1.0017	-1.00596	-1.00767	-1.00922	-1.01867	-1.04217	-1.0729	-1.13673	-1.25451	-1.76371	-1.48463	0.15249	0.08008	0.01884	0.02091	0.03664	0.07753	0.19794	0.47006	0.81432	0.97963	1.00388	1.00292	1.00484	1.00961	1.02287
10	-1.0031	-1.00428	-1.01029	-1.01363	-1.02275	-1.03941	-1.08657	-1.14781	-1.32712	-1.68302	-1.42413	0.26271	0.06155	0.01787	0.02008	0.03795	0.07825	0.20186	0.48773	0.79631	0.97235	1.00719	1.00423	1.00448	1.00949	1.02474
10.05	-1.00363	-1.00782	-1.00946	-1.01167	-1.0226	-1.03916	-1.08386	-1.14292	-1.31595	-1.97672	-1.19687	0.30872	0.06691	0.01725	0.02003	0.03526	0.0782	0.19718	0.48452	0.79806	0.9773	1.00479	1.00528	1.00461	1.00941	1.02462
10.1	-1.00564	-1.0103	-1.01272	-1.019	-1.02943	-1.04381	-1.08654	-1.16209	-1.34977	-2.24399	-0.19111	0.37522	0.0544	0.01723	0.02058	0.03601	0.08109	0.21073	0.48636	0.79503	0.98107	1.00431	1.00433	1.00477	1.01042	1.02458
10.15	-1.00593	-1.00826	-1.01379	-1.01759	-1.03008	-1.04625	-1.09233	-1.16403	-1.35603	-2.14373	-0.78118	0.39368	0.06101	0.0168	0.02156	0.03682	0.07813	0.21022	0.48377	0.80723	0.97386	1.00366	1.00339	1.00489	1.00993	1.02454
10.2	-1.00594	-1.01156	-1.01349	-1.02305	-1.03522	-1.05218	-1.09571	-1.20706	-1.49127	-2.25507	-0.1028	0.41418	0.05323	0.01554	0.02193	0.03693	0.08325	0.20791	0.48823	0.80305	0.97356	1.00593	1.0036	1.00483	1.0092	1.02266
10.25	-1.00531	-1.01273	-1.01276	-1.02196	-1.03301	-1.0559	-1.10673	-1.2206	-1.54759	-2.23168	-0.02937	0.39178	0.06483	0.01665	0.0215	0.03765	0.081	0.21387	0.48155	0.80757	0.97629	1.00592	1.00362	1.0051	1.01127	1.02741
10.3	-1.00677	-1.01127	-1.01963	-1.0205	-1.04006	-1.06446	-1.12054	-1.2435	-1.61692	-2.2832	-0.14911	0.34486	0.05222	0.01689	0.02171	0.04061	0.08253	0.22352	0.48657	0.80703	0.9769	1.00274	1.00461	1.0042	1.00882	1.02371
10.35	-1.00841	-1.00939	-1.01372	-1.01947	-1.0349	-1.06534	-1.12733	-1.27326	-1.5679	-2.81189	0.17032	0.30006	0.04792	0.01594	0.02162	0.04121	0.08413	0.2226	0.49674	0.82175	0.97266	1.00344	1.0041	1.00462	1.0095	1.02313
10.4	-1.01006	-1.01238	-1.01648	-1.02262	-1.04235	-1.07486	-1.14398	-1.31458	-1.73743	-2.61825	0.54465	0.30205	0.04065	0.01774	0.02247	0.04224	0.09082	0.21801	0.49254	0.80021	0.97249	1.00185	1.00324	1.00534	1.00942	1.02406
10.45	-1.00886	-1.01399	-1.01778	-1.02442	-1.04333	-1.0862	-1.16029	-1.35539	-1.85858	-2.61627	0.73679	0.28065	0.04429	0.01865	0.02266	0.04261	0.09073	0.23271	0.51278	0.80236	0.96928	1.00019	1.00494	1.00467	1.00895	1.02402
10.5	-1.01063	-1.01595	-1.02088	-1.02833	-1.04265	-1.09481	-1.17079	-1.33803	-1.76013	-2.47344	0.23747	0.22236	0.04106	0.01939	0.02341	0.04332	0.09281	0.23515	0.47416	0.80889	0.96369	1.00269	1.00666	1.00448	1.00975	1.02724
10.55	-1.00587	-1.01564	-1.02559	-1.03273	-1.05563	-1.09732	-1.18799	-1.32713	-1.83533	-2.16432	0.66287	0.23073	0.03512	0.01881	0.02529	0.0427	0.09575	0.23078	0.4855	0.80805	0.97313	0.99825	1.00633	1.00432	1.00889	1.02674
10.6	-1.00829	-1.01725	-1.02167	-1.03417	-1.05717	-1.1182	-1.19725	-1.33516	-1.79955	-1.81413	0.47885	0.18905	0.03748	0.01916	0.02258	0.04327	0.0959	0.2379	0.50763	0.80443	0.97394	1.00309	1.0035	1.00432	1.00846	1.02824
10.65	-1.01171	-1.01703	-1.01993	-1.02889	-1.06577	-1.12147	-1.22667	-1.35735	-1.89611	-1.974	0.58075	0.18557	0.03576	0.02095	0.02424	0.04538	0.10254	0.23893	0.50629	0.80285	0.96858	1.00219	1.0049	1.00456	1.00967	1.02618
10.7	-1.01179	-1.02117	-1.02207	-1.03219	-1.06737	-1.13598	-1.21408	-1.37128	-2.03269	-1.80362	0.54874	0.20135	0.03149	0.01901	0.02553	0.04595	0.0994	0.24202	0.52994	0.82316	0.96601	1.00016	1.0047	1.00458	1.00811	1.02526
10.75	-1.01211	-1.01922	-1.03188	-1.04191	-1.07874	-1.11977	-1.21541	-1.402	-2.07714	-0.73318	0.35898	0.17137	0.02811	0.01982	0.02521	0.04486	0.09729	0.25693	0.52762	0.80736	0.97106	0.99624	1.004	1.00444	1.00792	1.02177
10.8	-1.01335	-1.0189	-1.0299	-1.04878	-1.0782	-1.12562	-1.24104	-1.43964	-2.21928	0.09878	0.43002	0.17988	0.02466	0.02045	0.0255	0.04616	0.10393	0.24791	0.51061	0.81316	0.96697	1.00016	1.00487	1.00453	1.00849	1.01876
10.85	-1.01546	-1.02235	-1.03537	-1.06242	-1.08632	-1.12763	-1.24101	-1.55293	-2.82414	-0.06282	0.43736	0.16268	0.02713	0.01943	0.02608	0.04656	0.10611	0.25425	0.51216	0.77674	0.97216	1.00032	1.00293	1.00418	1.00954	1.02359
10.9	-1.01543	-1.02051	-1.03012	-1.05491	-1.09452	-1.15529	-1.26375	-1.54196	-2.63301	0.08494	0.18099	0.13672	0.02467	0.01907	0.02632	0.04872	0.10944	0.2358	0.50298	0.78619	0.95814	1.00337	1.00351	1.00449	1.00829	1.02037
10.95	-1.02175	-1.02372	-1.03425	-1.06097	-1.09885	-1.14722	-1.27314	-1.58644	-2.85347	-0.04289	0.45174	0.15829	0.02319	0.01825	0.02648	0.0491	0.10754	0.23781	0.52468	0.78558	0.961	0.99804	1.00408	1.00479	1.00899	1.0219
11	-1.02107	-1.02914	-1.04138	-1.05912	-1.10113	-1.16583	-1.31957	-1.5976	-2.8624	0.85509	0.48798	0.12913	0.02153	0.01888	0.02904	0.04838	0.10957	0.24462	0.5302	0.80643	0.95955	1.00287	1.00317	1.00435	1.00944	1.02185
11.05	-1.02262	-1.0347	-1.04288	-1.06363	-1.1182	-1.20361	-1.34671	-1.66203	-2.77917	0.64348	0.56427	0.11989	0.02623	0.01894	0.0283	0.0493	0.11323	0.26177	0.53538	0.81029	0.9535	0.99875	1.0038	1.00441	1.0088	1.01937
11.1	-1.02875	-1.03494	-1.04215	-1.06855	-1.10221	-1.18709	-1.34216	-1.64325	-2.45252	0.57128	0.48226	0.12902	0.02647	0.01799	0.02744	0.05065	0.11235	0.2581	0.53845	0.82393	0.94562	0.9994	1.00295	1.00464	1.0124	1.02172
11.15	-1.02898	-1.03654	-1.04178	-1.0734	-1.12348	-1.19052	-1.39456	-1.77427	-2.55566	0.58274	0.52203	0.11064	0.0283	0.01933	0.02737	0.05263	0.117	0.26906	0.52398	0.81992	0.95324	1.00073	1.00267	1.00434	1.0079	1.01938
11.2	-1.03175	-1.0355	-1.04781	-1.07946	-1.13145	-1.23528	-1.4869	-1.84435	-2.5082	0.36822	0.44507	0.12669	0.02943	0.01846	0.02985	0.05524	0.11708	0.2663	0.53066	0.80109	0.96003	0.99042	1.00386	1.00388	1.00872	1.02059
11.25	-1.0338	-1.03741	-1.04917	-1.0905	-1.12972	-1.23037	-1.44952	-1.84752	-1.88083	0.7269	0.42396	0.11252	0.02572	0.01895	0.02824	0.05474	0.1221	0.27375	0.53288	0.8032	0.95544	0.99586	1.00398	1.00417	1.00992	1.02636
11.3	-1.02954	-1.04456	-1.05431	-1.09548	-1.14891	-1.25658	-1.48037	-1.8994	-1.46988	0.79635	0.42001	0.10657	0.02111	0.01811	0.03108	0.06037	0.12855	0.2804	0.528	0.81248	0.96117	0.99782	1.00542	1.00481	1.00951	1.02492
11.35	-1.02961	-1.04861	-1.06094	-1.09346	-1.14989	-1.29431	-1.50383	-1.95131	-1.50654	0.78855	0.45862	0.10037	0.02061	0.01607	0.03042	0.05616	0.12068	0.26069	0.51955	0.79481	0.95736	0.99657	1.00547	1.00465	1.00909	1.02537
11.4	-1.03487	-1.05377	-1.06342	-1.11074	-1.15908	-1.29573	-1.43398	-1.89132	-1.478	1.00302	0.44023	0.07748	0.02113	0.01738	0.03234	0.05978	0.12722	0.27029	0.52813	0.82788	0.95974	0.98863	1.00401	1.00447	1.00899	1.02368
11.45	-1.03473	-1.04953	-1.07087	-1.10906	-1.1537	-1.27713	-1.60832	-2.13074	-1.33315	1.11042	0.38244	0.07944	0.01977	0.01819	0.03184	0.06071	0.12575	0.27268	0.54808	0.82184	0.95607	0.99512	1.00422	1.00456	1.00921	1.02077
11.5	-1.04344	-1.06355	-1.08803	-1.11706	-1.16481	-1.29752	-1.46566	-2.4368	-0.08246	0.92003	0.34384	0.07498	0.02093	0.02064	0.03255	0.06392	0.12943	0.27235	0.53346	0.81453	0.95191	0.997	1.00111	1.00411	1.0082	1.01861
11.55	-1.04321	-1.07029	-1.081	-1.11845	-1.2073	-1.37568	-1.51779	-2.37829	0.8469	0.98426	0.35829	0.08292	0.02043	0.01866	0.03398	0.06484	0.13267	0.28153	0.55224	0.81895	0.94631	0.99596	1.00361	1.00429	1.00803	1.02007
11.6	-1.04591	-1.07255	-1.09039	-1.12001	-1.23206	-1.38968	-1.6075	-2.51156	0.7274	0.91374	0.28938	0.07131	0.02143	0.02081	0.0361	0.06552	0.1376	0.27977	0.55494	0.83361	0.94915	0.99388	1.00334	1.0046	1.00841	1.02428
11.65	-1.0504	-1.07185	-1.09656	-1.13332	-1.22345	-1.36095	-1.6367	-2.66303	0.17445	0.93531	0.3109	0.07036	0.01814	0.01924	0.03128	0.06358	0.13527	0.28033	0.55494	0.82675	0.9434	0.99492	1.00336	1.00472	1.00765	1.02387
11.7	-1.0506	-1.07752	-1.10709	-1.13011	-1.22267	-1.41732	-1.74995	-2.44045	1.01107	0.91564	0.31844	0.0699	0.02097	0.02096	0.03626	0.06764	0.14392	0.28622	0.54507	0.83575	0.94977	0.99435	1.00452	1.00392	1.00835	1.02284
11.75	-1.06117	-1.08336	-1.08953	-1.13791	-1.26003	-1.42934	-1.84299	-2.57097	0.03062	0.5973	0.27944	0.06266	0.02008	0.02183	0.03725	0.06847	0.14733	0.29278	0.55229	0.82833	0.94256	0.9935	0.99948	1.00443	1.00935	1.02391
11.8	-1.06146	-1.0927	-1.09296	-1.15904	-1.27555	-1.42823	-1.85893	-2.59008	0.75561	0.7348	0.29625	0.0567	0.01988	0.02204	0.03594	0.06605	0.14215	0.2971	0.5799	0.82067	0.93096	0.99727	1.00311	1.00473	1.00909	1.02551
11.85	-1.06985	-1.08135	-1.11068	-1.16398	-1.2639	-1.45338	-1.92005	-2.56319	1.36153	0.72037	0.28655	0.06254	0.01977	0.021	0.03747	0.07212	0.14421	0.29926	0.5746	0.81933	0.93614	0.9978	1.00345	1.00533	1.00872	1.02337
11.9	-1.06684	-1.09643	-1.12709	-1.17835	-1.2893	-1.50831	-1.89913	-2.40221	0.9765	0.6279	0.30023	0.05141	0.01866	0.0217	0.03753	0.07402	0.15069	0.30425	0.57588	0.81696	0.94149	0.99383	1.00379	1.00485	1.00922	1.02232
11.95	-1.06445	-1.09662	-1.12137	-1.18274	-1.30244	-1.49525	-2.21793	-2.2846	0.84192	0.69439	0.28315	0.04842	0.01869	0.02273	0.03707	0.07029	0.14477	0.29186	0.57576	0.82086	0.9457	0.99586	1.00285	1.00528	1.00862	1.01956
12	-1.06109	-1.0978	-1.14307	-1.18224	-1.29623	-1.58103	-2.03034	-1.69449	1.33202	0.62195	0.25805	0.04137	0.01957	0.02181	0.03644	0.07168	0.14986	0.30406	0.58946	0.79231	0.93089	0.99706	1.00234	1.00504	1.00825	1.02168
12.05	-1.0704	-1.09915	-1.14563	-1.21582	-1.35832	-1.61028	-2.30551	-1.87605	1.27193	0.55902	0.2421	0.03972	0.01863	0.02381	0.03788	0.07187	0.14755	0.31267	0.59069	0.80798	0.93829	0.99565	1.00184	1.00622	1.00785	1.02169
12.1	-1.0785	-1.1185	-1.16094	-1.20855	-1.33271	-1.61855	-2.40337	-1.06814	1.16433	0.53732	0.2253	0.04149	0.01974	0.02479	0.03741	0.07488	0.15165	0.32481	0.56627	0.80108	0.9453	0.99169	1.0035	1.00356	1.00848	1.01947
12.15	-1.07944	-1.123	-1.16271	-1.19335	-1.38141	-1.71622	-2.43875	-0.89392	1.1776	0.65724	0.20517	0.03452	0.0193	0.02448	0.03925	0.07493	0.14324	0.31231	0.5785	0.80968	0.94552	0.99366	1.0051	1.00428	1.00844	1.01944
12.2	-1.097	-1.12017	-1.15198	-1.22403	-1.37353	-1.81558	-2.43501	-1.37059	0.98213	0.599	0.19001	0.03485	0.01978	0.02713	0.04083	0.07565	0.14926	0.3107	0.58701	0.81699	0.93876	0.99409	1.00158	1.00384	1.00805	1.02296
12.25	-1.09823	-1.13339	-1.16385	-1.22477	-1.44812	-1.91255	-2.56696	0.40932	0.98483	0.54619	0.19238	0.03212	0.01815	0.02736	0.04108	0.07544	0.15289	0.3312	0.61224	0.82029	0.93293	0.99023	1.00304	1.00462	1.00925	1.02364
12.3	-1.09309	-1.11779	-1.14998	-1.26018	-1.55904	-2.00228	-2.38964	-0.21287	0.86317	0.48101	0.16379	0.02587	0.018	0.02712	0.04136	0.07718	0.16114	0.3382	0.60182	0.81279	0.91577	0.99624	1.00367	1.00377	1.00791	1.02078
12.35	-1.10439	-1.15482	-1.16729	-1.30822	-1.494	-1.88991	-2.34047	0.00962	1.05375	0.47718	0.17849	0.0273	0.0193	0.02487	0.04423	0.08104	0.15689	0.33048	0.61395	0.82985	0.94361	0.99178	1.00196	1.00377	1.00871	1.02349
12.4	-1.11088	-1.15564	-1.20206	-1.31807	-1.55308	-1.89154	-2.3852	1.33728	0.89084	0.4207	0.15884	0.02905	0.01816	0.02548	0.04553	0.08405	0.16438	0.3289	0.5909	0.83464	0.94374	0.98961	1.00236	1.00428	1.00835	1.02727
12.45	-1.1179	-1.16241	-1.21608	-1.35637	-1.51316	-1.90275	-2.14956	0.44266	0.87744	0.4056	0.16337	0.02763	0.0178	0.02594	0.04451	0.08014	0.16073	0.33155	0.60795	0.83316	0.93412	0.98818	1.00115	1.00347	1.00901	1.02666
12.5	-1.12173	-1.16351	-1.21808	-1.36724	-1.68309	-2.00201	-1.99075	0.13128	0.90677	0.45265	0.14189	0.027	0.01955	0.0298	0.04677	0.08286	0.17115	0.33453	0.58483	0.82509	0.92586	0.98899	1.00368	1.00422	1.00807	1.02778
12.55	-1.12467	-1.18794	-1.25449	-1.36997	-1.60273	-1.97233	-2.14076	0.36032	0.69583	0.3892	0.13432	0.02732	0.02087	0.02952	0.04753	0.08158	0.17864	0.34554	0.59212	0.82488	0.93673	0.99402	1.00361	1.00338	1.00803	1.02418
12.6	-1.143	-1.20708	-1.26809	-1.40019	-1.63737	-2.00655	-1.88524	1.0825	0.74986	0.37719	0.11792	0.02506	0.02164	0.0283	0.04512	0.0829	0.16768	0.34635	0.6058	0.82171	0.94057	0.99116	1.00238	1.00401	1.00834	1.02212
12.65	-1.13902	-1.20373	-1.28765	-1.42674	-1.65045	-1.95949	-1.68693	1.26937	0.7616	0.37626	0.12748	0.02985	0.0209	0.02668	0.04779	0.08707	0.17735	0.36808	0.60242	0.82742	0.93348	0.99367	1.00274	1.00461	1.00885	1.0216
12.7	-1.15492	-1.25525	-1.29348	-1.42125	-1.67941	-1.97247	-1.50831	0.74381	0.72041	0.37315	0.1192	0.02436	0.02056	0.02946	0.04914	0.08408	0.17578	0.35823	0.61179	0.83043	0.92103	0.99253	1.00074	1.00347	1.00897	1.02211
12.75	-1.16622	-1.25679	-1.26321	-1.42368	-1.67883	-1.95973	-1.09895	0.96462	0.78587	0.33407	0.11056	0.02168	0.02151	0.02878	0.05027	0.08399	0.18312	0.36017	0.60212	0.80375	0.94302	0.99737	1.00272	1.00404	1.00919	1.02087
12.8	-1.18506	-1.23825	-1.2824	-1.51737	-1.7141	-2.12314	-0.42791	0.96746	0.53481	0.31964	0.10448	0.02717	0.0202	0.02578	0.04594	0.08654	0.18158	0.35235	0.60515	0.81544	0.94582	0.99121	1.00482	1.00419	1.0085	1.02076
12.85	-1.19395	-1.24245	-1.2762	-1.46887	-1.60976	-1.933	-0.61361	1.05749	0.67757	0.37841	0.10523	0.02644	0.01996	0.02611	0.04739	0.08846	0.17864	0.35147	0.61537	0.82328	0.94504	0.98768	1.00362	1.00495	1.00891	1.02105
12.9	-1.204	-1.25797	-1.29206	-1.55786	-1.74342	-2.05369	-0.1575	0.8843	0.6177	0.31037	0.09658	0.02558	0.02004	0.02797	0.04784	0.08793	0.1838	0.38207	0.62274	0.83829	0.93756	0.9811	1.00223	1.00456	1.00842	1.0238
12.95	-1.21124	-1.28269	-1.35117	-1.5771	-1.77476	-2.12792	0.07485	0.826	0.55624	0.31843	0.09349	0.02221	0.02037	0.02632	0.04665	0.08932	0.1815	0.35279	0.63306	0.82544	0.94129	0.98886	1.00331	1.00481	1.00924	1.02321
13	-1.20321	-1.28068	-1.34494	-1.5497	-1.71042	-1.98907	0.2695	1.02077	0.61162	0.33231	0.09956	0.02534	0.02118	0.02423	0.0489	0.09227	0.17883	0.36347	0.61318	0.83044	0.93691	0.98672	1.00299	1.00441	1.0086	1.02484
13.05	-1.20723	-1.28504	-1.38803	-1.55033	-1.66442	-2.0357	0.83173	0.86442	0.55371	0.29721	0.08903	0.022	0.02101	0.02884	0.04737	0.09486	0.19122	0.37001	0.62416	0.82016	0.93535	0.98762	1.00206	1.00396	1.00849	1.02047
13.1	-1.20411	-1.31363	-1.37704	-1.61331	-1.91913	-1.9202	0.97909	0.91317	0.49344	0.29373	0.08343	0.0253	0.02126	0.02511	0.04968	0.0985	0.19501	0.36693	0.62209	0.81243	0.94642	0.98256	1.00148	1.00483	1.01094	1.02329
13.15	-1.25321	-1.35704	-1.41187	-1.58404	-1.82265	-1.93165	0.80156	0.80242	0.53824	0.24962	0.0906	0.02268	0.0201	0.02612	0.0465	0.09589	0.18845	0.37977	0.63306	0.82943	0.94469	0.98407	1.00305	1.00359	1.0095	1.02342
13.2	-1.26105	-1.39238	-1.41713	-1.54461	-1.80835	-1.74974	0.76801	0.70669	0.51314	0.23747	0.07173	0.02452	0.02164	0.02961	0.0389	0.09808	0.18413	0.39278	0.64341	0.83941	0.95088	0.9875	1.00483	1.00399	1.00932	1.02225
13.25	-1.27421	-1.38098	-1.44163	-1.59842	-1.94857	-1.66276	0.69071	0.8721	0.46208	0.22023	0.07338	0.02349	0.02196	0.02586	0.0417	0.09355	0.18779	0.38126	0.64367	0.82422	0.94829	0.98853	1.00026	1.00447	1.00975	1.01975
13.3	-1.30361	-1.39404	-1.45473	-1.60825	-2.00159	-0.66201	0.86525	0.87217	0.47839	0.26162	0.07326	0.02265	0.02325	0.02932	0.04688	0.10201	0.19307	0.37351	0.65297	0.8457	0.94774	0.98402	1.00059	1.00503	1.00995	1.02193
13.35	-1.32088	-1.42788	-1.44681	-1.69075	-2.13659	-1.17828	1.09355	0.89053	0.53168	0.24216	0.07533	0.02252	0.02357	0.02413	0.04815	0.1013	0.18656	0.38794	0.63038	0.84283	0.94547	0.98885	1.00156	1.00406	1.0092	1.02173
13.4	-1.35745	-1.4492	-1.43699	-1.66273	-2.01715	-0.77178	0.50951	0.79581	0.49903	0.21229	0.07141	0.02283	0.02168	0.02658	0.05268	0.10505	0.17986	0.35019	0.63686	0.84881	0.95061	0.98143	1.00459	1.00333	1.00953	1.02221
13.45	-1.4041	-1.44629	-1.39864	-1.66591	-1.96372	-0.92395	0.95148	0.78477	0.46207	0.236	0.06638	0.02036	0.02102	0.02715	0.05169	0.10379	0.18616	0.36938	0.64013	0.83718	0.94727	0.98701	1.00614	1.00358	1.00807	1.02046
13.5	-1.35881	-1.45876	-1.41675	-1.60509	-1.87513	-0.37383	0.59923	0.72752	0.47851	0.20848	0.06371	0.0233	0.022	0.03092	0.04967	0.09734	0.182	0.38033	0.64049	0.83689	0.94442	0.98464	1.00359	1.00336	1.00763	1.02285
13.55	-1.41582	-1.53411	-1.49894	-1.6445	-1.83037	-0.9275	0.60836	0.73077	0.41725	0.19538	0.06153	0.02221	0.02356	0.02804	0.05224	0.10473	0.19811	0.37128	0.63092	0.84296	0.94522	0.98515	1.004	1.00425	1.00797	1.02074
13.6	-1.49295	-1.53518	-1.51394	-1.86465	-1.84399	0.25108	0.74053	0.77131	0.43145	0.22659	0.06357	0.02434	0.02355	0.03029	0.0519	0.10352	0.19977	0.36736	0.61874	0.84145	0.94788	0.98131	1.00356	1.00266	1.00872	1.02441
13.65	-1.45763	-1.50869	-1.46855	-1.64301	-1.73855	-0.08271	0.6483	0.6693	0.47309	0.21172	0.0558	0.02254	0.02178	0.03001	0.04983	0.1049	0.19707	0.38932	0.63199	0.83616	0.94155	0.98141	1.0028	1.00376	1.00834	1.0219
13.7	-1.42767	-1.43885	-1.48649	-1.6607	-1.78621	-0.14055	0.44078	0.55637	0.38023	0.20478	0.04912	0.02292	0.02447	0.03248	0.05363	0.09784	0.20485	0.39297	0.61816	0.83431	0.94344	0.97944	1.00546	1.00459	1.00818	1.01824
13.75	-1.46845	-1.6011	-1.57395	-1.73865	-1.71901	-0.49771	0.53451	0.61578	0.4344	0.19371	0.05036	0.02389	0.02404	0.03186	0.05303	0.10423	0.21484	0.37813	0.64795	0.83293	0.93285	0.98439	1.00305	1.0042	1.00744	1.02077
13.8	-1.51144	-1.52381	-1.50548	-1.80147	-1.73532	-0.24873	0.59468	0.59444	0.39429	0.16631	0.0509	0.02376	0.02305	0.03223	0.05707	0.10909	0.21055	0.39892	0.63514	0.81586	0.93781	0.98162	1.00482	1.00425	1.00828	1.02077
13.85	-1.5076	-1.54289	-1.5408	-1.74564	-1.66397	0.45437	0.70424	0.62409	0.37653	0.18356	0.05185	0.02306	0.02441	0.0381	0.05849	0.10216	0.21333	0.38144	0.62501	0.82621	0.95317	0.97827	1.00123	1.00507	1.00861	1.01966
13.9	-1.50361	-1.54691	-1.53815	-1.80737	-1.55851	0.36963	0.4583	0.60724	0.38243	0.1791	0.04862	0.02281	0.02573	0.0379	0.05888	0.10523	0.22674	0.40383	0.62757	0.83541	0.94836	0.98177	1.00141	1.00338	1.00698	1.02198
13.95	-1.53685	-1.64153	-1.53302	-1.72747	-1.45413	0.04338	0.6574	0.54215	0.32184	0.15682	0.04601	0.02314	0.02617	0.03864	0.05576	0.10925	0.226	0.40317	0.62523	0.82926	0.95186	0.98226	0.99947	1.00453	1.0083	1.02242
14	-1.48576	-1.58133	-1.57007	-1.73683	-1.44292	0.19674	0.38434	0.56188	0.34482	0.14877	0.03907	0.023	0.02592	0.03683	0.05966	0.11472	0.22431	0.40895	0.65181	0.82789	0.94719	0.98191	0.9996	1.00391	1.00867	1.02425
14.05	-1.55846	-1.56786	-1.59582	-1.66725	-1.34348	0.28905	0.33487	0.54076	0.31677	0.13801	0.03976	0.02298	0.02676	0.03656	0.06076	0.11118	0.21897	0.4127	0.65845	0.82733	0.94851	0.9824	0.9987	1.00572	1.00806	1.02349
14.1	-1.51621	-1.57794	-1.51884	-1.5973	-1.47852	0.45632	0.47891	0.50893	0.32431	0.12872	0.0404	0.02325	0.02888	0.03983	0.05994	0.10385	0.23209	0.42094	0.65656	0.83296	0.94346	0.98073	1.00054	1.00475	1.00863	1.02269
14.15	-1.45712	-1.68191	-1.57249	-1.57596	-1.32478	0.33518	0.60008	0.51611	0.31204	0.13873	0.04113	0.02547	0.03044	0.04235	0.06369	0.11849	0.24108	0.41996	0.62376	0.83249	0.94757	0.98453	1.00231	1.00415	1.00852	1.02395
14.2	-1.55087	-1.59818	-1.52101	-1.72099	-0.96194	0.48067	0.64318	0.45329	0.28465	0.13259	0.04196	0.02286	0.02802	0.04248	0.06633	0.1129	0.2316	0.42437	0.65414	0.84469	0.94554	0.9823	1.0001	1.00368	1.00743	1.02234
14.25	-1.52538	-1.7071	-1.54397	-1.59491	-1.28087	0.42442	0.56266	0.43294	0.26582	0.13708	0.04071	0.02325	0.0291	0.04185	0.06646	0.11545	0.22849	0.41313	0.63894	0.81736	0.93188	0.98053	0.99898	1.00312	1.00741	1.01978
14.3	-1.60755	-1.66808	-1.58259	-1.65013	-1.00703	0.42253	0.47882	0.43308	0.30442	0.1233	0.03963	0.02407	0.02968	0.04221	0.06935	0.12321	0.2419	0.40667	0.6441	0.83623	0.94325	0.98077	1.00159	1.00425	1.00696	1.02048
14.35	-1.64904	-1.64958	-1.58717	-1.55714	-1.02665	0.47788	0.57056	0.42829	0.28337	0.12082	0.03686	0.02529	0.03165	0.03963	0.06915	0.11916	0.23824	0.42405	0.64429	0.82078	0.93784	0.97748	1.001	1.00425	1.00778	1.02355
14.4	-1.61421	-1.65303	-1.5398	-1.54533	-0.84997	0.64612	0.51957	0.4227	0.27669	0.10208	0.0356	0.02562	0.02992	0.03895	0.0683	0.11309	0.24328	0.41047	0.64783	0.83322	0.93521	0.98201	0.99752	1.00439	1.00947	1.02385
14.45	-1.66184	-1.59655	-1.60343	-1.6114	-0.46927	0.55767	0.54501	0.40674	0.25699	0.11652	0.03564	0.02704	0.03392	0.03877	0.06885	0.11305	0.24325	0.42483	0.62701	0.83533	0.9357	0.98398	1.00035	1.0043	1.00838	1.02381
14.5	-1.60996	-1.6641	-1.58178	-1.54306	-0.81198	0.41842	0.54694	0.35212	0.24888	0.1222	0.03616	0.02604	0.03179	0.04203	0.07653	0.12816	0.24679	0.43647	0.6445	0.84356	0.94649	0.98274	0.99574	1.00361	1.00846	1.02225
14.55	-1.62432	-1.64703	-1.55527	-1.52223	-0.49196	0.36356	0.47619	0.36681	0.27891	0.10583	0.03615	0.02619	0.03172	0.04173	0.07448	0.11958	0.24873	0.43525	0.65183	0.85194	0.94128	0.97183	0.99559	1.00454	1.00933	1.02287
14.6	-1.72762	-1.75418	-1.57571	-1.47139	-0.26957	0.51129	0.50296	0.36415	0.26238	0.10089	0.03538	0.0255	0.03125	0.04542	0.07811	0.13194	0.25185	0.4452	0.65175	0.84468	0.9412	0.98093	0.99726	1.00512	1.00845	1.02438
14.65	-1.64547	-1.72526	-1.54285	-1.37894	-0.70213	0.52014	0.48867	0.37216	0.25104	0.10354	0.03668	0.02645	0.03165	0.04423	0.08684	0.13357	0.25482	0.46017	0.68324	0.82361	0.93576	0.98956	0.9947	1.00357	1.00862	1.02581
14.7	-1.73807	-1.7304	-1.48803	-1.30485	-0.80908	0.42109	0.42353	0.35163	0.23651	0.09956	0.03425	0.02681	0.03236	0.04848	0.08458	0.13252	0.24591	0.44989	0.68288	0.83281	0.94402	0.9811	0.99689	1.00453	1.00767	1.02223
14.75	-1.80218	-1.76943	-1.52777	-1.29018	-0.34661	0.45944	0.45795	0.3731	0.24447	0.08858	0.03265	0.02522	0.03367	0.04751	0.08195	0.13557	0.25115	0.45609	0.68954	0.84774	0.94238	0.98257	0.99483	1.00455	1.00989	1.03068
14.8	-1.73881	-1.70945	-1.55331	-1.31366	-0.41843	0.53888	0.46171	0.31764	0.23171	0.09084	0.0344	0.02533	0.03365	0.04636	0.07973	0.12777	0.25147	0.46297	0.68115	0.83551	0.94063	0.98567	0.99811	1.00533	1.00885	1.02565
14.85	-1.83159	-1.75252	-1.43879	-1.07521	-0.12036	0.47288	0.43408	0.30202	0.19646	0.08857	0.03379	0.02794	0.03504	0.04915	0.07647	0.12627	0.25074	0.44312	0.68793	0.84034	0.94265	0.98246	0.99593	1.00459	1.00885	1.02475
14.9	-1.91181	-1.9041	-1.47926	-1.06224	-0.19863	0.63571	0.44457	0.3027	0.21551	0.0974	0.03142	0.02739	0.03418	0.04859	0.08082	0.132	0.25874	0.45743	0.68482	0.84428	0.93387	0.97915	0.99581	1.00564	1.01081	1.02669
14.95	-1.823	-1.86895	-1.52281	-1.01044	-0.07148	0.58601	0.42504	0.28923	0.1807	0.08252	0.03072	0.02879	0.03796	0.04856	0.07834	0.13682	0.26398	0.45311	0.70543	0.85624	0.93874	0.96332	0.99103	1.00584	1.00883	1.02389
15	-1.94626	-1.76483	-1.53891	-1.04344	0.20861	0.56269	0.43734	0.28257	0.21591	0.08048	0.03078	0.02881	0.03657	0.04567	0.08285	0.13946	0.28283	0.46693	0.71531	0.86013	0.93998	0.97687	0.98264	1.00502	1.00865	1.02634
15.05	-1.9446	-1.81248	-1.47924	-1.1557	-0.06953	0.53557	0.35874	0.24233	0.18596	0.07123	0.03247	0.02936	0.03693	0.04799	0.08489	0.14665	0.27409	0.46592	0.68576	0.83871	0.92849	0.96643	0.99411	1.00359	1.00852	1.02509
15.1	-2.0874	-1.70186	-1.38493	-1.13575	0.00668	0.49011	0.4142	0.25618	0.16771	0.07726	0.03094	0.02716	0.03704	0.05061	0.08862	0.14996	0.26877	0.46941	0.69057	0.84402	0.93708	0.97301	0.99526	1.00297	1.00814	1.02658
15.15	-2.12704	-1.8062	-1.60599	-0.91658	0.43575	0.49357	0.36403	0.27344	0.18127	0.06541	0.03098	0.02928	0.03828	0.04587	0.08629	0.14194	0.26997	0.47841	0.70124	0.85319	0.94077	0.97503	0.99465	1.00276	1.01078	1.0245
15.2	-2.08904	-1.76649	-1.42521	-0.79642	0.25715	0.32958	0.32308	0.24694	0.19204	0.06736	0.02927	0.02996	0.03943	0.05	0.08858	0.14557	0.26748	0.48623	0.70825	0.85541	0.93344	0.97988	0.99672	1.00127	1.00953	1.02544
15.25	-2.20871	-1.53344	-1.34265	-0.70699	0.49072	0.51486	0.34351	0.26583	0.14976	0.06738	0.03016	0.03081	0.03781	0.05515	0.0859	0.133	0.27482	0.47269	0.70823	0.85606	0.93638	0.97343	0.99901	1.00328	1.01054	1.02335
15.3	-2.04783	-1.68629	-1.44087	-0.68094	0.55106	0.50412	0.37653	0.23534	0.14742	0.06291	0.02968	0.03172	0.04069	0.05596	0.09181	0.14402	0.28579	0.47471	0.71474	0.84883	0.93252	0.98207	0.99612	1.00589	1.0113	1.02591
15.35	-2.20422	-1.62149	-1.39415	-0.06953	0.63354	0.43544	0.35374	0.24764	0.13968	0.0602	0.03012	0.03074	0.04045	0.05268	0.08852	0.15193	0.28217	0.47236	0.73083	0.8596	0.93661	0.98644	0.99586	1.00494	1.00995	1.02919
15.4	-1.94069	-1.31027	-1.18863	-0.6195	0.52069	0.48491	0.37478	0.2133	0.13712	0.05788	0.03088	0.03124	0.04207	0.0524	0.08956	0.13197	0.27401	0.50175	0.72914	0.84145	0.92904	0.98464	0.9954	1.00668	1.00887	1.0301
15.45	-1.89221	-1.49887	-1.37974	-0.57822	0.52048	0.42646	0.3471	0.21129	0.13135	0.05128	0.02818	0.03242	0.04193	0.0581	0.09434	0.12292	0.30128	0.48749	0.71975	0.86763	0.94077	0.98166	0.99298	1.00567	1.00974	1.02975
15.5	-1.82075	-1.30976	-1.17347	-0.19531	0.49838	0.38638	0.31019	0.19747	0.13254	0.0597	0.0279	0.03261	0.04288	0.05598	0.09265	0.15403	0.30631	0.49418	0.71441	0.85471	0.94096	0.98395	0.99438	1.00684	1.0117	1.02711
15.55	-1.64014	-1.34575	-0.99812	-0.33062	0.44254	0.34883	0.29962	0.19435	0.1179	0.04722	0.02902	0.03325	0.04356	0.05988	0.09418	0.15536	0.30838	0.47931	0.69372	0.86299	0.9454	0.9883	0.99729	1.0048	1.00975	1.02797
15.6	-1.73566	-1.45017	-1.16227	0.12156	0.48935	0.3855	0.29816	0.17943	0.10849	0.04743	0.02899	0.03432	0.04333	0.06035	0.09615	0.15503	0.30395	0.48619	0.70018	0.8473	0.93217	0.9839	0.99623	1.00424	1.00848	1.02335
15.65	-1.70981	-1.363	-0.94728	-0.01798	0.50436	0.4273	0.27574	0.19109	0.11022	0.04443	0.03099	0.03469	0.04548	0.06293	0.10302	0.16418	0.31096	0.51237	0.71467	0.84606	0.92993	0.98057	0.98715	1.00228	1.00966	1.02413
15.7	-1.68024	-1.38983	-0.87398	0.3393	0.50475	0.42268	0.30001	0.19856	0.0978	0.04549	0.02953	0.03456	0.04239	0.06182	0.09685	0.15415	0.29791	0.51356	0.7187	0.85288	0.93673	0.98364	0.99748	1.00462	1.01109	1.03467
15.75	-1.37561	-1.19799	-0.78316	0.27494	0.42463	0.39063	0.29245	0.17263	0.07845	0.04598	0.03214	0.03603	0.04681	0.06552	0.09927	0.12843	0.32045	0.51266	0.71416	0.87144	0.93717	0.98264	0.99156	1.00371	1.01073	1.0287
15.8	-1.46911	-1.24892	-0.70654	0.38304	0.55207	0.38903	0.26421	0.15809	0.07402	0.04033	0.03051	0.0347	0.04787	0.06522	0.09956	0.12493	0.32653	0.5231	0.72357	0.88181	0.9502	0.9839	0.99439	1.00274	1.01195	1.02933
15.85	-1.3896	-1.14561	-0.5362	0.61807	0.49472	0.32156	0.2487	0.16261	0.07573	0.04053	0.03026	0.03607	0.0467	0.06444	0.09901	0.14279	0.32838	0.54611	0.75084	0.88586	0.95066	0.98643	0.99621	1.00691	1.01322	1.03168
15.9	-1.04957	-1.12053	-0.79582	0.51417	0.47311	0.33733	0.24781	0.14253	0.08414	0.03891	0.02996	0.03625	0.05052	0.06623	0.10141	0.15954	0.34652	0.54733	0.73084	0.89029	0.94508	0.98515	0.99504	1.006	1.01237	1.02866
15.95	-1.26883	-1.05766	-0.70217	0.64509	0.49572	0.32827	0.24584	0.15684	0.08431	0.03743	0.03161	0.03773	0.05357	0.07238	0.10443	0.16717	0.33907	0.56192	0.7661	0.89557	0.94533	0.98656	0.99387	1.00678	1.014	1.03353
16	-1.04936	-0.97984	-0.28644	0.71483	0.45608	0.28523	0.22258	0.15778	0.07457	0.03861	0.02375	0.03699	0.05094	0.07309	0.11331	0.17889	0.35743	0.56415	0.76364	0.89961	0.94597	0.98804	0.99863	1.00608	1.01504	1.03386
