# Supplementary material for: Counterpropagating topological and quantum Hall edge channels
Source: Nat Commun. 2022 May 13;13:2682. doi: 10.1038/s41467-022-29815-2 (PMC9106760; doi:10.1038/s41467-022-29815-2)
Supplement: Supplementary file 2 — Source Data [file 41467_2022_29815_MOESM2_ESM.zip › SourceData/Fig4c.xlsx]

## Sheet: Sheet1
B	sigma_xy	sigma_xy	sigma_xy	sigma_xy	sigma_xy	sigma_xy	sigma_xy	sigma_xy	sigma_xy	sigma_xy	sigma_xy	sigma_xy	sigma_xy	sigma_xy	sigma_xy	sigma_xy	sigma_xy	sigma_xy	sigma_xy	sigma_xy	sigma_xy	sigma_xy	sigma_xy	sigma_xy	sigma_xy	sigma_xy	sigma_xy	sigma_xy	sigma_xy	sigma_xy	sigma_xy	sigma_xy	sigma_xy	sigma_xy	sigma_xy	sigma_xy	sigma_xy	sigma_xy	sigma_xy	sigma_xy	sigma_xy	sigma_xy	sigma_xy	sigma_xy	sigma_xy	sigma_xy	sigma_xy	sigma_xy	sigma_xy
T	e\+(2)/h	e\+(2)/h	e\+(2)/h	e\+(2)/h	e\+(2)/h	e\+(2)/h	e\+(2)/h	e\+(2)/h	e\+(2)/h	e\+(2)/h	e\+(2)/h	e\+(2)/h	e\+(2)/h	e\+(2)/h	e\+(2)/h	e\+(2)/h	e\+(2)/h	e\+(2)/h	e\+(2)/h	e\+(2)/h	e\+(2)/h	e\+(2)/h	e\+(2)/h	e\+(2)/h	e\+(2)/h	e\+(2)/h	e\+(2)/h	e\+(2)/h	e\+(2)/h	e\+(2)/h	e\+(2)/h	e\+(2)/h	e\+(2)/h	e\+(2)/h	e\+(2)/h	e\+(2)/h	e\+(2)/h	e\+(2)/h	e\+(2)/h	e\+(2)/h	e\+(2)/h	e\+(2)/h	e\+(2)/h	e\+(2)/h	e\+(2)/h	e\+(2)/h	e\+(2)/h	e\+(2)/h	e\+(2)/h
	2.2	2.16	2.12	2.08	2.04	2	1.96	1.92	1.88	1.84	1.8	1.76	1.72	1.68	1.64	1.6	1.56	1.52	1.48	1.44	1.4	1.36	1.32	1.28	1.24	1.2	1.16	1.12	1.08	1.04	1	0.96	0.92	0.88	0.84	0.8	0.76	0.72	0.68	0.64	0.6	0.56	0.52	0.48	0.44	0.4	0.36	0.32	0.28
16	1.00583	1.00552	1.00558	1.00561	1.00547	1.0053	1.00536	1.00523	1.00536	1.0051	1.00522	1.0054	1.00528	1.00507	1.00535	1.00539	1.00506	1.00475	1.00435	1.00519	1.00499	1.00545	1.00566	1.00589	1.00597	1.00594	1.00563	1.00555	1.00571	1.0058	1.0055	1.00523	1.0045	1.0039	1.00361	1.00344	1.00323	1.00292	1.00282	1.0028	1.00181	1.00088	1.00032	0.99892	0.99683	0.99611	0.9949	0.99367	0.9937
15.96	1.0056	1.00573	1.0057	1.00569	1.00566	1.0057	1.00576	1.0055	1.00513	1.00508	1.00525	1.00519	1.00511	1.0048	1.00487	1.00493	1.00497	1.00465	1.00503	1.00527	1.00546	1.00552	1.00562	1.006	1.00605	1.00574	1.00576	1.00579	1.00549	1.0055	1.00542	1.00517	1.00437	1.00386	1.00353	1.00267	1.00246	1.0029	1.00337	1.00318	1.00273	1.00227	1.00104	0.99984	0.9975	0.99561	0.99473	0.99284	0.99177
15.92	1.00546	1.00545	1.00529	1.00524	1.00536	1.00536	1.00556	1.00557	1.00498	1.00487	1.00525	1.00552	1.00521	1.00515	1.00495	1.00522	1.00577	1.00566	1.0051	1.00536	1.00571	1.00603	1.00583	1.00557	1.00518	1.00502	1.00522	1.00554	1.00538	1.00532	1.00552	1.00583	1.0054	1.00439	1.00348	1.00298	1.0025	1.00285	1.00287	1.00355	1.00308	1.0024	1.00145	1.00032	0.99737	0.99572	0.99475	0.99292	0.99096
15.88	1.00611	1.00587	1.00603	1.00606	1.00562	1.00543	1.0053	1.0057	1.00559	1.00529	1.00506	1.00547	1.00567	1.00563	1.00568	1.00558	1.0051	1.00523	1.00546	1.00538	1.00557	1.00563	1.00566	1.0059	1.0055	1.00564	1.00573	1.00575	1.00575	1.00566	1.00499	1.00479	1.00466	1.00447	1.00349	1.00302	1.00257	1.00292	1.00337	1.00344	1.00324	1.00218	1.00117	0.99984	0.99658	0.99474	0.99467	0.9932	0.99074
15.84	1.00565	1.00559	1.0052	1.00523	1.00532	1.00534	1.00514	1.00529	1.00526	1.00499	1.0052	1.00517	1.00523	1.00509	1.005	1.00501	1.00507	1.00491	1.00523	1.00557	1.00535	1.00498	1.00493	1.0051	1.00552	1.00597	1.00604	1.00574	1.00525	1.00512	1.0051	1.00494	1.00487	1.00442	1.00391	1.00308	1.00259	1.00292	1.0031	1.00326	1.0033	1.0019	1.00114	1.00011	0.99712	0.99506	0.99486	0.99362	0.99088
15.8	1.00571	1.00549	1.00585	1.00563	1.00529	1.00506	1.0048	1.00509	1.0054	1.00514	1.00543	1.0051	1.00529	1.00483	1.00522	1.00534	1.00559	1.00557	1.00561	1.00571	1.00532	1.00545	1.00546	1.00548	1.00555	1.00564	1.00524	1.00527	1.00545	1.00541	1.00536	1.00522	1.00467	1.00399	1.00363	1.00305	1.00257	1.003	1.00307	1.00328	1.00276	1.00181	1.00097	1.00015	0.99669	0.99483	0.99461	0.99385	0.99216
15.76	1.00553	1.0056	1.00552	1.00542	1.00568	1.00557	1.0055	1.00539	1.0055	1.00532	1.0055	1.00538	1.00509	1.00516	1.0054	1.00528	1.00519	1.00499	1.00516	1.00514	1.00529	1.0053	1.00535	1.00534	1.00565	1.00577	1.0056	1.00572	1.00558	1.00562	1.00585	1.00574	1.00485	1.00401	1.00338	1.00263	1.00202	1.00235	1.00271	1.00272	1.00268	1.00187	1.00121	0.99975	0.99693	0.99469	0.99449	0.99286	0.99044
15.72	1.00545	1.00567	1.00524	1.00505	1.00475	1.00496	1.00501	1.00492	1.00498	1.00515	1.00546	1.00575	1.00548	1.00503	1.00515	1.00505	1.00494	1.00501	1.00508	1.0048	1.00496	1.00513	1.00524	1.00542	1.00504	1.00456	1.00456	1.00512	1.00541	1.00551	1.00554	1.00528	1.00429	1.00369	1.00352	1.00273	1.00231	1.00261	1.00238	1.00261	1.00268	1.00199	1.00102	0.99996	0.99645	0.99477	0.9953	0.99349	0.99144
15.68	1.00555	1.00554	1.00569	1.00526	1.00518	1.00508	1.00525	1.00489	1.00484	1.00476	1.00479	1.00483	1.00445	1.0046	1.00493	1.00509	1.00491	1.00501	1.00487	1.00481	1.00531	1.00547	1.00524	1.00505	1.00538	1.00552	1.00556	1.00557	1.00573	1.00548	1.00556	1.00594	1.00554	1.0043	1.00359	1.00277	1.002	1.00192	1.00236	1.00286	1.00282	1.00191	1.00082	0.99901	0.99585	0.99475	0.99597	0.99393	0.99094
15.64	1.00518	1.00558	1.00543	1.0057	1.00597	1.00575	1.0055	1.00523	1.00509	1.00549	1.00527	1.00527	1.00496	1.00514	1.00529	1.00491	1.00494	1.00478	1.00477	1.00539	1.00562	1.00523	1.00484	1.00496	1.00517	1.00497	1.00457	1.00496	1.00524	1.00556	1.00541	1.00549	1.00466	1.00413	1.00368	1.00286	1.00206	1.00203	1.00253	1.00226	1.00222	1.00158	1.001	0.9999	0.99694	0.9941	0.99475	0.99297	0.99022
15.6	1.00561	1.006	1.00604	1.00536	1.0052	1.00539	1.00548	1.00528	1.00514	1.00497	1.00475	1.00487	1.00509	1.00501	1.0051	1.00503	1.00524	1.00523	1.00533	1.00535	1.00555	1.00504	1.00419	1.00449	1.00486	1.00489	1.00527	1.00515	1.00555	1.00597	1.00592	1.00579	1.0055	1.00464	1.0039	1.00313	1.00226	1.00218	1.00238	1.00278	1.00286	1.00223	1.00154	0.99992	0.99664	0.99449	0.99524	0.99357	0.99061
15.56	1.00524	1.00546	1.00569	1.00496	1.00479	1.00496	1.00512	1.00495	1.0051	1.00533	1.0051	1.00504	1.00494	1.00478	1.00479	1.00483	1.00527	1.00523	1.00529	1.00477	1.00494	1.00505	1.00532	1.00541	1.00531	1.00565	1.00552	1.00556	1.00577	1.00565	1.00532	1.00505	1.00447	1.00417	1.00343	1.00256	1.00217	1.00224	1.00218	1.0026	1.00309	1.00205	1.00117	0.99987	0.9972	0.99569	0.99579	0.99386	0.99033
15.52	1.00586	1.00561	1.00541	1.0053	1.00492	1.00506	1.00549	1.0052	1.00499	1.00473	1.00512	1.00532	1.00543	1.005	1.00475	1.00513	1.00501	1.0052	1.00513	1.00493	1.00474	1.00458	1.00444	1.00462	1.00487	1.00537	1.00542	1.00594	1.0055	1.00468	1.0048	1.00522	1.00516	1.00421	1.00351	1.00302	1.00227	1.00168	1.00138	1.0013	1.00196	1.00202	1.00185	1.00055	0.99793	0.99575	0.99571	0.99436	0.99075
15.48	1.00513	1.00516	1.00514	1.0048	1.00471	1.00475	1.00486	1.00465	1.00456	1.005	1.00519	1.00516	1.00535	1.00516	1.00461	1.00477	1.00474	1.0048	1.00443	1.00466	1.00474	1.00502	1.00476	1.00462	1.00457	1.00463	1.00473	1.00506	1.0054	1.00523	1.00504	1.00449	1.00424	1.00378	1.00376	1.00323	1.00166	1.00107	1.00165	1.00169	1.00209	1.00231	1.00229	1.00121	0.99496	0.99025	0.99301	0.99292	0.99066
15.44	1.0055	1.00558	1.00578	1.0058	1.0057	1.00544	1.00511	1.00519	1.00505	1.00525	1.00515	1.00509	1.00496	1.0051	1.00491	1.00479	1.00499	1.00485	1.00502	1.00476	1.00503	1.00506	1.00496	1.0048	1.00533	1.00558	1.00535	1.00539	1.00546	1.00504	1.00462	1.00497	1.00499	1.00413	1.0034	1.00288	1.00159	1.00102	1.00177	1.00179	1.00254	1.00248	1.00153	1.00009	0.99457	0.99011	0.99253	0.99333	0.9906
15.4	1.005	1.0048	1.00532	1.00547	1.00505	1.0053	1.00522	1.00518	1.00556	1.00536	1.00487	1.00476	1.00482	1.00507	1.00496	1.00497	1.00474	1.00476	1.00483	1.00525	1.00512	1.00511	1.00497	1.00507	1.00504	1.00456	1.00461	1.00476	1.00545	1.00528	1.00489	1.00478	1.00519	1.00449	1.00397	1.00332	1.00226	1.00141	1.00135	1.00103	1.00192	1.00282	1.00227	1.00084	0.99545	0.99116	0.99279	0.99373	0.99087
15.36	1.0051	1.00561	1.00561	1.0053	1.00518	1.005	1.00494	1.00507	1.00527	1.00552	1.00523	1.00502	1.00465	1.00472	1.0049	1.00497	1.0052	1.00529	1.00487	1.00515	1.00507	1.00512	1.00514	1.00532	1.00527	1.00534	1.0053	1.00493	1.00473	1.00466	1.00439	1.00478	1.00503	1.00406	1.00333	1.00279	1.00205	1.00125	1.00153	1.00183	1.00252	1.0028	1.00219	1.00087	0.99733	0.99325	0.9931	0.99309	0.98984
15.32	1.00557	1.0054	1.00512	1.00542	1.00583	1.00575	1.00509	1.00497	1.00492	1.00496	1.00471	1.00465	1.00474	1.00458	1.00487	1.00496	1.00537	1.00537	1.00511	1.00503	1.00489	1.00467	1.0048	1.00503	1.00507	1.00525	1.00499	1.0052	1.00503	1.00462	1.00471	1.00494	1.00487	1.00442	1.00381	1.00321	1.00176	1.00119	1.00198	1.00225	1.00269	1.0027	1.00222	1.00064	0.99772	0.99391	0.99286	0.99297	0.99052
15.28	1.00535	1.00505	1.00482	1.00519	1.00512	1.00523	1.00514	1.00516	1.00498	1.00514	1.00505	1.0052	1.0046	1.00483	1.00497	1.00496	1.00505	1.00526	1.00523	1.005	1.0051	1.00556	1.00545	1.00515	1.00523	1.00524	1.00496	1.00521	1.00567	1.00528	1.005	1.0053	1.00505	1.00451	1.00344	1.0026	1.00177	1.00071	1.00134	1.0022	1.00282	1.00291	1.00243	1.00158	0.99849	0.99357	0.99211	0.99281	0.99052
15.24	1.00532	1.00523	1.00501	1.00509	1.00536	1.0055	1.00534	1.0052	1.00517	1.0047	1.00489	1.00456	1.0048	1.00492	1.00516	1.00512	1.00524	1.00489	1.00431	1.00463	1.00476	1.00503	1.00564	1.00557	1.00545	1.00538	1.00521	1.00494	1.00522	1.00516	1.00504	1.00527	1.00516	1.00466	1.00343	1.00257	1.00206	1.00104	1.00167	1.00205	1.00246	1.00262	1.00183	1.00056	0.99853	0.99422	0.99191	0.99235	0.98982
15.2	1.00528	1.00529	1.00561	1.00564	1.00538	1.00561	1.00557	1.00515	1.00491	1.00499	1.00489	1.00491	1.00512	1.00514	1.00488	1.0051	1.00507	1.00518	1.00538	1.00499	1.0049	1.00484	1.00501	1.0052	1.00567	1.0057	1.00578	1.00564	1.00575	1.0055	1.00537	1.00539	1.00537	1.00509	1.00359	1.00296	1.0024	1.00141	1.00149	1.00161	1.00213	1.00216	1.00134	1.00028	0.99832	0.99387	0.99105	0.99165	0.98991
15.16	1.00567	1.00521	1.00497	1.00511	1.0049	1.00483	1.00497	1.00521	1.00526	1.00536	1.00508	1.00493	1.00474	1.00465	1.00477	1.00522	1.00487	1.00487	1.00509	1.0048	1.00499	1.00515	1.00549	1.00542	1.00442	1.00443	1.00457	1.0047	1.00485	1.00523	1.00549	1.00525	1.00531	1.00533	1.00408	1.00347	1.0025	1.00144	1.0014	1.00212	1.0024	1.00238	1.00157	1.00034	0.99867	0.99304	0.98977	0.99165	0.99081
15.12	1.00561	1.00562	1.00562	1.00573	1.00587	1.00547	1.00503	1.00517	1.00507	1.00489	1.00484	1.00484	1.00507	1.00466	1.00443	1.00459	1.00469	1.00482	1.00514	1.00505	1.00516	1.00506	1.00504	1.00507	1.00532	1.00494	1.00507	1.00532	1.00547	1.00532	1.00477	1.00489	1.00552	1.00513	1.00374	1.00301	1.003	1.00196	1.00198	1.00191	1.00201	1.0019	1.00056	0.9995	0.99797	0.99262	0.98855	0.99016	0.98944
15.08	1.00577	1.00594	1.00559	1.00545	1.00527	1.00571	1.00563	1.00539	1.00501	1.00498	1.00531	1.00515	1.00528	1.00478	1.0048	1.00453	1.00467	1.00497	1.00515	1.00503	1.00504	1.00511	1.00495	1.00506	1.00528	1.00546	1.00563	1.00555	1.0056	1.0053	1.00507	1.00527	1.00546	1.00481	1.00393	1.00342	1.00318	1.00223	1.00218	1.0019	1.00177	1.00248	1.00129	1.00038	0.99852	0.99258	0.98848	0.99096	0.99034
15.04	1.00562	1.00506	1.00448	1.005	1.00528	1.00529	1.0056	1.00557	1.00532	1.00503	1.00517	1.0049	1.00532	1.00554	1.00519	1.00516	1.00509	1.0053	1.00556	1.00557	1.00563	1.00576	1.00574	1.00574	1.00556	1.00551	1.00528	1.00531	1.00544	1.00532	1.00526	1.00531	1.0056	1.00513	1.00435	1.00373	1.00314	1.00179	1.00157	1.00059	1.00096	1.00187	1.00134	1.00046	0.99868	0.99248	0.98864	0.99119	0.99115
15	1.00559	1.00569	1.0059	1.006	1.00599	1.00615	1.00572	1.0055	1.00547	1.00572	1.0057	1.00544	1.00561	1.00556	1.00487	1.00484	1.00491	1.00451	1.00446	1.00419	1.00428	1.00459	1.00511	1.00559	1.00568	1.00582	1.00554	1.00546	1.00471	1.0052	1.0053	1.00508	1.00501	1.00413	1.0038	1.00331	1.00281	1.00171	1.00158	1.00098	1.00097	1.00203	1.00129	1.00069	0.9993	0.99253	0.98799	0.99029	0.99038
14.96	1.00658	1.00621	1.00571	1.00563	1.00565	1.00586	1.0058	1.00567	1.00571	1.0055	1.0053	1.00536	1.00523	1.00543	1.00543	1.00518	1.00515	1.0051	1.00507	1.00496	1.00528	1.00565	1.0054	1.00528	1.00505	1.00518	1.00509	1.00519	1.00578	1.00545	1.00485	1.00437	1.00509	1.00519	1.00403	1.00341	1.00321	1.00222	1.00186	1.00105	1.00079	1.00167	1.00169	1.00095	0.99893	0.99255	0.98792	0.98988	0.99031
14.92	1.00612	1.00622	1.0061	1.00604	1.00586	1.00565	1.00553	1.00539	1.00534	1.00523	1.00537	1.00543	1.00494	1.00454	1.00464	1.00491	1.00501	1.00559	1.00544	1.00557	1.00534	1.00507	1.00518	1.00576	1.00557	1.00503	1.00543	1.00577	1.00607	1.00603	1.00534	1.00485	1.00547	1.00521	1.00397	1.00326	1.00273	1.00171	1.00115	1.00051	1.00126	1.00234	1.00223	1.0015	0.99927	0.99182	0.98658	0.98921	0.99022
14.88	1.00625	1.00638	1.0059	1.00564	1.00555	1.00583	1.00585	1.0057	1.00559	1.00554	1.00534	1.00515	1.00489	1.00485	1.00514	1.00515	1.00502	1.00499	1.00469	1.0052	1.00517	1.00561	1.0055	1.00532	1.00554	1.0056	1.00571	1.00547	1.00534	1.00562	1.00478	1.00465	1.00536	1.00476	1.00371	1.00284	1.00255	1.00171	1.001	1.00065	1.00124	1.00181	1.00167	1.00112	0.99857	0.99142	0.98636	0.98916	0.98978
14.84	1.00708	1.00705	1.00617	1.0058	1.00537	1.00566	1.00561	1.00521	1.00536	1.00542	1.00545	1.00516	1.00502	1.00508	1.00526	1.00566	1.00549	1.00502	1.00498	1.00524	1.0052	1.00549	1.00581	1.0057	1.00527	1.00555	1.00561	1.00533	1.00572	1.00588	1.00579	1.005	1.00534	1.0051	1.00397	1.00313	1.00273	1.0018	1.00111	1.00086	1.00146	1.00237	1.00183	1.00093	0.99942	0.99173	0.9864	0.98929	0.98973
14.8	1.00713	1.00675	1.00658	1.00611	1.00571	1.00542	1.00559	1.00556	1.00582	1.006	1.00564	1.00509	1.00484	1.0044	1.00481	1.00547	1.00554	1.00551	1.00537	1.00543	1.0051	1.00522	1.00539	1.00556	1.00574	1.00592	1.0059	1.00584	1.0059	1.00604	1.00568	1.00534	1.00543	1.00531	1.00435	1.00381	1.00311	1.00222	1.00124	1.00074	1.00127	1.00239	1.00219	1.001	0.99903	0.99239	0.98752	0.99	0.99043
14.76	1.00687	1.00651	1.00599	1.0061	1.00616	1.00591	1.0059	1.00543	1.00543	1.00576	1.00574	1.00557	1.00523	1.00523	1.00514	1.00525	1.0052	1.00509	1.00491	1.00478	1.00518	1.00535	1.00528	1.00546	1.00553	1.00557	1.00585	1.00597	1.00548	1.00557	1.00573	1.00555	1.00518	1.00514	1.004	1.00277	1.00266	1.00195	1.00111	1.00081	1.00077	1.00186	1.0016	1.00088	0.99923	0.99272	0.98829	0.99025	0.9908
14.72	1.0072	1.00693	1.00653	1.00559	1.00565	1.00601	1.00606	1.00586	1.00523	1.00492	1.00508	1.00528	1.00538	1.00548	1.00598	1.0061	1.00568	1.00543	1.00513	1.00475	1.00503	1.00521	1.00543	1.00558	1.00536	1.00529	1.0059	1.0054	1.00516	1.00529	1.00537	1.00492	1.00501	1.00505	1.00435	1.0037	1.00294	1.00156	1.00101	1.00099	1.00196	1.00277	1.00214	1.00037	0.99852	0.99312	0.9894	0.99113	0.99161
14.68	1.00714	1.00727	1.00668	1.00633	1.00563	1.00546	1.00546	1.00525	1.00518	1.00557	1.00551	1.00512	1.00505	1.00522	1.00545	1.00496	1.00514	1.00518	1.00538	1.00509	1.00493	1.00515	1.00507	1.00508	1.00528	1.00557	1.00551	1.0055	1.00537	1.00563	1.00542	1.00534	1.00535	1.00517	1.00461	1.00376	1.00232	1.00103	1.00061	1.00141	1.00165	1.00227	1.00191	1.00057	0.99914	0.99453	0.98957	0.99029	0.99149
14.64	1.00769	1.00738	1.00577	1.0053	1.00583	1.00626	1.00586	1.00529	1.00537	1.00547	1.00554	1.00541	1.00546	1.00533	1.00538	1.00508	1.00492	1.0051	1.00494	1.00508	1.00486	1.00552	1.00588	1.00547	1.00535	1.0058	1.00588	1.00555	1.00549	1.00563	1.00542	1.005	1.00491	1.00571	1.00529	1.00363	1.00293	1.00228	1.00135	1.00155	1.00199	1.00248	1.00201	1.00067	0.99911	0.99471	0.99045	0.98994	0.99112
14.6	1.00835	1.00818	1.00718	1.00681	1.00646	1.00588	1.00567	1.00575	1.00564	1.00522	1.00534	1.00551	1.00546	1.00552	1.00553	1.00567	1.0056	1.00506	1.00478	1.00494	1.00494	1.0053	1.00554	1.00569	1.00606	1.00562	1.00544	1.00532	1.00543	1.00549	1.00517	1.00535	1.00575	1.00637	1.00527	1.00352	1.00275	1.00182	1.00109	1.00106	1.00088	1.00199	1.00188	1.00058	0.99942	0.99563	0.99063	0.98914	0.99082
14.56	1.0085	1.008	1.0071	1.00652	1.00614	1.00577	1.00599	1.00604	1.00551	1.00597	1.00591	1.00517	1.00506	1.00528	1.00532	1.00543	1.00591	1.00528	1.00507	1.00507	1.00514	1.00542	1.00547	1.00531	1.00595	1.00571	1.00547	1.00547	1.00572	1.00545	1.00539	1.00481	1.0048	1.00532	1.00514	1.00381	1.00259	1.00237	1.00167	1.00142	1.0014	1.00238	1.00178	0.99951	0.99839	0.99558	0.99038	0.98855	0.99013
14.52	1.00908	1.00851	1.00758	1.00675	1.00655	1.0063	1.00596	1.00583	1.00536	1.00534	1.00544	1.00539	1.00542	1.00498	1.00517	1.00554	1.00543	1.00523	1.00491	1.00467	1.0049	1.00513	1.0055	1.00528	1.00538	1.00565	1.0054	1.00528	1.00552	1.00549	1.00563	1.00557	1.0059	1.00602	1.00528	1.0039	1.00271	1.00179	1.00121	1.00114	1.00105	1.00217	1.0019	0.99975	0.99893	0.99626	0.99089	0.98795	0.99022
14.48	1.00921	1.00874	1.00736	1.0067	1.00641	1.00651	1.00605	1.00592	1.006	1.00574	1.00575	1.00529	1.00518	1.00526	1.00549	1.00535	1.00525	1.00487	1.00492	1.00519	1.00557	1.00576	1.00556	1.00539	1.00549	1.00526	1.00534	1.00503	1.00477	1.0053	1.00537	1.00522	1.00521	1.0057	1.00511	1.00357	1.00237	1.00149	1.00091	1.00091	1.00121	1.00218	1.00209	0.99941	0.99792	0.99612	0.9909	0.98746	0.9896
14.44	1.01017	1.00958	1.00809	1.00674	1.00574	1.00537	1.00539	1.00525	1.00527	1.00537	1.00487	1.00521	1.00583	1.00572	1.00548	1.00547	1.00568	1.00518	1.00531	1.00542	1.00541	1.00542	1.00529	1.00543	1.00541	1.00525	1.00506	1.00551	1.00546	1.00554	1.00581	1.00546	1.00521	1.00565	1.00522	1.00415	1.00307	1.00244	1.0018	1.00128	1.00124	1.00204	1.00234	1.00061	0.99902	0.99688	0.99068	0.98729	0.98954
14.4	1.0111	1.01009	1.008	1.0067	1.00624	1.00616	1.00588	1.00568	1.00584	1.00566	1.00595	1.00575	1.00599	1.00581	1.00554	1.00505	1.00485	1.00466	1.00467	1.00498	1.00522	1.00521	1.00501	1.00503	1.00568	1.00546	1.00554	1.00546	1.00542	1.00585	1.00568	1.00556	1.00544	1.00539	1.00498	1.00342	1.00272	1.00201	1.00165	1.00139	1.0011	1.00169	1.00187	0.99968	0.99835	0.99676	0.99123	0.98745	0.98905
14.36	1.01202	1.01109	1.00867	1.00729	1.00657	1.00625	1.00596	1.00561	1.00555	1.00557	1.00522	1.00536	1.00506	1.00523	1.00534	1.00518	1.00516	1.00527	1.00476	1.00474	1.00483	1.00515	1.00517	1.005	1.00527	1.00568	1.00572	1.00541	1.00549	1.00552	1.00528	1.00569	1.00586	1.00592	1.00551	1.00405	1.00283	1.00219	1.00156	1.0011	1.00041	1.00072	1.00187	1.0013	0.99986	0.9976	0.99096	0.98633	0.98793
14.32	1.0126	1.01142	1.00871	1.00734	1.00619	1.00595	1.00593	1.00573	1.00552	1.00496	1.0048	1.00517	1.00563	1.00572	1.00546	1.00515	1.00476	1.00473	1.00483	1.00484	1.00531	1.00529	1.00536	1.00523	1.00521	1.00503	1.00539	1.00524	1.00518	1.00555	1.00537	1.00515	1.00489	1.00491	1.00464	1.00362	1.00283	1.00189	1.00113	1.0009	1.00056	1.00086	1.00177	1.00033	0.99914	0.99744	0.99049	0.98563	0.98702
14.28	1.01417	1.01278	1.0095	1.00671	1.00584	1.0055	1.00529	1.00516	1.00509	1.00504	1.00556	1.00579	1.00554	1.00502	1.00487	1.00475	1.00497	1.00483	1.00481	1.00492	1.00471	1.00441	1.00503	1.00511	1.005	1.00554	1.00539	1.0056	1.0055	1.00523	1.00502	1.00515	1.00565	1.00563	1.00487	1.00383	1.00318	1.00236	1.00144	1.0005	1.00002	1.00098	1.00213	1.0007	0.99933	0.9976	0.99052	0.98544	0.9861
14.24	1.01576	1.01381	1.0102	1.00762	1.00677	1.00634	1.00596	1.00564	1.00547	1.00538	1.00516	1.00474	1.00481	1.00514	1.00525	1.00489	1.00503	1.00469	1.00485	1.00473	1.00485	1.00501	1.00511	1.00476	1.0051	1.0056	1.00573	1.00609	1.00617	1.00563	1.00589	1.00566	1.00564	1.00553	1.00504	1.004	1.003	1.00273	1.00194	1.00098	1.0001	1.00098	1.00157	1.0007	0.9992	0.99773	0.99018	0.98501	0.98586
14.2	1.01728	1.0151	1.01065	1.00781	1.00656	1.00603	1.00536	1.00546	1.00505	1.00492	1.00499	1.00487	1.00481	1.00508	1.00485	1.00467	1.00443	1.00454	1.00499	1.00512	1.00506	1.00501	1.00505	1.00469	1.00433	1.00468	1.00483	1.00517	1.00559	1.00586	1.00559	1.00544	1.00541	1.00514	1.0046	1.00411	1.00298	1.00188	1.00149	1.00085	1.00028	1.00078	1.00193	1.00073	0.99955	0.99824	0.99048	0.98556	0.98625
14.16	1.01872	1.01636	1.01166	1.00803	1.00619	1.00565	1.00578	1.00569	1.00542	1.00532	1.00544	1.00577	1.0058	1.00542	1.0049	1.00485	1.00485	1.00499	1.00498	1.00457	1.00484	1.00488	1.00522	1.00478	1.00482	1.00518	1.00522	1.00563	1.00594	1.0061	1.00593	1.0054	1.00491	1.00457	1.00453	1.00385	1.00279	1.00203	1.00128	1.00017	0.99943	1.00001	1.00133	1.00061	0.99921	0.99782	0.99017	0.98509	0.98576
14.12	1.02043	1.01786	1.01201	1.00826	1.00682	1.00619	1.00547	1.00548	1.00608	1.00576	1.00582	1.00548	1.00544	1.00501	1.00488	1.00471	1.0046	1.00496	1.00537	1.00543	1.00498	1.00499	1.00532	1.00541	1.00492	1.00489	1.00534	1.00527	1.00529	1.00525	1.00528	1.00527	1.00443	1.00462	1.00467	1.00387	1.00231	1.00128	1.00067	1.00021	0.99991	0.99998	1.00133	1.00105	0.99963	0.99797	0.99158	0.9863	0.98541
14.08	1.02271	1.01955	1.01367	1.00962	1.00701	1.00571	1.00537	1.00525	1.0055	1.00533	1.00547	1.00525	1.0052	1.00496	1.00471	1.00471	1.00489	1.00456	1.00449	1.00496	1.00497	1.00482	1.00489	1.00484	1.00476	1.00523	1.00561	1.00576	1.00564	1.00548	1.00573	1.00552	1.00543	1.00492	1.00514	1.00448	1.00321	1.00235	1.00127	0.99939	0.99967	1.00043	1.00149	1.00058	0.99923	0.99806	0.99253	0.987	0.98556
14.04	1.02575	1.02259	1.01519	1.00995	1.00745	1.00646	1.00602	1.00589	1.00556	1.0054	1.00543	1.00544	1.00495	1.00509	1.00487	1.00471	1.00487	1.00509	1.00492	1.00546	1.00508	1.00473	1.0049	1.00494	1.00531	1.00519	1.00494	1.0057	1.00621	1.00632	1.00632	1.00598	1.00583	1.00592	1.00536	1.00413	1.00266	1.00182	1.00041	0.9992	0.99926	1.00025	1.00142	1.00086	0.99879	0.99726	0.99272	0.98796	0.98528
14	1.0289	1.02489	1.01661	1.01078	1.00758	1.00616	1.00563	1.00569	1.00568	1.0057	1.00589	1.00568	1.00531	1.00505	1.00519	1.00518	1.00521	1.00506	1.00523	1.0049	1.00514	1.00534	1.00505	1.00507	1.0051	1.00527	1.00574	1.00584	1.00586	1.00604	1.00614	1.00571	1.0052	1.00539	1.00594	1.00423	1.00269	1.00162	1.0007	0.99981	0.99979	1.00043	1.00153	1.00048	0.99841	0.99722	0.9925	0.98745	0.98502
13.96	1.03154	1.02753	1.01826	1.01155	1.008	1.00666	1.00623	1.00613	1.00609	1.00576	1.00569	1.00521	1.00517	1.00547	1.00577	1.00559	1.00507	1.00472	1.00516	1.00518	1.00508	1.00495	1.00519	1.00511	1.00499	1.00486	1.00527	1.00589	1.00586	1.00595	1.00651	1.00591	1.00508	1.00557	1.00574	1.00477	1.00324	1.00247	1.00099	0.99958	0.99956	1.00084	1.00139	1.00074	0.99883	0.99705	0.99347	0.98921	0.98559
13.92	1.03614	1.03089	1.01998	1.01237	1.00854	1.00684	1.00613	1.00579	1.00555	1.00568	1.00572	1.00525	1.00557	1.00574	1.00553	1.00502	1.00507	1.00521	1.00546	1.00523	1.00508	1.00528	1.00498	1.00472	1.00478	1.00499	1.00546	1.00612	1.00598	1.00597	1.00621	1.00585	1.00495	1.00531	1.00551	1.00476	1.00294	1.00224	1.00057	0.99909	0.9995	1.00077	1.00148	1.00121	0.99929	0.99748	0.99473	0.98962	0.98534
13.88	1.03899	1.03356	1.02178	1.01301	1.00881	1.00677	1.00627	1.00583	1.00598	1.00552	1.00582	1.00578	1.00576	1.00575	1.00536	1.00536	1.00482	1.00517	1.00528	1.0053	1.00526	1.00532	1.00533	1.00528	1.00546	1.00535	1.00568	1.00615	1.00604	1.00566	1.00564	1.00569	1.00541	1.00531	1.00568	1.00463	1.00322	1.00172	1.00055	0.9995	1.00011	1.00078	1.00104	1.00033	0.99857	0.99739	0.9943	0.98923	0.98522
13.84	1.04376	1.03742	1.02447	1.01452	1.00918	1.00738	1.00632	1.00639	1.00592	1.00581	1.00586	1.00615	1.00583	1.00532	1.005	1.00458	1.00471	1.00514	1.00512	1.00546	1.00582	1.00552	1.00569	1.00545	1.00575	1.00573	1.00607	1.00634	1.00624	1.00607	1.0061	1.00613	1.00537	1.00545	1.00568	1.00492	1.00349	1.00205	1.00071	1.00009	1.00037	1.00142	1.00137	1.00105	0.99935	0.99729	0.99372	0.98804	0.98425
13.8	1.04857	1.04166	1.02668	1.01584	1.00982	1.00752	1.00682	1.00623	1.00571	1.00545	1.00559	1.00553	1.00505	1.00539	1.00508	1.00508	1.00528	1.0053	1.00559	1.00496	1.00494	1.00485	1.00481	1.00543	1.00523	1.00547	1.00543	1.00602	1.00601	1.00588	1.00579	1.00585	1.00597	1.00594	1.00586	1.00441	1.00267	1.00155	1.00021	0.99966	0.99999	1.00059	1.00174	1.00165	0.99989	0.99741	0.99398	0.98803	0.98416
13.76	1.05417	1.0462	1.02935	1.01696	1.01031	1.00694	1.00601	1.0058	1.00564	1.00544	1.00539	1.00551	1.00545	1.00533	1.00487	1.00493	1.00523	1.00552	1.00575	1.00555	1.00573	1.00559	1.00517	1.00501	1.00521	1.00583	1.0059	1.00612	1.00655	1.00634	1.0064	1.00583	1.00558	1.00514	1.00554	1.00472	1.00327	1.00235	1.00133	1.00053	0.99964	0.99969	1.00077	1.00127	0.99948	0.99709	0.99378	0.98756	0.98336
13.72	1.06137	1.05216	1.03304	1.01878	1.01096	1.00756	1.00632	1.00589	1.00592	1.00601	1.00529	1.00543	1.00559	1.00507	1.00492	1.0052	1.00522	1.00524	1.00515	1.00521	1.00537	1.00515	1.00546	1.00522	1.00493	1.00547	1.00594	1.00574	1.00604	1.0061	1.006	1.00623	1.00622	1.00524	1.00505	1.00467	1.00303	1.00175	1.00101	0.99992	0.99924	0.9999	1.0012	1.00109	0.99907	0.99666	0.99377	0.98722	0.98304
13.68	1.06866	1.05847	1.03745	1.02085	1.01196	1.0078	1.00666	1.00644	1.00567	1.00561	1.00559	1.0056	1.00547	1.00525	1.00531	1.00545	1.00571	1.00537	1.00496	1.00537	1.00539	1.00491	1.00458	1.00507	1.00502	1.00505	1.00541	1.00595	1.00619	1.00639	1.00601	1.00599	1.00568	1.00537	1.00557	1.00479	1.00319	1.002	1.0005	0.99926	0.99867	0.99885	0.99975	1.00081	0.99921	0.99652	0.99377	0.98702	0.98224
13.64	1.07631	1.06504	1.04099	1.02295	1.01338	1.00895	1.00702	1.00623	1.00558	1.00571	1.00562	1.00561	1.0053	1.00487	1.00523	1.00554	1.00546	1.00526	1.00523	1.00509	1.00492	1.00504	1.00552	1.00533	1.00508	1.00525	1.00521	1.00537	1.00581	1.00616	1.00586	1.00655	1.00654	1.00558	1.0048	1.00407	1.00305	1.00217	1.00133	0.99983	0.99911	0.99881	0.99984	1.001	0.99918	0.99627	0.99502	0.9881	0.98211
13.6	1.08478	1.07254	1.04628	1.02566	1.01473	1.00957	1.007	1.00594	1.00611	1.00597	1.00616	1.00595	1.0053	1.00521	1.00533	1.00502	1.00455	1.00493	1.00532	1.00496	1.00461	1.00462	1.00489	1.00509	1.00516	1.00501	1.00509	1.00577	1.0058	1.00577	1.00567	1.00593	1.00586	1.00545	1.00515	1.00476	1.00355	1.00224	1.00097	1	0.99871	0.99861	1.00003	1.00109	0.9991	0.99686	0.99509	0.98705	0.9816
13.56	1.0939	1.0801	1.05069	1.0281	1.0157	1.00961	1.00716	1.00644	1.00591	1.00543	1.00555	1.0054	1.00564	1.00553	1.00537	1.00515	1.00476	1.00474	1.00479	1.00489	1.00501	1.00521	1.00512	1.00538	1.00514	1.00479	1.00553	1.00619	1.00623	1.0065	1.00628	1.00606	1.00555	1.0057	1.0055	1.00482	1.00383	1.00177	1.00067	0.99916	0.99813	0.99835	0.99952	1.00076	0.9984	0.99584	0.99461	0.98665	0.9806
13.52	1.10399	1.08835	1.0558	1.03033	1.0161	1.00973	1.00732	1.0059	1.00524	1.00543	1.00516	1.00494	1.00519	1.00521	1.00525	1.00559	1.00539	1.00501	1.00498	1.00483	1.00502	1.00476	1.00491	1.00494	1.00507	1.00525	1.00566	1.00606	1.00626	1.00606	1.00616	1.00633	1.00586	1.00541	1.00507	1.00451	1.00342	1.00154	1.00051	0.99954	0.99892	0.9994	0.99969	1.00026	0.99778	0.99495	0.99365	0.98596	0.98031
13.48	1.1153	1.09842	1.06309	1.03452	1.01837	1.0104	1.00751	1.00633	1.00566	1.00538	1.00539	1.00565	1.0051	1.00534	1.00521	1.00515	1.00519	1.00525	1.00557	1.00525	1.00473	1.0046	1.00501	1.00496	1.00496	1.00506	1.00526	1.00575	1.00641	1.00627	1.00592	1.00613	1.00628	1.00562	1.00581	1.00564	1.00396	1.0023	1.001	0.99906	0.9982	0.99844	0.9993	1.00026	0.9976	0.99477	0.99271	0.98555	0.98157
13.44	1.12655	1.10821	1.06882	1.03772	1.0194	1.01092	1.00779	1.00655	1.00609	1.00577	1.00545	1.00532	1.00496	1.00525	1.00526	1.0052	1.00544	1.0052	1.00491	1.00478	1.00483	1.00528	1.00522	1.00503	1.00493	1.00492	1.00526	1.00542	1.00584	1.00627	1.00657	1.00669	1.00624	1.00586	1.00552	1.00501	1.00387	1.00214	1.0007	0.99944	0.99825	0.9988	0.99932	0.99993	0.9973	0.99471	0.994	0.98783	0.98285
13.4	1.13846	1.11864	1.07622	1.04173	1.02167	1.01199	1.00826	1.0065	1.00576	1.00536	1.00552	1.0055	1.00541	1.00565	1.00558	1.00518	1.0047	1.00456	1.00454	1.00431	1.00496	1.0053	1.00499	1.00488	1.0053	1.00529	1.00536	1.00588	1.00638	1.00648	1.00625	1.00655	1.00584	1.00575	1.00532	1.00519	1.00444	1.00238	1.0011	0.99952	0.99818	0.99824	0.99869	0.99953	0.99726	0.99437	0.99291	0.98834	0.98464
13.36	1.15036	1.12922	1.08355	1.04556	1.02321	1.01255	1.0083	1.00632	1.00576	1.00548	1.00532	1.00503	1.00525	1.00542	1.00539	1.00555	1.00571	1.00572	1.00501	1.00487	1.00492	1.00516	1.00488	1.00501	1.00528	1.00543	1.00563	1.00567	1.00623	1.00623	1.00611	1.00646	1.00654	1.00621	1.00591	1.00614	1.00487	1.00293	1.00143	0.99977	0.99859	0.99897	0.99908	0.99919	0.99672	0.99442	0.99364	0.98878	0.98518
13.32	1.163	1.14088	1.09198	1.05023	1.02568	1.01369	1.00828	1.00654	1.00612	1.00612	1.00588	1.00567	1.00547	1.00521	1.00537	1.00515	1.00477	1.00467	1.00472	1.00476	1.0051	1.00509	1.00485	1.00464	1.00449	1.00512	1.00564	1.00621	1.00664	1.00663	1.00638	1.00643	1.00663	1.00655	1.00582	1.00578	1.00484	1.00294	1.00164	1.00012	0.99907	0.99925	0.99962	0.99969	0.99768	0.99455	0.99331	0.98964	0.98613
13.28	1.17529	1.15202	1.0996	1.05433	1.02758	1.01466	1.00948	1.0076	1.00649	1.00588	1.00562	1.00553	1.00544	1.00583	1.0058	1.00529	1.00512	1.00528	1.005	1.0045	1.00462	1.00489	1.00486	1.00513	1.00532	1.0054	1.00528	1.00575	1.00655	1.00684	1.00683	1.00677	1.00641	1.00615	1.00547	1.00535	1.00438	1.00229	1.00102	0.99912	0.99834	0.99857	0.99917	0.99972	0.99796	0.99521	0.9938	0.99027	0.98627
13.24	1.18836	1.16359	1.1081	1.05966	1.03033	1.01616	1.00997	1.00765	1.00657	1.00621	1.00616	1.00563	1.00528	1.00536	1.00536	1.00545	1.00587	1.00536	1.00496	1.00484	1.00474	1.00471	1.00464	1.00458	1.00518	1.00513	1.0051	1.00569	1.00676	1.0066	1.00628	1.00635	1.00659	1.00649	1.00611	1.00532	1.00424	1.00237	1.00107	0.99949	0.99824	0.99863	0.99965	0.99999	0.99829	0.99568	0.99408	0.99068	0.98673
13.2	1.20109	1.17523	1.11597	1.06403	1.03276	1.01738	1.0102	1.00727	1.00661	1.00644	1.00632	1.00591	1.00552	1.00545	1.00542	1.00531	1.0053	1.00515	1.00487	1.00508	1.00508	1.00485	1.00451	1.00482	1.00507	1.00514	1.005	1.00518	1.00595	1.00652	1.00648	1.00619	1.00595	1.00655	1.00604	1.00493	1.00388	1.00197	1.00096	0.99941	0.99857	0.99925	0.99995	1.00028	0.99924	0.99573	0.99354	0.99062	0.98621
13.16	1.21364	1.18703	1.12543	1.06966	1.03561	1.01831	1.01024	1.00692	1.00628	1.00584	1.00496	1.00477	1.00501	1.00506	1.00489	1.00495	1.00474	1.00507	1.00507	1.00502	1.00494	1.00449	1.00448	1.00445	1.00496	1.005	1.00513	1.00549	1.00569	1.00586	1.00581	1.00639	1.00652	1.00665	1.00552	1.00478	1.00367	1.00224	1.00125	0.99948	0.99929	0.9998	0.99995	1.00021	0.99886	0.9958	0.99247	0.98912	0.98574
13.12	1.22795	1.20101	1.13606	1.07584	1.03823	1.01932	1.01045	1.00715	1.00619	1.00563	1.00509	1.00492	1.0046	1.00467	1.00464	1.00491	1.00507	1.00487	1.00467	1.00498	1.00479	1.00488	1.00527	1.00539	1.00543	1.00557	1.00533	1.00518	1.0057	1.00611	1.00643	1.00621	1.00599	1.00564	1.00486	1.00437	1.00381	1.00244	1.00143	0.99943	0.99857	0.99883	0.99912	0.9999	0.99962	0.99616	0.99165	0.98848	0.98473
13.08	1.24264	1.21428	1.14599	1.08219	1.04157	1.02048	1.01116	1.00748	1.00613	1.00578	1.00563	1.00541	1.00509	1.00493	1.00505	1.0049	1.00519	1.00488	1.00491	1.00495	1.00514	1.00504	1.00501	1.00464	1.00466	1.00493	1.00507	1.00573	1.00592	1.00601	1.00608	1.00617	1.00592	1.0059	1.00541	1.00488	1.00423	1.00277	1.00133	0.99998	0.99976	0.99898	0.99872	0.99892	0.99856	0.99555	0.99163	0.98867	0.98411
13.04	1.26037	1.23058	1.15903	1.09043	1.04607	1.02273	1.01177	1.00745	1.0061	1.00541	1.00507	1.00478	1.00516	1.00527	1.00536	1.00539	1.00526	1.00491	1.00493	1.00441	1.00458	1.00486	1.00462	1.00456	1.00514	1.00509	1.00509	1.00542	1.00629	1.00666	1.00663	1.00668	1.00617	1.00579	1.0049	1.0046	1.00429	1.00311	1.00159	1.00011	0.99905	0.99858	0.99803	0.99829	0.99838	0.99497	0.99073	0.98757	0.98231
13	1.27875	1.24784	1.17274	1.09953	1.05083	1.02473	1.01275	1.00796	1.00624	1.00568	1.00547	1.00527	1.00514	1.0053	1.00524	1.00492	1.00469	1.0046	1.00464	1.00459	1.00485	1.00464	1.00483	1.00511	1.00505	1.00473	1.00513	1.0052	1.0056	1.00627	1.00689	1.00677	1.00587	1.00544	1.00526	1.00517	1.00468	1.00312	1.00157	1.00042	0.99918	0.99828	0.9971	0.99782	0.99851	0.99483	0.9904	0.98802	0.98067
12.96	1.29956	1.26686	1.1876	1.10911	1.05592	1.02723	1.01375	1.00835	1.00669	1.00581	1.00572	1.00553	1.00553	1.00537	1.00494	1.00472	1.00452	1.00428	1.00419	1.0042	1.00435	1.00446	1.00451	1.00454	1.00514	1.00513	1.00503	1.00514	1.00563	1.00598	1.00642	1.00654	1.00634	1.00578	1.00535	1.00522	1.00472	1.00372	1.00196	1.0007	0.99917	0.99821	0.99693	0.99757	0.99797	0.9938	0.98844	0.98613	0.97853
12.92	1.31895	1.28487	1.20258	1.11984	1.06241	1.03037	1.01548	1.00902	1.00658	1.00576	1.00591	1.00559	1.00567	1.00551	1.00555	1.005	1.00455	1.00489	1.0053	1.00481	1.00462	1.00489	1.00476	1.00494	1.00482	1.0046	1.00452	1.00508	1.00564	1.00637	1.0068	1.00727	1.00659	1.00545	1.00525	1.00512	1.00495	1.00417	1.00189	1.00032	0.99891	0.99762	0.99675	0.997	0.99758	0.99352	0.98798	0.98587	0.97781
12.88	1.33807	1.30334	1.21773	1.13049	1.06799	1.03342	1.01657	1.00921	1.00689	1.00604	1.00583	1.00527	1.00524	1.00509	1.00515	1.00515	1.0049	1.00437	1.00421	1.00446	1.00441	1.00438	1.00484	1.00455	1.00445	1.00464	1.00541	1.00557	1.00539	1.00575	1.0061	1.0062	1.00608	1.00612	1.0058	1.00555	1.00539	1.00356	1.00148	1.00008	0.99922	0.99835	0.99774	0.9975	0.99748	0.99232	0.98749	0.9865	0.97872
12.84	1.35626	1.32072	1.23272	1.14035	1.07379	1.0359	1.0177	1.00995	1.00703	1.00597	1.00552	1.00497	1.00491	1.00532	1.00561	1.00543	1.00485	1.00477	1.00447	1.00456	1.00475	1.00446	1.00455	1.00506	1.00488	1.00519	1.00546	1.00546	1.00551	1.00675	1.007	1.00671	1.00604	1.00541	1.00536	1.00536	1.00533	1.00421	1.00226	1.00042	0.99897	0.99794	0.99737	0.9977	0.99717	0.99215	0.98695	0.98615	0.98036
12.8	1.37198	1.33596	1.24591	1.1508	1.07978	1.03887	1.01879	1.00992	1.00657	1.00593	1.00557	1.00571	1.00537	1.00551	1.00533	1.00516	1.00479	1.00482	1.00464	1.00491	1.00482	1.00466	1.00455	1.0043	1.00449	1.00514	1.00521	1.00531	1.00609	1.00691	1.00694	1.00657	1.00648	1.00608	1.00612	1.0059	1.00573	1.00454	1.00287	1.00091	0.9994	0.99785	0.997	0.99725	0.99748	0.99241	0.98637	0.98644	0.98201
12.76	1.38773	1.35138	1.26029	1.16166	1.08704	1.04259	1.02076	1.01106	1.00719	1.00612	1.00606	1.00572	1.00556	1.00529	1.00505	1.00501	1.005	1.00488	1.00484	1.00492	1.00523	1.00502	1.00503	1.00544	1.00508	1.00534	1.00572	1.00592	1.00608	1.00646	1.00655	1.00634	1.00639	1.00645	1.00637	1.00564	1.00527	1.00359	1.00139	0.99994	0.99852	0.99749	0.99683	0.99747	0.99711	0.9921	0.9874	0.98741	0.98253
12.72	1.40122	1.36547	1.2745	1.17363	1.09445	1.04668	1.02273	1.01178	1.00777	1.00646	1.00581	1.00537	1.00525	1.00522	1.00499	1.00465	1.00485	1.00478	1.00482	1.00464	1.00415	1.00441	1.00472	1.00496	1.00495	1.00523	1.00498	1.00491	1.0056	1.00641	1.00665	1.00696	1.00697	1.00685	1.00635	1.00576	1.00548	1.00372	1.00132	0.99911	0.99786	0.99782	0.99817	0.99843	0.99778	0.99273	0.98717	0.98693	0.98376
12.68	1.4161	1.38099	1.28965	1.18513	1.10151	1.05055	1.02407	1.01244	1.00792	1.00673	1.00577	1.00509	1.00508	1.00501	1.00551	1.00518	1.00488	1.00498	1.00504	1.00471	1.00455	1.00446	1.0045	1.00473	1.00502	1.00521	1.00518	1.00561	1.00625	1.00669	1.00707	1.00671	1.00674	1.00702	1.00685	1.0063	1.00577	1.00397	1.00169	0.99958	0.99721	0.99655	0.99698	0.99775	0.9981	0.99371	0.98868	0.98815	0.98581
12.64	1.43003	1.39612	1.30549	1.19823	1.11034	1.05482	1.02621	1.01317	1.00786	1.0062	1.00601	1.00559	1.00502	1.00442	1.005	1.00518	1.00451	1.00453	1.00463	1.00495	1.00493	1.00453	1.00477	1.00432	1.00462	1.00475	1.00537	1.00532	1.00574	1.00622	1.00659	1.00623	1.00626	1.00677	1.00663	1.00538	1.00498	1.00331	1.00041	0.99922	0.99773	0.99744	0.99738	0.99807	0.99786	0.99411	0.98923	0.98825	0.98639
12.6	1.44627	1.41266	1.32203	1.21257	1.12027	1.06056	1.02885	1.0143	1.00809	1.00624	1.00568	1.00543	1.00539	1.00516	1.00507	1.00505	1.00456	1.00453	1.00461	1.00479	1.00478	1.00475	1.0049	1.00489	1.0048	1.00487	1.00521	1.00528	1.00587	1.00651	1.00676	1.00631	1.00644	1.00666	1.00643	1.00583	1.0052	1.00373	1.00136	0.99982	0.99792	0.99713	0.99743	0.99846	0.99794	0.99404	0.98906	0.98827	0.9869
12.56	1.46303	1.43064	1.34052	1.2282	1.1307	1.0669	1.03259	1.01645	1.00922	1.0065	1.00544	1.00512	1.00519	1.00489	1.00493	1.00476	1.00442	1.00485	1.00511	1.00472	1.00456	1.00485	1.00464	1.00462	1.00476	1.00499	1.00492	1.00513	1.00563	1.00581	1.00592	1.00601	1.00667	1.00686	1.00637	1.00568	1.00541	1.00389	1.00157	1.00007	0.99849	0.99778	0.99786	0.99768	0.99756	0.99458	0.98945	0.98819	0.98756
12.52	1.47948	1.44748	1.35813	1.24277	1.1421	1.07359	1.03565	1.01806	1.01037	1.00715	1.00621	1.00564	1.00551	1.00551	1.0052	1.00482	1.00456	1.00444	1.00474	1.0047	1.00463	1.00416	1.00422	1.00439	1.00471	1.00487	1.00514	1.00522	1.00568	1.00617	1.00706	1.00727	1.00716	1.00699	1.00578	1.00509	1.0048	1.00392	1.00197	1.00076	0.99918	0.99805	0.99729	0.99772	0.99776	0.99514	0.99008	0.98822	0.98782
12.48	1.49731	1.46637	1.37693	1.26068	1.15504	1.08083	1.03958	1.01968	1.01098	1.00747	1.00574	1.0053	1.00557	1.00547	1.00548	1.00533	1.00511	1.00525	1.00505	1.00516	1.00474	1.0047	1.00425	1.00437	1.00439	1.00449	1.00496	1.00539	1.00565	1.00646	1.00679	1.00658	1.00639	1.00672	1.00623	1.0055	1.00478	1.00413	1.0022	1.00053	0.99882	0.99778	0.99709	0.99672	0.99721	0.99512	0.99073	0.98885	0.989
12.44	1.51381	1.48382	1.39544	1.27812	1.16798	1.08875	1.04344	1.02116	1.01138	1.00788	1.00646	1.0058	1.00543	1.00499	1.005	1.00541	1.00562	1.00595	1.00566	1.00462	1.00451	1.00462	1.00464	1.00463	1.00457	1.00486	1.00468	1.005	1.00512	1.00594	1.00682	1.00681	1.00638	1.00637	1.0061	1.0053	1.00511	1.00466	1.00274	1.00073	0.999	0.99786	0.99693	0.99675	0.99713	0.99562	0.99081	0.98787	0.98758
12.4	1.52978	1.5002	1.41271	1.29518	1.18212	1.09764	1.04841	1.02359	1.0125	1.00821	1.00671	1.00626	1.00622	1.00621	1.0057	1.00557	1.00532	1.00537	1.00499	1.00506	1.00513	1.00467	1.00452	1.00478	1.0052	1.00526	1.00538	1.00574	1.00632	1.00654	1.00693	1.00681	1.00651	1.00656	1.00622	1.00574	1.00588	1.0053	1.00304	1.00055	0.99901	0.99764	0.99591	0.9956	0.99751	0.99675	0.99162	0.98766	0.98718
12.36	1.54636	1.51693	1.43009	1.31165	1.19488	1.10601	1.05286	1.02614	1.01367	1.00888	1.00714	1.00634	1.0058	1.00557	1.00582	1.0054	1.00525	1.00528	1.0054	1.00541	1.00537	1.00502	1.00461	1.00469	1.00445	1.00473	1.00546	1.00542	1.00585	1.0067	1.00713	1.00727	1.00699	1.00617	1.00572	1.00544	1.00575	1.00567	1.00348	1.00107	0.99942	0.99828	0.99662	0.99669	0.99757	0.99596	0.99065	0.98658	0.98635
12.32	1.55815	1.53033	1.44667	1.32956	1.2099	1.11605	1.05847	1.02838	1.01479	1.00924	1.00704	1.00661	1.00657	1.00601	1.00588	1.00606	1.00596	1.00568	1.00548	1.00482	1.00473	1.00472	1.00516	1.00526	1.00551	1.00527	1.00517	1.00536	1.00531	1.00587	1.00669	1.0072	1.00678	1.00669	1.00613	1.00573	1.00581	1.00562	1.00449	1.00202	0.99983	0.99809	0.9957	0.99543	0.99714	0.99656	0.99117	0.98612	0.98422
12.28	1.57187	1.54445	1.46196	1.34684	1.22585	1.12713	1.06458	1.03163	1.01636	1.00997	1.0075	1.00659	1.00599	1.00578	1.00594	1.00605	1.00563	1.00549	1.00559	1.00546	1.00514	1.00498	1.00525	1.00526	1.00536	1.00534	1.00552	1.00561	1.00595	1.00651	1.00717	1.00733	1.0069	1.00677	1.00663	1.00622	1.00614	1.00592	1.00401	1.00147	0.99959	0.99799	0.99587	0.99565	0.99685	0.99645	0.99067	0.98555	0.98445
12.24	1.58442	1.55794	1.47893	1.3649	1.24107	1.13728	1.07067	1.03463	1.01756	1.01051	1.00821	1.00734	1.00668	1.00635	1.00581	1.00586	1.00636	1.00598	1.00531	1.00516	1.00485	1.00473	1.00473	1.00507	1.00517	1.00562	1.00603	1.00574	1.00553	1.00603	1.00652	1.00714	1.00697	1.0074	1.00746	1.0069	1.00594	1.00541	1.00339	1.00034	0.99846	0.99724	0.99596	0.99507	0.99651	0.99635	0.99	0.98482	0.98389
12.2	1.59849	1.57322	1.49609	1.38288	1.25758	1.1496	1.07718	1.03771	1.01917	1.01137	1.00845	1.00743	1.00688	1.00668	1.00671	1.00639	1.00573	1.00555	1.00536	1.00543	1.00521	1.00524	1.00525	1.00503	1.00524	1.00494	1.00563	1.00575	1.00553	1.00663	1.0073	1.00748	1.00744	1.00726	1.00714	1.00704	1.00585	1.00539	1.00366	1.00046	0.99855	0.99757	0.99676	0.99579	0.99669	0.99652	0.99045	0.98479	0.98398
12.16	1.61245	1.58861	1.51372	1.40156	1.27553	1.16362	1.08581	1.04304	1.02197	1.01289	1.00959	1.00793	1.00729	1.00684	1.00639	1.00614	1.0063	1.00617	1.00626	1.00598	1.00542	1.00523	1.00561	1.00547	1.00516	1.00518	1.00477	1.00534	1.00624	1.00689	1.0071	1.00722	1.00686	1.00704	1.00709	1.00657	1.00571	1.00554	1.0036	1.00012	0.99789	0.99678	0.99674	0.99632	0.99665	0.99573	0.98972	0.9845	0.9849
12.12	1.62561	1.60183	1.52753	1.41713	1.29164	1.17698	1.09392	1.04711	1.02437	1.01413	1.00986	1.00797	1.0072	1.00732	1.00708	1.00663	1.00646	1.00638	1.00635	1.00623	1.00595	1.00561	1.00503	1.00474	1.00487	1.00495	1.00565	1.00584	1.00581	1.00642	1.00667	1.00731	1.00734	1.00726	1.00726	1.0068	1.00604	1.00539	1.00333	1.0001	0.99826	0.99687	0.99571	0.9951	0.99619	0.99656	0.99112	0.98518	0.98506
12.08	1.6373	1.61478	1.5424	1.43317	1.30778	1.19091	1.10351	1.05214	1.02635	1.0151	1.01078	1.00857	1.00771	1.00703	1.00628	1.00594	1.00587	1.00594	1.00603	1.00614	1.0061	1.00631	1.00568	1.00557	1.00549	1.00549	1.00555	1.00538	1.00534	1.00615	1.00677	1.00767	1.00743	1.00712	1.00688	1.00659	1.00597	1.00534	1.0027	0.99946	0.99796	0.997	0.99579	0.99579	0.99702	0.99654	0.99069	0.98525	0.98478
12.04	1.64842	1.62545	1.55556	1.44984	1.32501	1.2042	1.11134	1.05659	1.02849	1.01578	1.01036	1.00823	1.00726	1.00681	1.00672	1.00692	1.00683	1.00626	1.0059	1.00619	1.00583	1.00557	1.00511	1.00515	1.00554	1.0055	1.00548	1.0057	1.00601	1.00603	1.00674	1.00729	1.00755	1.00729	1.00739	1.00689	1.0061	1.00581	1.0036	1.00021	0.99825	0.99616	0.9959	0.9964	0.99727	0.99683	0.99096	0.98477	0.9843
12	1.65719	1.63571	1.56936	1.46578	1.34139	1.21854	1.12173	1.06257	1.03166	1.01745	1.01145	1.00905	1.00817	1.0075	1.00725	1.00637	1.0063	1.00628	1.00645	1.0061	1.00585	1.00575	1.00597	1.00563	1.00575	1.0055	1.00594	1.00584	1.00556	1.00596	1.00646	1.00726	1.00742	1.00723	1.00727	1.00646	1.00604	1.00635	1.00438	1.00134	0.99902	0.99714	0.99621	0.996	0.99688	0.99596	0.99034	0.98403	0.98402
11.96	1.66641	1.64565	1.58181	1.4813	1.35737	1.23239	1.13104	1.06723	1.03415	1.01906	1.01235	1.00966	1.0087	1.00821	1.00749	1.00673	1.00695	1.00674	1.00661	1.00634	1.00618	1.00576	1.00604	1.00573	1.00561	1.0055	1.00556	1.0058	1.00622	1.00619	1.00671	1.00771	1.00785	1.00758	1.00761	1.00656	1.006	1.0061	1.00386	1.00112	0.99948	0.99746	0.99535	0.99519	0.99602	0.99583	0.9906	0.98389	0.98378
11.92	1.67665	1.65689	1.59503	1.49648	1.37495	1.24914	1.14365	1.07451	1.03752	1.02045	1.01281	1.00999	1.00867	1.008	1.0076	1.00731	1.00734	1.00693	1.00685	1.00669	1.00645	1.00605	1.0059	1.00576	1.00549	1.00555	1.0056	1.0057	1.00608	1.00642	1.00681	1.00787	1.00809	1.00806	1.00735	1.00599	1.00582	1.00608	1.00417	1.00132	0.99961	0.99708	0.99523	0.99544	0.99604	0.99514	0.9903	0.98435	0.98463
11.88	1.68828	1.66817	1.60812	1.51296	1.3931	1.26554	1.15629	1.08221	1.04196	1.02219	1.01351	1.01046	1.00899	1.0083	1.00806	1.00756	1.00747	1.00775	1.00707	1.0067	1.00643	1.00622	1.00594	1.0061	1.00605	1.00556	1.00588	1.00614	1.00608	1.0063	1.00729	1.00817	1.00832	1.0078	1.00727	1.00689	1.00623	1.00597	1.00454	1.00165	0.99972	0.99764	0.99492	0.99413	0.99501	0.99492	0.99105	0.98468	0.9847
11.84	1.69678	1.67844	1.61942	1.52722	1.41032	1.28332	1.16911	1.08969	1.04589	1.02475	1.01485	1.01052	1.00897	1.00852	1.00824	1.00809	1.00797	1.00738	1.00694	1.00681	1.00652	1.00629	1.00592	1.00607	1.00637	1.00605	1.00614	1.0058	1.00637	1.00672	1.00724	1.00786	1.00855	1.0083	1.0072	1.00688	1.00661	1.0063	1.0044	1.00166	1.00006	0.99804	0.99588	0.9947	0.99481	0.99531	0.99258	0.9863	0.98501
11.8	1.70517	1.68686	1.62979	1.53941	1.42437	1.29728	1.18095	1.09805	1.05054	1.0267	1.01584	1.01195	1.00996	1.00902	1.00877	1.00814	1.00779	1.00789	1.00762	1.00734	1.00697	1.0068	1.00669	1.00643	1.00591	1.00603	1.00621	1.00669	1.00758	1.0079	1.00786	1.00815	1.00874	1.0087	1.00811	1.00691	1.0065	1.00645	1.00521	1.00259	1.00085	0.99849	0.99566	0.99401	0.99412	0.99513	0.99312	0.98658	0.98438
11.76	1.71307	1.69544	1.63911	1.55202	1.43869	1.31235	1.19373	1.10579	1.05519	1.02993	1.01794	1.01288	1.01029	1.00947	1.00899	1.00882	1.0084	1.00797	1.00786	1.00745	1.00713	1.00679	1.00663	1.0066	1.00628	1.00646	1.00662	1.00686	1.00705	1.00696	1.00761	1.00802	1.00851	1.00788	1.00737	1.00746	1.00774	1.00679	1.00504	1.00251	1.00067	0.99918	0.99637	0.99418	0.99395	0.99509	0.99369	0.98722	0.98385
11.72	1.72296	1.7051	1.64876	1.56408	1.45352	1.32725	1.20646	1.11422	1.05969	1.03179	1.01863	1.01313	1.01093	1.01021	1.01001	1.0095	1.00909	1.00856	1.0083	1.00802	1.0074	1.00703	1.00656	1.00641	1.00686	1.00645	1.00646	1.00659	1.00694	1.00705	1.00762	1.00825	1.00828	1.00828	1.00795	1.00752	1.00718	1.00642	1.00535	1.00313	1.00032	0.99875	0.99603	0.99396	0.99388	0.99587	0.99488	0.98756	0.98395
11.68	1.73547	1.71833	1.66468	1.58098	1.47094	1.34497	1.22116	1.12431	1.06567	1.03493	1.02019	1.01335	1.0104	1.0091	1.00907	1.00864	1.00847	1.00838	1.00793	1.00762	1.00758	1.00689	1.00643	1.00641	1.00639	1.00675	1.00691	1.00664	1.0069	1.00743	1.0079	1.00851	1.00859	1.00809	1.00753	1.00748	1.00723	1.00692	1.00579	1.00341	1.00045	0.99873	0.99581	0.99434	0.99424	0.99575	0.99438	0.98676	0.98246
11.64	1.74727	1.73024	1.67791	1.5978	1.49128	1.36671	1.24068	1.13796	1.07329	1.03895	1.02192	1.01494	1.01173	1.01002	1.0094	1.00882	1.00855	1.0081	1.00786	1.00759	1.0075	1.0071	1.00691	1.00683	1.00653	1.00621	1.00626	1.00645	1.00689	1.00743	1.00765	1.00795	1.00866	1.0085	1.00835	1.00865	1.00809	1.00701	1.00621	1.00347	1.00019	0.99798	0.99526	0.99471	0.99533	0.99626	0.99451	0.98604	0.98225
11.6	1.75707	1.74103	1.69049	1.6128	1.50922	1.38644	1.25913	1.15086	1.08066	1.04318	1.02485	1.01648	1.01274	1.01069	1.01021	1.00958	1.00895	1.00903	1.0087	1.00828	1.00807	1.0076	1.00705	1.0067	1.00716	1.00723	1.00718	1.00697	1.00692	1.00734	1.00799	1.00842	1.00895	1.00877	1.00855	1.00826	1.00743	1.00675	1.00631	1.00413	1.00102	0.99919	0.99596	0.99384	0.99433	0.99626	0.99577	0.98812	0.98263
11.56	1.7668	1.75108	1.70143	1.62549	1.52598	1.40668	1.27847	1.16583	1.09022	1.0486	1.02774	1.01797	1.0134	1.01199	1.01136	1.0107	1.01038	1.00975	1.00925	1.00882	1.00808	1.00742	1.00692	1.00666	1.00707	1.00712	1.00676	1.00653	1.00664	1.00733	1.00795	1.00821	1.0088	1.00888	1.00885	1.00895	1.00818	1.00759	1.00699	1.00367	0.99966	0.99742	0.99504	0.99415	0.99507	0.99667	0.99547	0.98788	0.98137
11.52	1.77566	1.76041	1.71287	1.63899	1.54234	1.42594	1.2976	1.18114	1.10025	1.05423	1.03027	1.01931	1.01479	1.01286	1.01199	1.01147	1.01086	1.01051	1.01026	1.00984	1.00924	1.00836	1.0084	1.00844	1.00793	1.00746	1.00702	1.00711	1.00732	1.00802	1.0081	1.00858	1.00918	1.00895	1.00882	1.00938	1.00884	1.00778	1.00715	1.00354	0.99891	0.99707	0.99464	0.99343	0.99495	0.99664	0.99612	0.98755	0.97963
11.48	1.78432	1.77011	1.72382	1.65291	1.55886	1.44378	1.31577	1.1963	1.11	1.05996	1.03473	1.02209	1.0171	1.01479	1.01319	1.01206	1.01174	1.0109	1.00975	1.00976	1.00964	1.00847	1.00817	1.00841	1.00839	1.0083	1.0081	1.00728	1.00732	1.00777	1.00841	1.00849	1.00923	1.00983	1.00942	1.0091	1.00819	1.00728	1.00727	1.00338	0.9987	0.99742	0.99508	0.99383	0.99484	0.99662	0.99585	0.98863	0.98006
11.44	1.793	1.77958	1.73551	1.66558	1.57308	1.46085	1.33608	1.21457	1.12192	1.06671	1.03843	1.02422	1.01784	1.015	1.01395	1.01337	1.01279	1.01159	1.01119	1.01103	1.01048	1.01027	1.00944	1.00913	1.00897	1.0081	1.00746	1.00751	1.0073	1.00736	1.00794	1.00877	1.00992	1.01047	1.00953	1.00911	1.00856	1.00784	1.0078	1.00412	0.99933	0.99747	0.99426	0.99189	0.99306	0.99545	0.9957	0.98977	0.98036
11.4	1.8018	1.78882	1.74569	1.67792	1.58941	1.48005	1.35594	1.23136	1.13299	1.07341	1.04141	1.02574	1.01907	1.01649	1.01506	1.01439	1.01367	1.01271	1.012	1.01183	1.01136	1.0109	1.0101	1.00944	1.0091	1.00869	1.00791	1.00774	1.00812	1.00847	1.00914	1.00968	1.00995	1.01037	1.00982	1.00944	1.00887	1.00816	1.00819	1.0043	0.99918	0.99701	0.9938	0.99212	0.9942	0.99553	0.99404	0.98756	0.97863
11.36	1.81084	1.79761	1.75504	1.68913	1.60207	1.49506	1.37331	1.24718	1.14414	1.08007	1.04587	1.02861	1.02134	1.01802	1.01584	1.01485	1.01398	1.01318	1.01266	1.01236	1.0118	1.01093	1.01021	1.00974	1.00921	1.00923	1.0089	1.00877	1.00847	1.00879	1.0095	1.01016	1.01104	1.01156	1.01079	1.00965	1.00821	1.00805	1.00828	1.00456	0.99889	0.99692	0.99388	0.99249	0.99453	0.99541	0.99337	0.9876	0.97818
11.32	1.81859	1.80693	1.76738	1.7032	1.61798	1.51336	1.39347	1.26618	1.15734	1.08854	1.05099	1.03187	1.0237	1.02009	1.01801	1.01693	1.01596	1.01509	1.01439	1.01361	1.01233	1.01173	1.01139	1.01076	1.00998	1.00963	1.00924	1.009	1.00918	1.00968	1.01057	1.01109	1.01106	1.01149	1.01083	1.00963	1.00881	1.00837	1.00835	1.0046	0.99941	0.99764	0.99439	0.99095	0.99223	0.99312	0.99167	0.98633	0.9769
11.28	1.82706	1.81494	1.77578	1.71404	1.6315	1.52993	1.41227	1.28413	1.17252	1.09821	1.0562	1.03469	1.02506	1.02098	1.01865	1.01721	1.01638	1.01562	1.01481	1.01459	1.01382	1.01282	1.01204	1.01137	1.0108	1.01033	1.01015	1.00994	1.00961	1.0096	1.01002	1.01077	1.01113	1.01165	1.01059	1.00929	1.0081	1.00785	1.00828	1.00545	1.00037	0.99812	0.99509	0.99181	0.9921	0.99245	0.9913	0.98668	0.97751
11.24	1.83389	1.82205	1.78384	1.72409	1.64471	1.54541	1.4293	1.30182	1.18779	1.10855	1.06253	1.03881	1.02785	1.0229	1.02039	1.01914	1.01814	1.01724	1.01633	1.01535	1.01481	1.01405	1.01318	1.01246	1.01195	1.01126	1.01046	1.01004	1.00997	1.01006	1.01061	1.0111	1.01146	1.01244	1.0117	1.01009	1.00911	1.00855	1.00837	1.00545	1.00076	0.9983	0.99516	0.99185	0.99182	0.99158	0.99005	0.98553	0.97701
11.2	1.84193	1.83126	1.79555	1.73777	1.65966	1.56102	1.44635	1.32066	1.20418	1.12038	1.06925	1.04244	1.02998	1.02462	1.02211	1.02095	1.01989	1.0187	1.01746	1.01699	1.01617	1.01531	1.01396	1.01313	1.01247	1.01158	1.01098	1.01079	1.01038	1.01051	1.01141	1.01186	1.01225	1.01209	1.01135	1.01019	1.00877	1.00855	1.009	1.0066	1.00218	0.99983	0.99661	0.99249	0.99161	0.99104	0.98994	0.9866	0.97805
11.16	1.84851	1.8382	1.80244	1.74667	1.67125	1.57488	1.46269	1.3389	1.22064	1.13159	1.07664	1.0475	1.03291	1.02646	1.02387	1.0225	1.02128	1.01982	1.01897	1.01828	1.01788	1.01692	1.01562	1.01495	1.01405	1.01274	1.01206	1.01164	1.01137	1.01156	1.01216	1.01191	1.01211	1.01304	1.01192	1.01015	1.00908	1.0087	1.00863	1.00697	1.00278	0.99995	0.99679	0.99308	0.99172	0.99133	0.9898	0.98637	0.97831
11.12	1.85595	1.84544	1.81118	1.75691	1.68355	1.59011	1.48026	1.35754	1.23713	1.14345	1.08476	1.05225	1.03605	1.02982	1.02671	1.02471	1.02305	1.02163	1.0207	1.02017	1.01923	1.01837	1.01724	1.01581	1.01477	1.01422	1.01331	1.01262	1.01201	1.0122	1.01238	1.01258	1.01274	1.01314	1.01187	1.01025	1.00966	1.00912	1.00961	1.00811	1.00419	1.0012	0.99767	0.99251	0.98949	0.9898	0.9896	0.98793	0.9811
11.08	1.86264	1.85249	1.81864	1.7667	1.69693	1.60567	1.49739	1.37668	1.25419	1.15505	1.09185	1.05697	1.03957	1.03219	1.02831	1.02636	1.02511	1.0231	1.02178	1.02081	1.02022	1.01912	1.01787	1.01651	1.0154	1.01502	1.01399	1.01336	1.01298	1.01287	1.0131	1.01343	1.01364	1.01363	1.01282	1.01126	1.0105	1.00923	1.00934	1.0083	1.00493	1.00192	0.99818	0.99319	0.98981	0.98924	0.98866	0.9878	0.98167
11.04	1.86822	1.85853	1.82752	1.77765	1.70836	1.61981	1.51379	1.39363	1.26996	1.1669	1.09961	1.06238	1.0429	1.03445	1.03057	1.02808	1.02659	1.02508	1.0235	1.02257	1.0222	1.02108	1.01924	1.01791	1.01674	1.01542	1.01471	1.01452	1.01425	1.0136	1.01326	1.01341	1.01352	1.01349	1.01293	1.01154	1.01016	1.00917	1.00891	1.00807	1.00439	1.00145	0.99788	0.99269	0.9899	0.9897	0.99005	0.98915	0.98213
11	1.87485	1.86535	1.83546	1.78706	1.7212	1.63644	1.53218	1.4137	1.28899	1.18172	1.10896	1.06779	1.04595	1.03722	1.03302	1.02993	1.02833	1.02692	1.02497	1.02402	1.02307	1.02171	1.02037	1.01897	1.01751	1.01654	1.01556	1.01504	1.01452	1.01404	1.01384	1.01406	1.01439	1.01415	1.01317	1.01198	1.01092	1.00928	1.00883	1.00815	1.00444	1.00071	0.99733	0.99317	0.99023	0.98976	0.9901	0.9901	0.98392
10.96	1.88082	1.87251	1.84357	1.79748	1.73469	1.65237	1.54953	1.43266	1.30858	1.19805	1.12029	1.07502	1.05139	1.04059	1.03562	1.03273	1.03114	1.02938	1.02765	1.02648	1.02542	1.02436	1.0225	1.02058	1.01919	1.01755	1.01679	1.0164	1.01552	1.01457	1.01429	1.01499	1.0146	1.01466	1.01414	1.01318	1.01155	1.00972	1.00912	1.00897	1.00435	0.99985	0.99791	0.99395	0.9901	0.98926	0.99057	0.99102	0.98556
10.92	1.8857	1.8783	1.85073	1.8063	1.74499	1.66544	1.56619	1.45252	1.32904	1.21588	1.13414	1.08393	1.05727	1.04506	1.03895	1.03539	1.03374	1.03225	1.03024	1.02809	1.027	1.02607	1.02432	1.0224	1.02041	1.01921	1.01832	1.01777	1.01686	1.01645	1.01557	1.01536	1.01532	1.01606	1.01593	1.01382	1.01172	1.00976	1.0092	1.00913	1.00375	0.99831	0.99659	0.99323	0.98963	0.98947	0.99107	0.99163	0.98515
10.88	1.89113	1.88384	1.85777	1.81524	1.7571	1.68094	1.58387	1.4712	1.34877	1.23359	1.1475	1.09319	1.06363	1.04956	1.04224	1.03844	1.03647	1.0349	1.03287	1.03122	1.02989	1.02812	1.02637	1.02403	1.02167	1.02047	1.01965	1.0191	1.0181	1.01726	1.01647	1.01649	1.01728	1.01782	1.01705	1.01521	1.01315	1.01068	1.0095	1.0098	1.00317	0.99641	0.99575	0.99328	0.99017	0.98938	0.99117	0.99152	0.98479
10.84	1.89729	1.8899	1.86459	1.82386	1.76696	1.69261	1.59923	1.49038	1.36895	1.25267	1.16297	1.10378	1.07124	1.05461	1.04673	1.04332	1.04093	1.03912	1.03676	1.03437	1.03294	1.03135	1.02917	1.02643	1.02376	1.02247	1.02186	1.02141	1.02033	1.01924	1.01824	1.01758	1.01744	1.01794	1.01801	1.01582	1.01365	1.01061	1.00934	1.01024	1.00371	0.99663	0.99614	0.9929	0.98942	0.98952	0.99083	0.99165	0.98421
10.8	1.90196	1.89552	1.87193	1.83272	1.77759	1.70606	1.61539	1.50853	1.38915	1.27301	1.17966	1.1153	1.0797	1.0609	1.05176	1.04769	1.04523	1.04316	1.04103	1.03805	1.03607	1.03452	1.03211	1.02942	1.0269	1.02483	1.02394	1.02285	1.02165	1.02019	1.0186	1.01824	1.01863	1.01923	1.01926	1.01703	1.01397	1.01128	1.01034	1.0111	1.0054	0.99887	0.99772	0.99374	0.98897	0.9888	0.9908	0.99218	0.98582
10.76	1.90795	1.90145	1.87804	1.84047	1.78875	1.72084	1.6328	1.52776	1.40885	1.29076	1.19273	1.12603	1.08817	1.06662	1.05721	1.05223	1.04918	1.04682	1.04441	1.04131	1.03932	1.03818	1.03592	1.0325	1.02972	1.02782	1.02596	1.02482	1.02322	1.02139	1.01965	1.01907	1.01867	1.01875	1.01903	1.01676	1.01393	1.01164	1.01077	1.01151	1.00632	0.99968	0.9983	0.99309	0.98806	0.98808	0.9897	0.992	0.98738
10.72	1.91197	1.90603	1.8838	1.84843	1.79907	1.73419	1.64965	1.54657	1.42975	1.31145	1.20864	1.13782	1.09697	1.07324	1.06207	1.05678	1.05289	1.05084	1.04848	1.04572	1.04257	1.04097	1.03892	1.0356	1.0326	1.02993	1.02822	1.02638	1.0244	1.02282	1.02117	1.02027	1.01963	1.01995	1.01977	1.01792	1.01474	1.01225	1.01055	1.01104	1.00693	1.00147	0.99966	0.99392	0.98738	0.98672	0.98862	0.98993	0.98651
10.68	1.91786	1.91182	1.88998	1.85526	1.8083	1.7458	1.66385	1.56236	1.44845	1.33096	1.22425	1.14948	1.10552	1.08025	1.06863	1.06306	1.05864	1.05538	1.05248	1.04925	1.04627	1.04425	1.042	1.03858	1.03488	1.03223	1.03035	1.02854	1.02654	1.02468	1.02299	1.02104	1.02068	1.02092	1.02028	1.01902	1.01606	1.01314	1.01149	1.01189	1.00837	1.00265	1.0007	0.99489	0.9885	0.98691	0.98693	0.98889	0.98657
10.64	1.92314	1.91704	1.89588	1.8629	1.81771	1.75794	1.67911	1.58144	1.46959	1.35042	1.24067	1.16293	1.11582	1.0883	1.07489	1.06802	1.06321	1.06016	1.05656	1.0532	1.05019	1.04819	1.04628	1.04284	1.0389	1.03498	1.0319	1.02993	1.0283	1.02678	1.02453	1.02195	1.02173	1.02161	1.02162	1.01953	1.01633	1.01314	1.01139	1.01162	1.00817	1.00326	1.00146	0.99554	0.98864	0.98544	0.98496	0.98707	0.98575
10.6	1.92826	1.9223	1.90211	1.87088	1.8267	1.76877	1.69486	1.60044	1.48996	1.37199	1.26074	1.17885	1.12767	1.09767	1.08271	1.07404	1.06843	1.06534	1.06279	1.05923	1.05557	1.05285	1.05004	1.04628	1.04191	1.03775	1.03499	1.03311	1.03065	1.0285	1.02643	1.02357	1.02264	1.02268	1.02221	1.02018	1.0174	1.01435	1.01193	1.01196	1.00876	1.00406	1.00268	0.99755	0.99031	0.98544	0.98331	0.98545	0.98554
10.56	1.93244	1.92723	1.90776	1.87787	1.83579	1.78131	1.70979	1.61826	1.51048	1.39243	1.28132	1.19645	1.14093	1.10818	1.09091	1.08105	1.0753	1.07156	1.06793	1.06416	1.06003	1.05657	1.05337	1.05028	1.04605	1.04209	1.03931	1.03708	1.03405	1.03081	1.0285	1.0257	1.02419	1.0238	1.02336	1.02139	1.01778	1.01446	1.01188	1.01198	1.00935	1.00423	1.00259	0.99757	0.99073	0.98461	0.98159	0.98357	0.98462
10.52	1.93713	1.93153	1.91238	1.88328	1.84372	1.79206	1.72391	1.63568	1.53189	1.41482	1.30305	1.21511	1.15488	1.11904	1.09968	1.08806	1.08151	1.07768	1.07411	1.0702	1.06624	1.06224	1.05843	1.05493	1.05066	1.0458	1.0416	1.03938	1.03643	1.0335	1.03083	1.02766	1.02608	1.02575	1.02476	1.0219	1.01814	1.01488	1.01217	1.01241	1.00974	1.00447	1.00245	0.99802	0.99001	0.98315	0.98082	0.9825	0.98304
10.48	1.94116	1.93666	1.91814	1.89035	1.85298	1.80327	1.73738	1.6519	1.54922	1.43363	1.32313	1.23262	1.16824	1.12976	1.10803	1.09576	1.08911	1.08492	1.08055	1.07604	1.07154	1.06736	1.06371	1.0598	1.0549	1.04945	1.04515	1.04287	1.04025	1.03691	1.03421	1.03076	1.02872	1.02738	1.0257	1.02338	1.01964	1.01679	1.01409	1.0136	1.01145	1.00529	1.00158	0.99737	0.9893	0.98205	0.98028	0.98084	0.98115
10.44	1.9454	1.94125	1.92307	1.89596	1.86012	1.81175	1.74867	1.66828	1.56776	1.45341	1.34351	1.2503	1.18299	1.14194	1.11766	1.10351	1.09637	1.09171	1.08778	1.08373	1.0783	1.07326	1.06877	1.06476	1.06038	1.05428	1.04937	1.04626	1.04322	1.0394	1.03637	1.03276	1.02949	1.02862	1.02762	1.02494	1.02047	1.01718	1.01471	1.01371	1.01196	1.00512	1.00023	0.99662	0.9888	0.98221	0.9808	0.98088	0.98078
10.4	1.94862	1.94412	1.92758	1.9017	1.86722	1.82076	1.76065	1.68308	1.58487	1.47327	1.36434	1.26849	1.1988	1.15568	1.12746	1.11181	1.10386	1.09869	1.0943	1.0897	1.08394	1.07879	1.07365	1.06853	1.06364	1.0578	1.05249	1.04882	1.04592	1.04194	1.0385	1.03415	1.03116	1.02975	1.02789	1.02596	1.02229	1.01861	1.01536	1.01403	1.01272	1.00462	0.99859	0.99649	0.9891	0.98378	0.98296	0.98199	0.98047
10.36	1.95276	1.94846	1.93234	1.9071	1.87443	1.8309	1.77423	1.70019	1.60614	1.49689	1.38484	1.28606	1.21356	1.16708	1.1374	1.12102	1.11196	1.10575	1.10165	1.09765	1.0918	1.08526	1.07928	1.07412	1.06829	1.0607	1.05461	1.05182	1.04919	1.04539	1.04134	1.03704	1.03288	1.03116	1.03	1.02775	1.02368	1.01992	1.01556	1.01382	1.01365	1.0051	0.99743	0.99585	0.98895	0.98486	0.98442	0.98191	0.97941
10.32	1.95663	1.95188	1.9364	1.91204	1.88079	1.83902	1.78486	1.71556	1.62451	1.5157	1.40372	1.30458	1.22973	1.1799	1.14762	1.13049	1.12112	1.11363	1.10809	1.10359	1.09851	1.09192	1.08507	1.07818	1.07291	1.06607	1.05931	1.05508	1.05291	1.0493	1.04478	1.03947	1.03489	1.03325	1.03262	1.03087	1.02627	1.02158	1.01623	1.01384	1.01381	1.00489	0.99674	0.99586	0.98995	0.98607	0.986	0.98382	0.98056
10.28	1.96062	1.95658	1.94148	1.91831	1.88742	1.84753	1.79653	1.72913	1.64243	1.53688	1.42606	1.32603	1.24765	1.19487	1.16118	1.1425	1.13148	1.12339	1.11698	1.11179	1.10687	1.09978	1.09294	1.08552	1.07865	1.07102	1.06404	1.05991	1.057	1.05302	1.04716	1.04225	1.03797	1.035	1.03401	1.03294	1.02786	1.02233	1.01693	1.01456	1.01499	1.0057	0.99682	0.99711	0.99082	0.98531	0.98561	0.98409	0.98263
10.24	1.96317	1.95969	1.94521	1.92298	1.89342	1.85618	1.8071	1.74384	1.6598	1.55614	1.44622	1.34582	1.26626	1.2112	1.17559	1.15493	1.14226	1.13405	1.12724	1.12106	1.1156	1.10854	1.1011	1.09256	1.08392	1.07642	1.06863	1.06298	1.05951	1.05543	1.04986	1.04446	1.03893	1.03546	1.03497	1.03413	1.02885	1.02324	1.01823	1.01562	1.01647	1.00769	0.99842	0.99861	0.99048	0.9834	0.98437	0.98445	0.9844
10.2	1.96733	1.96323	1.94906	1.92814	1.89979	1.86503	1.81857	1.75779	1.67852	1.57934	1.46944	1.36714	1.28576	1.22727	1.1885	1.16647	1.15239	1.14332	1.13648	1.13066	1.12586	1.11948	1.11141	1.10102	1.09134	1.08378	1.0753	1.06701	1.06148	1.05691	1.05137	1.0464	1.04086	1.03715	1.03644	1.03528	1.02992	1.02415	1.01945	1.01682	1.01714	1.01036	1.00169	1.00122	0.99141	0.98205	0.98359	0.98437	0.98491
10.16	1.96995	1.96637	1.95372	1.93305	1.90587	1.8708	1.82612	1.76961	1.69399	1.59852	1.49193	1.38928	1.30652	1.24421	1.20374	1.18068	1.16494	1.15449	1.14738	1.14067	1.13475	1.12712	1.11795	1.10739	1.09728	1.09016	1.0813	1.07188	1.06598	1.06009	1.05397	1.04942	1.04328	1.03901	1.03802	1.03644	1.03112	1.02459	1.02018	1.01729	1.01769	1.01169	1.00332	1.0024	0.99163	0.98119	0.98254	0.98331	0.98422
10.12	1.97234	1.96867	1.95654	1.93702	1.9109	1.87862	1.8362	1.78228	1.7109	1.61954	1.51328	1.41097	1.32659	1.2613	1.21984	1.19555	1.17745	1.1655	1.15763	1.1509	1.14416	1.13615	1.12704	1.11487	1.10411	1.09661	1.0864	1.07552	1.06921	1.06409	1.05752	1.05218	1.04595	1.04148	1.03938	1.03717	1.03176	1.02524	1.02061	1.01772	1.01757	1.01198	1.00391	1.00313	0.99235	0.98005	0.98054	0.98165	0.98337
10.08	1.97549	1.97288	1.96079	1.94201	1.9169	1.88562	1.84557	1.794	1.72582	1.63893	1.53433	1.43281	1.34768	1.27922	1.2356	1.20945	1.1904	1.17727	1.16835	1.16133	1.15395	1.14507	1.13567	1.12338	1.11152	1.10203	1.09128	1.07987	1.07235	1.06666	1.06107	1.05492	1.04845	1.04379	1.04085	1.03848	1.03306	1.02654	1.02185	1.01798	1.0177	1.01212	1.00386	1.00302	0.99287	0.981	0.98138	0.98209	0.98324
10.04	1.97831	1.97565	1.96453	1.94655	1.92208	1.89186	1.8537	1.80475	1.74006	1.6568	1.55505	1.45478	1.36762	1.2974	1.25209	1.22374	1.20278	1.18925	1.18099	1.17195	1.16283	1.1542	1.14515	1.13328	1.12031	1.10914	1.09852	1.08598	1.07622	1.07016	1.06538	1.05888	1.0513	1.04576	1.04354	1.0407	1.0345	1.02734	1.02255	1.01911	1.01786	1.01233	1.00308	1.00174	0.99209	0.98156	0.98184	0.98177	0.98304
10	1.98127	1.97837	1.96766	1.9507	1.92719	1.89772	1.86172	1.81536	1.75482	1.67461	1.57626	1.47581	1.38581	1.31526	1.26964	1.23911	1.21665	1.20112	1.19206	1.18242	1.173	1.16487	1.15513	1.14313	1.1286	1.11559	1.1042	1.09118	1.08099	1.07409	1.0689	1.06135	1.0533	1.04703	1.04462	1.0418	1.0354	1.02717	1.02272	1.01949	1.01859	1.01298	1.00275	1.00042	0.99228	0.98281	0.98114	0.9795	0.98076
9.96	1.98267	1.98097	1.97095	1.95451	1.93237	1.90419	1.86992	1.82605	1.77	1.69499	1.59875	1.49804	1.40569	1.33577	1.2888	1.25547	1.23282	1.21645	1.20555	1.19471	1.18547	1.17735	1.16534	1.15275	1.1378	1.12348	1.11119	1.09726	1.08528	1.07762	1.07237	1.06497	1.05604	1.04933	1.04572	1.04272	1.03643	1.02916	1.02437	1.02069	1.01963	1.01475	1.00403	0.99982	0.99197	0.98166	0.97833	0.97626	0.978
9.92	1.98558	1.98342	1.97361	1.95814	1.93743	1.91057	1.87852	1.83741	1.78413	1.71431	1.62351	1.52267	1.42775	1.3578	1.30875	1.27315	1.25079	1.2339	1.22084	1.20942	1.19965	1.18992	1.17827	1.16496	1.14876	1.13364	1.12035	1.10519	1.09039	1.08171	1.07655	1.06903	1.06055	1.05253	1.04776	1.04461	1.0385	1.03094	1.02552	1.02194	1.02046	1.01641	1.00636	0.99986	0.99269	0.98195	0.97724	0.97527	0.97645
9.88	1.98728	1.98542	1.97677	1.96262	1.94253	1.91643	1.88628	1.84791	1.79875	1.73174	1.64507	1.54572	1.45075	1.37955	1.32848	1.29277	1.27051	1.25196	1.2366	1.22389	1.21236	1.20126	1.18941	1.17644	1.15979	1.14315	1.12886	1.11179	1.09626	1.08704	1.08061	1.07225	1.06418	1.05664	1.05113	1.04652	1.04082	1.03261	1.02711	1.02323	1.0206	1.01724	1.007	0.99969	0.99194	0.98042	0.97678	0.97634	0.97648
9.84	1.99001	1.98783	1.97978	1.96661	1.94746	1.92303	1.89372	1.85743	1.8112	1.7488	1.66595	1.56914	1.47634	1.40378	1.34746	1.30883	1.2872	1.26743	1.25192	1.23925	1.22591	1.21333	1.20189	1.18753	1.16954	1.15232	1.13671	1.11908	1.10216	1.09251	1.08538	1.07662	1.06688	1.05916	1.05353	1.04861	1.04314	1.03531	1.02846	1.02355	1.02056	1.01864	1.00877	1.00104	0.99434	0.98211	0.97728	0.97576	0.97368
9.8	1.99167	1.98936	1.981	1.96837	1.95138	1.92866	1.90069	1.86661	1.82276	1.76357	1.68453	1.5908	1.49914	1.42607	1.36784	1.32609	1.30296	1.28204	1.26476	1.25108	1.23745	1.2261	1.21394	1.19742	1.17836	1.15963	1.14191	1.12502	1.10887	1.09962	1.09243	1.08148	1.06965	1.06092	1.05436	1.05064	1.04654	1.03815	1.03066	1.02483	1.02146	1.02048	1.00965	0.99989	0.99502	0.98348	0.97817	0.97787	0.97648
9.76	1.99359	1.99194	1.98407	1.97219	1.95617	1.93463	1.90662	1.87394	1.83277	1.77882	1.70531	1.61468	1.52465	1.45062	1.39052	1.34672	1.32094	1.29798	1.2798	1.26686	1.25345	1.24109	1.22842	1.21137	1.19128	1.17024	1.14947	1.13123	1.11494	1.10427	1.09672	1.08621	1.07341	1.06437	1.05685	1.05192	1.04803	1.04042	1.03289	1.02618	1.02148	1.01996	1.00866	0.99933	0.99777	0.9873	0.97993	0.97863	0.97475
9.72	1.99539	1.99382	1.98676	1.97504	1.95937	1.93835	1.91298	1.88299	1.84502	1.79485	1.72614	1.63931	1.5493	1.47327	1.41341	1.36909	1.34129	1.31692	1.29812	1.28337	1.26895	1.25639	1.24472	1.22796	1.20627	1.18374	1.16009	1.14013	1.12218	1.11032	1.10132	1.08917	1.07604	1.06717	1.05932	1.05337	1.0487	1.04104	1.03343	1.02779	1.02376	1.02188	1.01057	1.00014	0.99967	0.9894	0.98061	0.97977	0.97439
9.68	1.99663	1.99491	1.98822	1.97739	1.96316	1.94391	1.91948	1.89059	1.85479	1.80859	1.74525	1.66151	1.57409	1.49695	1.43576	1.39089	1.36173	1.33834	1.31904	1.30286	1.28636	1.2716	1.25873	1.24268	1.22098	1.19625	1.17046	1.14942	1.13182	1.1187	1.10721	1.09347	1.08075	1.07145	1.06246	1.05578	1.05081	1.04202	1.03345	1.02863	1.02448	1.02332	1.013	1.00243	1.00265	0.99165	0.98066	0.97989	0.97502
9.64	1.99895	1.99692	1.99038	1.98037	1.96645	1.94839	1.926	1.89833	1.86512	1.82291	1.76354	1.6845	1.59844	1.51957	1.45863	1.414	1.38287	1.35966	1.33856	1.32052	1.30211	1.28548	1.27247	1.25617	1.2335	1.20683	1.17911	1.15641	1.13671	1.12181	1.1113	1.09741	1.0842	1.07523	1.06652	1.05718	1.05111	1.04268	1.0344	1.02964	1.02554	1.02528	1.01627	1.0045	1.00456	0.9919	0.9794	0.98023	0.97621
9.6	1.99963	1.99823	1.99262	1.98327	1.9699	1.9531	1.93238	1.90658	1.87493	1.83494	1.77999	1.70553	1.62142	1.54277	1.48177	1.43633	1.40366	1.38073	1.35874	1.33856	1.31872	1.30064	1.286	1.26984	1.24607	1.21795	1.18946	1.16601	1.14553	1.1271	1.11432	1.09914	1.08583	1.07821	1.06977	1.05917	1.05124	1.04264	1.03481	1.02983	1.02548	1.02637	1.01948	1.00764	1.00627	0.99132	0.97701	0.9788	0.97633
9.56	2.0009	2.00015	1.99502	1.98587	1.97349	1.95722	1.93654	1.91199	1.88365	1.84678	1.79644	1.72699	1.64502	1.56521	1.50409	1.45907	1.4243	1.40086	1.37765	1.3564	1.33608	1.31751	1.301	1.28256	1.25781	1.22952	1.20003	1.17444	1.1536	1.13371	1.11875	1.10311	1.08963	1.08044	1.072	1.06133	1.0527	1.04466	1.03631	1.03122	1.02703	1.02819	1.0209	1.0076	1.00503	0.98871	0.97448	0.97741	0.97634
9.52	2.00155	2.00068	1.99638	1.9884	1.97627	1.96125	1.94302	1.91962	1.89272	1.85879	1.81345	1.7479	1.66774	1.58746	1.52554	1.48016	1.44515	1.42229	1.39936	1.37866	1.35673	1.33542	1.31669	1.29544	1.27053	1.2442	1.21382	1.18389	1.16064	1.13929	1.12226	1.10674	1.09266	1.08237	1.07501	1.06445	1.05456	1.04578	1.03696	1.03123	1.02719	1.02802	1.02112	1.00772	1.00298	0.98637	0.97254	0.97611	0.97704
9.48	2.0023	2.00088	1.99624	1.9891	1.97831	1.96504	1.94803	1.92624	1.90155	1.87048	1.82865	1.76822	1.69316	1.61555	1.55206	1.50459	1.46735	1.44431	1.421	1.40006	1.37828	1.3555	1.3341	1.31034	1.28554	1.2591	1.22647	1.19286	1.16735	1.14527	1.12701	1.11097	1.09611	1.08552	1.0782	1.06692	1.05659	1.04836	1.03897	1.03311	1.0294	1.02916	1.02186	1.00707	1.00126	0.98495	0.97171	0.97579	0.97778
9.44	2.00306	2.0031	1.99955	1.9919	1.98155	1.96799	1.95228	1.93292	1.91009	1.88157	1.84276	1.78645	1.71414	1.64025	1.57643	1.52675	1.4895	1.46611	1.44308	1.42234	1.39953	1.37405	1.3524	1.32951	1.3045	1.27485	1.2405	1.20551	1.17853	1.1536	1.13225	1.11522	1.09918	1.0884	1.08022	1.06793	1.05829	1.05113	1.04151	1.03534	1.03112	1.03001	1.02378	1.00944	1.00193	0.98745	0.97467	0.9773	0.97762
9.4	2.00306	2.0038	2.00074	1.99391	1.98444	1.97269	1.95769	1.93906	1.91844	1.89275	1.8573	1.80546	1.73757	1.66503	1.60065	1.54804	1.50951	1.48558	1.46447	1.4444	1.42058	1.39198	1.36673	1.34751	1.32288	1.28866	1.25325	1.21616	1.18779	1.16137	1.13716	1.11984	1.10335	1.09149	1.08134	1.06795	1.05848	1.05131	1.04183	1.03543	1.03065	1.02896	1.02394	1.01084	1.00226	0.98629	0.973	0.97591	0.97673
9.36	2.00331	2.00348	2.00062	1.99475	1.98627	1.97481	1.96047	1.94419	1.92516	1.90173	1.8701	1.82349	1.76059	1.69104	1.6249	1.56964	1.53186	1.50445	1.48211	1.46332	1.43913	1.40906	1.38046	1.3602	1.33525	1.29915	1.26146	1.22322	1.19431	1.16737	1.14204	1.12577	1.1099	1.096	1.08313	1.06844	1.05987	1.05294	1.04308	1.03626	1.0311	1.02917	1.02616	1.01471	1.00561	0.99125	0.97714	0.97527	0.97361
9.32	2.00332	2.00351	2.00135	1.99604	1.98825	1.97763	1.96513	1.95017	1.93211	1.91047	1.88086	1.83902	1.78218	1.71605	1.65075	1.59514	1.55569	1.52546	1.50094	1.47797	1.45447	1.42693	1.39718	1.37456	1.34965	1.31261	1.2726	1.23326	1.20279	1.17413	1.14775	1.13202	1.11583	1.10038	1.08468	1.069	1.06088	1.05446	1.04457	1.03788	1.0323	1.02943	1.02803	1.01721	1.00728	0.99438	0.98006	0.97465	0.97263
9.28	2.00405	2.0046	2.00281	1.99811	1.99068	1.98059	1.96897	1.95566	1.93883	1.91896	1.89349	1.85635	1.80305	1.73914	1.67595	1.62142	1.57962	1.54825	1.52426	1.49921	1.47458	1.44742	1.41763	1.39324	1.36222	1.32277	1.28486	1.24621	1.21106	1.17928	1.1528	1.13551	1.11929	1.10272	1.08598	1.0719	1.06363	1.05651	1.0466	1.04013	1.03354	1.02982	1.02833	1.01798	1.00776	0.99715	0.98306	0.97498	0.97139
9.24	2.00379	2.0043	2.00352	1.99943	1.99253	1.98365	1.97216	1.95948	1.94451	1.92742	1.90512	1.8698	1.82006	1.75928	1.69752	1.64324	1.59948	1.56736	1.54333	1.51796	1.49119	1.46357	1.43514	1.40977	1.37708	1.33593	1.2974	1.25995	1.22153	1.18784	1.16031	1.14028	1.12247	1.10575	1.08979	1.07513	1.06599	1.05943	1.05011	1.04273	1.03506	1.02949	1.02851	1.01861	1.00836	1.00042	0.98663	0.97654	0.97103
9.2	2.00405	2.00404	2.00337	2.00005	1.99361	1.98516	1.97468	1.96429	1.95046	1.93444	1.91408	1.88365	1.8367	1.77902	1.72015	1.66444	1.61885	1.58582	1.55997	1.53462	1.50763	1.47926	1.44878	1.42005	1.38697	1.34731	1.30745	1.2691	1.22861	1.19439	1.16657	1.145	1.12693	1.10933	1.09336	1.07796	1.06695	1.06073	1.05209	1.04363	1.03485	1.02832	1.02695	1.01639	1.0055	1.00075	0.98981	0.97967	0.97373
9.16	2.0044	2.00449	2.0043	2.00119	1.99582	1.98794	1.9783	1.96799	1.95562	1.94122	1.9229	1.89491	1.85315	1.79915	1.74177	1.6864	1.64027	1.60567	1.57763	1.55111	1.52481	1.49632	1.46604	1.43599	1.4035	1.36199	1.31552	1.27544	1.23577	1.20186	1.17294	1.14829	1.12977	1.11278	1.09703	1.08084	1.06874	1.06195	1.05249	1.043	1.03476	1.02866	1.02799	1.01762	1.00632	1.00199	0.99052	0.98072	0.97619
9.12	2.00328	2.00349	2.00337	2.00178	1.99701	1.98959	1.98101	1.9721	1.96257	1.9494	1.9324	1.90643	1.86924	1.81993	1.7656	1.71168	1.66525	1.62989	1.59924	1.57084	1.54534	1.51571	1.48425	1.45137	1.41621	1.37476	1.32768	1.28342	1.24099	1.20813	1.18137	1.1547	1.13397	1.11562	1.09976	1.08413	1.07062	1.06192	1.05307	1.04307	1.03506	1.02872	1.02751	1.01721	1.0064	1.00252	0.99119	0.98068	0.97635
9.08	2.00422	2.0044	2.00408	2.00279	1.99858	1.99184	1.98334	1.97512	1.96565	1.95403	1.93838	1.91759	1.88557	1.83931	1.78455	1.73314	1.68966	1.65502	1.6235	1.5946	1.56622	1.53383	1.50178	1.47036	1.4363	1.39316	1.34045	1.28895	1.24486	1.21534	1.18868	1.16004	1.1393	1.11945	1.10179	1.0868	1.07292	1.06386	1.05524	1.04443	1.0351	1.02866	1.02798	1.01842	1.00623	1.00218	0.98974	0.97809	0.97592
9.04	2.00382	2.0048	2.00444	2.00314	1.99985	1.9939	1.98659	1.97816	1.9702	1.95973	1.94673	1.92779	1.899	1.85693	1.8061	1.7562	1.7104	1.67442	1.6439	1.61245	1.57818	1.54396	1.51528	1.48573	1.45269	1.41127	1.35632	1.29956	1.25663	1.22531	1.19447	1.1634	1.14181	1.12327	1.10519	1.09052	1.07659	1.06544	1.05609	1.04481	1.03587	1.0282	1.02776	1.02007	1.00705	1.00208	0.98715	0.97548	0.9743
9	2.00354	2.00382	2.00419	2.00338	2.00028	1.99508	1.98852	1.9815	1.97465	1.96583	1.95432	1.93828	1.91206	1.87235	1.82567	1.77803	1.73047	1.69236	1.66335	1.62975	1.59147	1.5563	1.52851	1.49919	1.46329	1.42145	1.36719	1.31194	1.26726	1.23087	1.19845	1.16883	1.14772	1.12807	1.10852	1.09276	1.07778	1.0657	1.05555	1.045	1.03649	1.02992	1.02921	1.02015	1.0058	1.00129	0.98467	0.97143	0.97154
8.96	2.00422	2.00408	2.00429	2.00407	2.00152	1.99586	1.98938	1.98345	1.97763	1.97039	1.96041	1.94628	1.92376	1.88854	1.84299	1.79867	1.75215	1.71019	1.68124	1.64908	1.6114	1.57831	1.54548	1.51	1.47207	1.42837	1.37764	1.32356	1.27629	1.23542	1.20111	1.17096	1.1505	1.13222	1.1112	1.09574	1.08091	1.0675	1.05612	1.0449	1.03742	1.03048	1.02932	1.02044	1.00592	1.00087	0.9816	0.96725	0.96851
8.92	2.00369	2.0044	2.0046	2.0046	2.00293	1.99885	1.993	1.98633	1.98045	1.97576	1.96634	1.95228	1.93291	1.90125	1.85822	1.81566	1.77216	1.73024	1.70184	1.67152	1.63441	1.59843	1.55786	1.51836	1.4802	1.43837	1.38981	1.33567	1.28487	1.24033	1.20441	1.1748	1.15147	1.13267	1.11154	1.09596	1.08211	1.06971	1.05794	1.04642	1.03911	1.03216	1.03072	1.02262	1.00794	1.00232	0.98233	0.96655	0.96749
8.88	2.00371	2.0048	2.00506	2.00492	2.00341	1.99981	1.99485	1.989	1.98413	1.97952	1.97153	1.95878	1.94103	1.91334	1.87345	1.83183	1.79227	1.75034	1.7179	1.68558	1.65077	1.61262	1.56649	1.52587	1.48794	1.44796	1.39997	1.34494	1.29072	1.24121	1.20781	1.17951	1.15208	1.13213	1.11232	1.09727	1.08266	1.06978	1.0587	1.04721	1.04021	1.03419	1.03185	1.02435	1.00906	1.00298	0.98446	0.96881	0.96725
8.84	2.00343	2.00369	2.00421	2.00474	2.00427	2.0013	1.99629	1.9903	1.98523	1.98285	1.97615	1.96554	1.95145	1.92734	1.8926	1.85247	1.81192	1.7679	1.73254	1.69837	1.66357	1.62378	1.57538	1.53637	1.50275	1.46555	1.41425	1.35467	1.29862	1.24423	1.20808	1.17939	1.15083	1.13182	1.1125	1.09734	1.08286	1.06974	1.05888	1.04826	1.0418	1.03581	1.03261	1.02609	1.01099	1.00351	0.9867	0.97138	0.96788
8.8	2.00461	2.00514	2.00527	2.00482	2.00422	2.00231	1.99834	1.99348	1.98896	1.98622	1.98142	1.97263	1.9586	1.93784	1.90702	1.86616	1.82465	1.78118	1.74319	1.71094	1.67544	1.63322	1.58498	1.54735	1.51472	1.47561	1.42639	1.36699	1.30763	1.25293	1.21499	1.18628	1.1574	1.1367	1.1158	1.09811	1.08343	1.07029	1.06034	1.04978	1.04462	1.0394	1.03454	1.0286	1.01245	1.0035	0.98913	0.97485	0.9677
8.76	2.00407	2.00531	2.00597	2.00591	2.00519	2.00304	1.99983	1.99576	1.99196	1.98982	1.9864	1.97816	1.96571	1.94713	1.92062	1.88296	1.84489	1.80041	1.76268	1.73575	1.69856	1.65288	1.59944	1.56047	1.52828	1.48543	1.43435	1.37646	1.31817	1.26463	1.22046	1.18557	1.15832	1.1388	1.1186	1.10038	1.08511	1.07209	1.06113	1.05103	1.04642	1.04065	1.03371	1.02819	1.01243	1.00265	0.99142	0.97922	0.96957
8.72	2.00525	2.00531	2.00549	2.00577	2.00516	2.00366	2.00161	1.99782	1.99383	1.99262	1.99106	1.98399	1.97248	1.95652	1.93365	1.89909	1.86459	1.82288	1.78286	1.75248	1.71252	1.66482	1.6151	1.57587	1.53879	1.49379	1.44307	1.38131	1.32107	1.27264	1.22905	1.19137	1.16159	1.13962	1.11985	1.10167	1.0861	1.07341	1.06294	1.05213	1.04803	1.04208	1.03479	1.02929	1.01352	1.00351	0.99287	0.97956	0.96975
8.68	2.00563	2.0057	2.00567	2.00603	2.00617	2.00547	2.00303	1.99921	1.99578	1.99459	1.99426	1.98882	1.97779	1.9662	1.94696	1.91425	1.88244	1.84703	1.80499	1.77183	1.72855	1.67903	1.6317	1.59026	1.54841	1.50244	1.45487	1.39563	1.33415	1.28311	1.23774	1.19731	1.16391	1.13841	1.1196	1.10128	1.08578	1.07425	1.06382	1.05265	1.04813	1.04193	1.03335	1.02954	1.01413	1.00304	0.99361	0.98041	0.97134
8.64	2.00583	2.00625	2.00681	2.00684	2.00701	2.00633	2.00452	2.00108	1.99723	1.99559	1.9963	1.9927	1.98359	1.97396	1.95672	1.92867	1.89864	1.86507	1.82165	1.78828	1.74445	1.69044	1.64165	1.59319	1.55301	1.5117	1.46584	1.40944	1.34775	1.29087	1.23696	1.19378	1.16214	1.1373	1.119	1.10013	1.08589	1.07532	1.06521	1.0539	1.04766	1.04059	1.03255	1.02796	1.01335	1.00111	0.99233	0.98115	0.97299
8.6	2.00665	2.00723	2.00694	2.00678	2.00662	2.00597	2.00439	2.00195	1.99921	1.99814	1.99894	1.99706	1.98956	1.98104	1.96541	1.94304	1.915	1.88001	1.83101	1.79662	1.75928	1.70476	1.64934	1.59555	1.55825	1.51903	1.47136	1.41391	1.35366	1.29798	1.24102	1.19673	1.16591	1.14017	1.11974	1.10103	1.0869	1.07627	1.06561	1.05513	1.04894	1.0405	1.03141	1.0278	1.01411	1.00054	0.99212	0.98258	0.97375
8.56	2.00715	2.00756	2.00706	2.00695	2.00681	2.00662	2.00533	2.00271	2.00028	1.9995	2.0011	2.00092	1.99514	1.98629	1.97394	1.95576	1.92818	1.89312	1.8454	1.80487	1.76065	1.707	1.65293	1.59897	1.56272	1.52393	1.47449	1.41602	1.35678	1.30151	1.24589	1.20199	1.16996	1.14201	1.12005	1.10134	1.08722	1.07633	1.06591	1.05573	1.04956	1.04078	1.03151	1.02798	1.01575	1.00142	0.99239	0.98264	0.97462
8.52	2.00703	2.00723	2.00703	2.00734	2.00786	2.00781	2.00689	2.00502	2.00281	2.00108	2.00224	2.00331	1.99865	1.9911	1.98148	1.96809	1.94293	1.90849	1.86385	1.81866	1.7737	1.72235	1.66091	1.60226	1.5684	1.53152	1.48246	1.42076	1.35989	1.30664	1.25248	1.20676	1.17279	1.14248	1.11786	1.10002	1.08677	1.07616	1.06609	1.05695	1.05022	1.0409	1.03195	1.02983	1.01956	1.00374	0.99446	0.98323	0.97413
8.48	2.00846	2.00829	2.00853	2.00837	2.00797	2.00772	2.00732	2.00619	2.0039	2.00234	2.00288	2.0049	2.00308	1.99699	1.98916	1.97856	1.9584	1.92443	1.8784	1.83128	1.78856	1.738	1.67436	1.6111	1.57093	1.53325	1.4872	1.4304	1.37183	1.31708	1.26233	1.21214	1.17072	1.14028	1.1159	1.09903	1.08587	1.07441	1.06362	1.05642	1.0508	1.04268	1.03357	1.03087	1.02084	1.00606	0.99718	0.98364	0.97293
8.44	2.00846	2.00867	2.00878	2.00875	2.00839	2.00856	2.00845	2.00748	2.0057	2.00425	2.00473	2.0071	2.00536	2.00106	1.99627	1.98646	1.96873	1.93667	1.89535	1.84592	1.80305	1.748	1.67812	1.61534	1.57131	1.53277	1.48779	1.4349	1.37607	1.31851	1.26691	1.2184	1.17575	1.14326	1.11761	1.09914	1.08474	1.07283	1.0627	1.05662	1.05087	1.044	1.03543	1.0316	1.02188	1.00758	0.99918	0.98287	0.97106
8.4	2.00954	2.01015	2.00951	2.00917	2.00892	2.00865	2.00846	2.00768	2.00653	2.00548	2.00588	2.00858	2.00815	2.00546	2.00211	1.99317	1.97903	1.95356	1.91272	1.85876	1.81321	1.75966	1.68722	1.62019	1.56609	1.52782	1.48894	1.43903	1.37846	1.32083	1.27177	1.21918	1.17314	1.14354	1.11997	1.10016	1.08397	1.0722	1.06357	1.05733	1.05146	1.04559	1.037	1.03308	1.02391	1.00955	1.00116	0.98317	0.96854
8.36	2.01086	2.01069	2.01007	2.01004	2.00986	2.01001	2.00979	2.00904	2.00751	2.0066	2.00698	2.00896	2.01096	2.01093	2.0079	1.99911	1.98864	1.96727	1.92561	1.87036	1.82274	1.76214	1.6858	1.62008	1.56165	1.52544	1.49156	1.44101	1.37945	1.32481	1.27662	1.22202	1.17483	1.14528	1.12104	1.09976	1.08312	1.07164	1.06356	1.05708	1.05132	1.04642	1.03754	1.0338	1.02507	1.00952	1.0007	0.98069	0.96319
8.32	2.01173	2.01133	2.01072	2.0102	2.01	2.00948	2.0087	2.00823	2.00754	2.00693	2.00762	2.00966	2.0126	2.01274	2.01061	2.00454	1.99604	1.97647	1.93727	1.88207	1.82895	1.76833	1.69553	1.62369	1.55924	1.52438	1.48791	1.44027	1.3851	1.32839	1.27526	1.21784	1.17213	1.14389	1.12075	1.09892	1.08223	1.07073	1.0631	1.05758	1.05141	1.04758	1.03944	1.03552	1.027	1.00918	0.99974	0.97977	0.96118
8.28	2.01308	2.01288	2.01241	2.01153	2.01141	2.01086	2.01062	2.0105	2.00992	2.00929	2.00984	2.01154	2.01531	2.01585	2.01278	2.00901	2.00204	1.984	1.94627	1.89246	1.83726	1.78065	1.70964	1.62971	1.55936	1.52274	1.48616	1.44061	1.38812	1.3319	1.27751	1.21945	1.17194	1.14139	1.11772	1.09691	1.0818	1.07057	1.06288	1.05569	1.04978	1.04817	1.04059	1.03604	1.02747	1.00934	0.99962	0.98082	0.96155
8.24	2.01553	2.01539	2.01406	2.01269	2.01199	2.01183	2.01172	2.01134	2.01087	2.01111	2.01134	2.0129	2.01712	2.01897	2.01644	2.01507	2.00886	1.99112	1.95483	1.90059	1.84196	1.78108	1.71033	1.63361	1.56114	1.51959	1.48879	1.445	1.38953	1.33462	1.28243	1.22336	1.17216	1.13843	1.11331	1.09279	1.07963	1.07065	1.06421	1.05748	1.0507	1.04927	1.04308	1.03811	1.03005	1.0111	0.99913	0.98181	0.9635
8.2	2.01736	2.01722	2.01623	2.01417	2.01332	2.01236	2.01172	2.01137	2.01165	2.01128	2.0119	2.014	2.01775	2.01927	2.01958	2.01996	2.01377	2.00055	1.9669	1.91007	1.84474	1.77987	1.70996	1.63253	1.56217	1.5141	1.4806	1.43804	1.38359	1.32936	1.27725	1.22281	1.1717	1.13566	1.11252	1.0939	1.08115	1.07191	1.06499	1.05773	1.05155	1.0523	1.04718	1.04067	1.03126	1.01152	0.99813	0.98285	0.96553
8.16	2.0208	2.02089	2.01898	2.01635	2.01459	2.01432	2.01393	2.0134	2.01316	2.0135	2.01396	2.01573	2.01832	2.02034	2.02107	2.02134	2.01694	2.00667	1.97364	1.91649	1.8526	1.78786	1.7165	1.63384	1.56228	1.51121	1.47353	1.4347	1.38584	1.32758	1.27501	1.22437	1.16996	1.13344	1.11277	1.09597	1.08288	1.0746	1.06866	1.06073	1.05285	1.05346	1.049	1.04102	1.03147	1.01186	0.99575	0.98144	0.96601
8.12	2.02199	2.02185	2.02073	2.01819	2.01659	2.01564	2.01464	2.01415	2.01402	2.01397	2.01436	2.01625	2.01925	2.02208	2.02395	2.025	2.02195	2.01289	1.9822	1.92652	1.86602	1.80439	1.72704	1.64046	1.56882	1.51141	1.46879	1.42844	1.38062	1.3225	1.27222	1.22566	1.17118	1.13325	1.11321	1.09638	1.08267	1.07584	1.07047	1.0625	1.05366	1.05401	1.0491	1.04021	1.03232	1.01213	0.99405	0.97991	0.96456
8.08	2.02667	2.02597	2.02313	2.02073	2.01852	2.01802	2.01761	2.01646	2.01604	2.01561	2.01592	2.01804	2.01995	2.02303	2.02673	2.02868	2.02765	2.02011	1.99617	1.94259	1.87522	1.8057	1.72956	1.64835	1.57251	1.51356	1.4649	1.4174	1.37116	1.31907	1.27336	1.23006	1.17579	1.13404	1.11306	1.09606	1.08264	1.07655	1.07173	1.06264	1.05337	1.05292	1.04937	1.04029	1.03315	1.01463	0.99765	0.98313	0.96728
8.04	2.03063	2.02932	2.02719	2.02442	2.02167	2.01964	2.01908	2.01826	2.01709	2.01627	2.01718	2.01896	2.02142	2.02574	2.03001	2.03307	2.03243	2.02729	2.00816	1.95777	1.88875	1.81517	1.74042	1.66107	1.57924	1.51092	1.46132	1.41922	1.37415	1.3194	1.27084	1.22912	1.18016	1.14107	1.11705	1.09641	1.08233	1.07686	1.07116	1.06232	1.05216	1.05172	1.0479	1.03931	1.03446	1.01972	1.00295	0.98677	0.96856
8	2.03488	2.03386	2.03004	2.02654	2.02279	2.02027	2.0193	2.01873	2.0181	2.01729	2.01754	2.01991	2.02273	2.02679	2.0307	2.03453	2.03684	2.03182	2.01287	1.96474	1.89386	1.81857	1.74481	1.66785	1.58425	1.50989	1.45487	1.4162	1.37415	1.31919	1.26895	1.22819	1.18424	1.14504	1.11714	1.096	1.08192	1.07645	1.07105	1.06262	1.05139	1.04852	1.04514	1.03884	1.0352	1.02288	1.0069	0.98776	0.96832
7.96	2.03966	2.03811	2.03413	2.02912	2.02497	2.02269	2.02121	2.02012	2.01911	2.01896	2.01953	2.02058	2.02404	2.02772	2.03161	2.0354	2.03924	2.03578	2.02055	1.97297	1.89882	1.82545	1.75759	1.6744	1.58478	1.51354	1.4549	1.41061	1.36951	1.31939	1.26729	1.22469	1.1851	1.14468	1.11498	1.09471	1.08101	1.07477	1.06991	1.06252	1.05121	1.04755	1.04572	1.04009	1.03674	1.0261	1.00858	0.98793	0.96925
7.92	2.04434	2.04268	2.03776	2.03162	2.02769	2.02393	2.02244	2.02157	2.02073	2.02032	2.02049	2.02228	2.02492	2.02895	2.03247	2.03628	2.04018	2.03812	2.02539	1.98354	1.9133	1.84333	1.77428	1.69027	1.59408	1.52003	1.45942	1.40674	1.3625	1.31781	1.26774	1.22228	1.18339	1.14246	1.11264	1.09341	1.07942	1.0719	1.06795	1.06329	1.05206	1.04898	1.04807	1.04037	1.03712	1.02894	1.01151	0.98965	0.97169
7.88	2.05249	2.05031	2.04496	2.03864	2.03274	2.02842	2.02628	2.02464	2.02347	2.02238	2.02258	2.02373	2.02627	2.03062	2.03439	2.03933	2.04203	2.04139	2.03112	1.99543	1.92783	1.85604	1.7832	1.69555	1.6	1.52079	1.45832	1.40353	1.35862	1.31811	1.26696	1.22179	1.18477	1.14162	1.11123	1.09427	1.07963	1.06978	1.0646	1.06163	1.05217	1.05038	1.05032	1.04028	1.03794	1.03211	1.01418	0.99278	0.97631
7.84	2.06302	2.06084	2.05363	2.0455	2.03763	2.0323	2.02921	2.02746	2.02508	2.02499	2.0254	2.02503	2.02757	2.03213	2.03713	2.04196	2.04355	2.0426	2.0346	2.00305	1.93997	1.86502	1.7871	1.70178	1.61241	1.52958	1.46232	1.406	1.36137	1.31983	1.27065	1.22504	1.18451	1.14051	1.11076	1.0943	1.07854	1.06771	1.06237	1.05981	1.05288	1.05208	1.05264	1.04227	1.03948	1.03311	1.01493	0.99515	0.97717
7.8	2.07275	2.06941	2.06118	2.05185	2.04343	2.03689	2.03331	2.031	2.02934	2.0282	2.02749	2.02703	2.02885	2.03301	2.03766	2.04156	2.04439	2.04588	2.03973	2.01515	1.95402	1.87327	1.79189	1.70832	1.61774	1.52992	1.45921	1.4022	1.35783	1.32089	1.27857	1.23173	1.18674	1.14273	1.1105	1.09192	1.07657	1.06605	1.0614	1.05992	1.05335	1.0523	1.054	1.04326	1.0399	1.03443	1.0172	0.99785	0.97813
7.76	2.08628	2.08226	2.07176	2.06106	2.0506	2.04198	2.03623	2.03382	2.03163	2.02953	2.02841	2.0287	2.03027	2.03275	2.03683	2.0404	2.04534	2.04823	2.0437	2.02327	1.96479	1.87971	1.79903	1.71968	1.6234	1.52676	1.45535	1.40009	1.35697	1.3191	1.28031	1.2339	1.18486	1.14211	1.11004	1.09057	1.07514	1.06438	1.0594	1.0586	1.0533	1.05333	1.05583	1.04483	1.04154	1.03546	1.01755	0.99766	0.97703
7.72	2.10129	2.09657	2.08417	2.07058	2.05824	2.04852	2.04221	2.03774	2.0358	2.03324	2.03182	2.03085	2.03156	2.03391	2.03747	2.04041	2.04441	2.04894	2.04687	2.02793	1.96894	1.8825	1.80249	1.72255	1.62694	1.52603	1.4504	1.39937	1.35885	1.32018	1.27967	1.23022	1.18132	1.14324	1.11013	1.08863	1.07368	1.06326	1.05817	1.0573	1.05319	1.05305	1.05703	1.04733	1.04184	1.03503	1.01792	0.99653	0.97439
7.68	2.11799	2.10997	2.0931	2.0771	2.06299	2.05217	2.04458	2.03875	2.03606	2.03327	2.03168	2.03067	2.03079	2.03339	2.03728	2.03927	2.04362	2.04942	2.04786	2.02887	1.97147	1.88653	1.80404	1.72053	1.62681	1.52608	1.44506	1.39091	1.34848	1.31294	1.27439	1.22255	1.17528	1.14157	1.10891	1.0863	1.07222	1.06163	1.05626	1.05626	1.05453	1.05374	1.05697	1.04855	1.04261	1.03516	1.01793	0.99563	0.97124
7.64	2.13566	2.12449	2.10364	2.0854	2.0699	2.05623	2.04638	2.04041	2.03692	2.03416	2.03203	2.03072	2.02982	2.03182	2.03611	2.03958	2.04302	2.04557	2.04343	2.02709	1.97759	1.89454	1.80891	1.72033	1.62795	1.53228	1.44687	1.38884	1.34468	1.30889	1.27066	1.21927	1.17203	1.13818	1.10649	1.08428	1.07123	1.06171	1.05602	1.05582	1.05409	1.05246	1.05567	1.04701	1.04043	1.03401	1.01864	0.99491	0.96953
7.6	2.15881	2.14581	2.11807	2.09524	2.07752	2.0621	2.05072	2.04363	2.03933	2.03585	2.03321	2.03115	2.03076	2.03281	2.03711	2.04118	2.0441	2.04621	2.04337	2.0295	1.9903	1.90396	1.81074	1.72037	1.62958	1.53847	1.451	1.39131	1.34645	1.30837	1.27075	1.22259	1.17452	1.13907	1.10665	1.08418	1.07004	1.06019	1.05462	1.05476	1.0546	1.0525	1.05638	1.04941	1.04075	1.03637	1.024	0.99737	0.96923
7.56	2.18062	2.16514	2.13197	2.10453	2.08333	2.06595	2.05364	2.04613	2.04118	2.03735	2.03431	2.03263	2.03186	2.03361	2.03855	2.04249	2.04652	2.05057	2.04856	2.03832	2.00538	1.92116	1.82024	1.72671	1.63897	1.54993	1.46167	1.39865	1.35279	1.31171	1.27012	1.2232	1.17484	1.13793	1.10771	1.08352	1.06794	1.05832	1.05361	1.05344	1.05488	1.05264	1.05626	1.05092	1.0415	1.03805	1.02718	1.00151	0.97206
7.52	2.20444	2.18561	2.14492	2.11142	2.08789	2.07033	2.05689	2.04792	2.04153	2.03774	2.03466	2.03249	2.03148	2.03235	2.03637	2.04127	2.04578	2.05071	2.05155	2.04315	2.00812	1.92525	1.82159	1.72902	1.6432	1.54695	1.45506	1.39492	1.34751	1.30278	1.26224	1.22255	1.17717	1.1377	1.1075	1.08409	1.06868	1.0591	1.0537	1.05337	1.05449	1.05087	1.05436	1.05106	1.04159	1.03792	1.0292	1.00865	0.98132
7.48	2.2372	2.214	2.1641	2.12332	2.09604	2.07642	2.06178	2.05108	2.0437	2.03886	2.0357	2.03326	2.03183	2.03278	2.03658	2.04161	2.04551	2.04803	2.0504	2.04408	2.01067	1.93126	1.8273	1.7361	1.64547	1.5445	1.4528	1.38884	1.34198	1.29748	1.25614	1.21869	1.17443	1.13558	1.10768	1.08394	1.06793	1.05885	1.0531	1.05191	1.05364	1.05092	1.05479	1.05158	1.04029	1.03661	1.02848	1.01155	0.98761
7.44	2.27921	2.25089	2.1904	2.14031	2.10844	2.08572	2.06846	2.05609	2.04812	2.04217	2.03883	2.03561	2.03412	2.03412	2.03732	2.04246	2.04628	2.0497	2.05316	2.04777	2.01944	1.94994	1.84671	1.74899	1.65518	1.5583	1.46631	1.39303	1.34357	1.29902	1.25696	1.21832	1.17527	1.13779	1.11066	1.08615	1.06826	1.05821	1.05301	1.05254	1.05472	1.05135	1.05502	1.05235	1.03888	1.03531	1.02929	1.01472	0.99213
7.4	2.32226	2.29013	2.21956	2.15979	2.12138	2.09591	2.07549	2.06093	2.05039	2.04423	2.04058	2.03737	2.03604	2.03579	2.03805	2.04299	2.04819	2.05238	2.05343	2.04648	2.02285	1.96466	1.86061	1.7533	1.65605	1.56237	1.47215	1.39224	1.34023	1.29731	1.25917	1.22287	1.17881	1.13801	1.1088	1.08493	1.06704	1.05695	1.05305	1.05281	1.0557	1.05197	1.05354	1.05218	1.03919	1.03391	1.02802	1.0151	0.99273
7.36	2.37132	2.33422	2.25129	2.17992	2.13525	2.10683	2.08438	2.06852	2.05679	2.04892	2.04402	2.04009	2.03838	2.03681	2.03733	2.0425	2.04747	2.05108	2.05404	2.04961	2.03088	1.9749	1.87137	1.76474	1.66821	1.57306	1.48133	1.39349	1.33689	1.29793	1.26589	1.23059	1.18413	1.14003	1.10847	1.08542	1.06663	1.05591	1.05244	1.05201	1.05382	1.04976	1.05178	1.05271	1.03927	1.03275	1.02506	1.01349	0.99225
7.32	2.42028	2.37946	2.28522	2.20242	2.14905	2.11645	2.09346	2.07471	2.06039	2.05135	2.04597	2.04223	2.03924	2.03759	2.03798	2.04121	2.04641	2.05023	2.05314	2.05287	2.03987	1.98928	1.88618	1.77652	1.67802	1.57898	1.48236	1.39292	1.33205	1.29358	1.26518	1.2271	1.18399	1.14249	1.10961	1.08532	1.06561	1.05391	1.04974	1.04983	1.05255	1.04787	1.04997	1.05186	1.03944	1.03302	1.02376	1.01094	0.9901
7.28	2.47149	2.42677	2.32129	2.22396	2.16207	2.12665	2.10171	2.08011	2.06319	2.05328	2.04676	2.04281	2.04008	2.03835	2.03746	2.04034	2.04711	2.05109	2.05285	2.05529	2.04319	1.99742	1.89846	1.78281	1.68199	1.58158	1.48271	1.39113	1.32693	1.28645	1.25472	1.21803	1.17831	1.13853	1.10703	1.08638	1.06642	1.05338	1.04872	1.0494	1.0519	1.04754	1.04943	1.05258	1.04122	1.03466	1.02309	1.0082	0.98696
7.24	2.52204	2.47412	2.35949	2.24992	2.17661	2.13446	2.108	2.08461	2.06689	2.05411	2.04682	2.04223	2.03924	2.03725	2.0357	2.03908	2.04598	2.05154	2.05556	2.05535	2.04236	2.00267	1.91242	1.78965	1.68284	1.58045	1.47984	1.39149	1.32755	1.28669	1.25119	1.21292	1.17225	1.13404	1.10651	1.08815	1.06864	1.05391	1.04862	1.04858	1.05132	1.04804	1.0494	1.05542	1.04718	1.03848	1.02376	1.00532	0.98212
7.2	2.56787	2.51965	2.398	2.27649	2.19203	2.14304	2.11408	2.09098	2.07144	2.05708	2.04716	2.04178	2.03912	2.03739	2.03567	2.03841	2.04511	2.05131	2.05631	2.05728	2.04408	2.00975	1.92608	1.79345	1.68058	1.57896	1.47867	1.39766	1.33281	1.285	1.24713	1.21061	1.17163	1.13508	1.10806	1.08808	1.06883	1.05389	1.04808	1.04784	1.05096	1.04825	1.04911	1.05706	1.05009	1.03992	1.02592	1.0063	0.98153
7.16	2.61532	2.56775	2.44218	2.30771	2.21067	2.15383	2.12028	2.09694	2.07604	2.05919	2.04881	2.04259	2.03891	2.0372	2.03628	2.03772	2.04403	2.0512	2.05713	2.05876	2.04717	2.01565	1.93443	1.80028	1.68181	1.58071	1.47767	1.39669	1.32868	1.2766	1.23759	1.20353	1.16763	1.13299	1.10657	1.08518	1.06794	1.05432	1.04792	1.0476	1.04987	1.04851	1.0499	1.06056	1.05596	1.04297	1.03006	1.01127	0.98551
7.12	2.6618	2.6153	2.48803	2.34385	2.23435	2.16859	2.13062	2.10514	2.08319	2.06357	2.0504	2.04251	2.03836	2.03634	2.03625	2.03721	2.04209	2.04985	2.05681	2.05835	2.04799	2.01939	1.94355	1.81053	1.68553	1.58636	1.48473	1.39671	1.32536	1.2719	1.23086	1.19606	1.16083	1.12842	1.10227	1.08053	1.06428	1.05274	1.04683	1.04679	1.05006	1.04958	1.05205	1.06329	1.0592	1.04571	1.03354	1.01403	0.9897
7.08	2.70531	2.66154	2.53639	2.38409	2.26286	2.18717	2.14405	2.11467	2.09066	2.06975	2.05488	2.04575	2.04064	2.03805	2.03738	2.03765	2.04154	2.04867	2.0561	2.058	2.05177	2.02679	1.95596	1.82639	1.69379	1.59266	1.49114	1.39582	1.32392	1.27035	1.22514	1.19035	1.15845	1.12767	1.1007	1.07807	1.06248	1.05165	1.04589	1.04589	1.04904	1.04904	1.0514	1.06243	1.05925	1.04537	1.03677	1.02193	0.99706
7.04	2.74347	2.70366	2.58231	2.42552	2.29228	2.20472	2.15408	2.1235	2.09936	2.07807	2.06041	2.04999	2.04286	2.03864	2.03695	2.03659	2.03959	2.04754	2.05765	2.06061	2.05221	2.0261	1.96343	1.84329	1.70406	1.59431	1.49076	1.39634	1.32553	1.26847	1.22054	1.18412	1.15467	1.12669	1.09807	1.07488	1.06039	1.05163	1.04599	1.04536	1.04886	1.04999	1.05167	1.05929	1.05695	1.04587	1.04006	1.02899	1.00467
7	2.77724	2.74012	2.6264	2.46882	2.32472	2.22564	2.16689	2.13202	2.10693	2.08444	2.06577	2.0533	2.04525	2.0401	2.03799	2.03739	2.04051	2.04755	2.05547	2.06089	2.05481	2.02662	1.96933	1.85762	1.71314	1.59701	1.49405	1.40049	1.33075	1.26991	1.21764	1.18026	1.1525	1.12642	1.09867	1.07429	1.05988	1.05201	1.0473	1.04627	1.04888	1.05032	1.05234	1.05742	1.05482	1.04534	1.04189	1.0337	1.01082
6.96	2.80681	2.78512	2.68049	2.52408	2.29459	2.22215	2.17102	2.138	2.11349	2.09031	2.07018	2.05555	2.04603	2.0402	2.0382	2.03834	2.04036	2.04677	2.05672	2.06363	2.05978	2.03449	1.98121	1.87647	1.73043	1.6062	1.50313	1.40834	1.33582	1.27221	1.21856	1.1798	1.15176	1.12563	1.09839	1.07556	1.06023	1.05205	1.04762	1.0465	1.04913	1.05226	1.05325	1.05669	1.05507	1.04541	1.04003	1.03335	1.01436
6.92	2.83587	2.80703	2.70878	2.55587	2.39256	2.26754	2.19134	2.14773	2.11858	2.09434	2.07269	2.05787	2.04707	2.04065	2.0388	2.03932	2.04128	2.04841	2.0587	2.06594	2.06461	2.0402	1.9869	1.88732	1.73946	1.60837	1.50598	1.41092	1.33054	1.26595	1.21455	1.17852	1.15225	1.12418	1.09673	1.07523	1.05992	1.05127	1.04706	1.04613	1.04936	1.05328	1.05287	1.05227	1.05293	1.04748	1.04234	1.03491	1.01679
6.88	2.85975	2.8346	2.74608	2.60069	2.43299	2.29597	2.209	2.15903	2.12588	2.09944	2.07774	2.06019	2.0494	2.04228	2.03876	2.03881	2.04066	2.047	2.05637	2.06388	2.06366	2.03948	1.9862	1.89571	1.75398	1.61404	1.5097	1.41531	1.33029	1.26493	1.2162	1.17839	1.15189	1.12675	1.1002	1.07686	1.05919	1.04977	1.04557	1.04639	1.05038	1.05351	1.05067	1.05007	1.05419	1.04909	1.04072	1.03359	1.01933
6.84	2.88117	2.85884	2.78091	2.64376	2.47627	2.32882	2.22962	2.17182	2.13536	2.10769	2.08287	2.06351	2.05066	2.04242	2.03899	2.03898	2.04096	2.04475	2.05352	2.0618	2.06277	2.04066	1.99098	1.90634	1.76633	1.61425	1.50215	1.40886	1.3278	1.26625	1.21782	1.17757	1.14802	1.12439	1.10081	1.07709	1.05828	1.04844	1.04425	1.04562	1.05088	1.05457	1.04959	1.04722	1.05599	1.05379	1.04029	1.03159	1.01892
6.8	2.89825	2.88054	2.8112	2.68429	2.51826	2.36029	2.24886	2.18227	2.1423	2.11304	2.08746	2.06704	2.05206	2.04292	2.03864	2.03711	2.03902	2.04357	2.05182	2.05847	2.05795	2.04084	1.99529	1.91664	1.7812	1.62334	1.50245	1.40947	1.32774	1.26433	1.217	1.17617	1.1452	1.12269	1.10023	1.07731	1.05886	1.0486	1.04483	1.04562	1.05104	1.05489	1.04889	1.04537	1.05537	1.05499	1.03849	1.02855	1.01773
6.76	2.91606	2.90015	2.83898	2.72425	2.56284	2.39537	2.2703	2.19404	2.15059	2.11935	2.09137	2.0696	2.05412	2.04468	2.03954	2.03754	2.0386	2.04302	2.05131	2.05824	2.05768	2.04252	1.99664	1.91914	1.79089	1.63485	1.51172	1.41802	1.33165	1.26427	1.21771	1.1772	1.14519	1.12163	1.09731	1.07482	1.05862	1.0485	1.04382	1.04363	1.05013	1.0543	1.04786	1.04419	1.0549	1.05483	1.03734	1.02707	1.0173
6.72	2.93054	2.91713	2.86496	2.76341	2.61103	2.44084	2.30271	2.21552	2.16513	2.13081	2.10206	2.07933	2.06093	2.04995	2.04245	2.03945	2.04109	2.04448	2.05162	2.05944	2.06047	2.04722	2.00162	1.92334	1.8014	1.65027	1.5242	1.42675	1.3388	1.26815	1.21776	1.17496	1.14142	1.11774	1.09584	1.07524	1.0587	1.04807	1.04316	1.04312	1.04818	1.05388	1.04828	1.04447	1.05341	1.05246	1.03602	1.02427	1.01432
6.68	2.94698	2.93348	2.88699	2.79786	2.65796	2.48952	2.34117	2.24241	2.18393	2.14568	2.11558	2.08827	2.06724	2.05353	2.04485	2.04091	2.04089	2.04449	2.04999	2.05805	2.06195	2.053	2.01308	1.93411	1.81692	1.6631	1.52687	1.42796	1.34327	1.27132	1.21741	1.17266	1.13897	1.11634	1.09482	1.07379	1.05713	1.04561	1.04051	1.04108	1.04786	1.05588	1.05003	1.0455	1.05221	1.0512	1.03755	1.02441	1.01441
6.64	2.95915	2.94924	2.90916	2.83097	2.70481	2.54025	2.38424	2.27308	2.20516	2.16265	2.12928	2.09883	2.0744	2.05722	2.04646	2.04226	2.04212	2.0447	2.04994	2.05762	2.06244	2.0584	2.02278	1.94396	1.83092	1.67925	1.5358	1.4306	1.34217	1.26855	1.2143	1.16959	1.13382	1.11102	1.09161	1.07141	1.05464	1.04297	1.03798	1.03916	1.04611	1.05505	1.0514	1.04733	1.05121	1.05001	1.03772	1.02478	1.01718
6.6	2.96895	2.96039	2.92677	2.8604	2.74822	2.59121	2.42941	2.30515	2.22694	2.1792	2.14174	2.10806	2.08253	2.06247	2.04999	2.04313	2.04197	2.04511	2.04953	2.05763	2.06359	2.06105	2.03013	1.95734	1.84917	1.69905	1.54697	1.4332	1.34219	1.26773	1.21493	1.17023	1.13334	1.10972	1.09021	1.07119	1.05417	1.04253	1.03796	1.03853	1.04597	1.05378	1.05091	1.04769	1.04982	1.04968	1.04089	1.02941	1.02188
6.56	2.97717	2.96988	2.94084	2.8831	2.78454	2.63974	2.47572	2.33864	2.25001	2.19625	2.15645	2.12133	2.09175	2.06825	2.05342	2.04498	2.04271	2.04519	2.04922	2.0568	2.06311	2.06102	2.03481	1.96807	1.86402	1.71741	1.55605	1.43259	1.34169	1.27147	1.22061	1.1754	1.13625	1.10882	1.08774	1.06996	1.05427	1.04298	1.03754	1.0375	1.04487	1.05249	1.05016	1.04881	1.04875	1.04846	1.04453	1.03581	1.02841
6.52	2.98224	2.97768	2.95315	2.90342	2.81727	2.68346	2.5206	2.37495	2.27493	2.21227	2.16788	2.13069	2.09839	2.07267	2.05618	2.04672	2.04398	2.0447	2.04789	2.05521	2.06431	2.06405	2.03965	1.97802	1.87494	1.73034	1.56494	1.43003	1.3373	1.27127	1.22229	1.17866	1.13782	1.10819	1.08719	1.0692	1.05476	1.04406	1.03766	1.03648	1.04343	1.05151	1.04972	1.04846	1.04812	1.05162	1.05118	1.03838	1.02944
6.48	2.98932	2.98576	2.9644	2.92122	2.84607	2.72565	2.56975	2.41752	2.30474	2.2312	2.18047	2.13921	2.10351	2.07559	2.05771	2.04774	2.04436	2.04622	2.04979	2.05624	2.06606	2.07033	2.05257	1.99382	1.89089	1.74951	1.57844	1.4318	1.33979	1.27441	1.22259	1.17931	1.13873	1.10787	1.08671	1.06898	1.05504	1.04497	1.03779	1.03649	1.04445	1.05327	1.05144	1.04999	1.05133	1.05653	1.05531	1.03751	1.02699
6.44	2.99474	2.99167	2.97388	2.93858	2.87357	2.76794	2.62072	2.46608	2.34283	2.25863	2.20076	2.15489	2.11501	2.0835	2.06232	2.0507	2.04569	2.04736	2.05078	2.05709	2.0687	2.076	2.06405	2.01066	1.90842	1.76786	1.59427	1.44377	1.34844	1.27857	1.22456	1.1801	1.13888	1.10756	1.08582	1.06821	1.05548	1.04493	1.03695	1.03541	1.04265	1.05181	1.05082	1.04973	1.05159	1.05752	1.05834	1.04077	1.02855
6.4	2.99733	2.99588	2.98331	2.9527	2.89821	2.8061	2.67198	2.51857	2.38634	2.29294	2.22613	2.17462	2.13023	2.09417	2.06911	2.05497	2.04846	2.04853	2.05265	2.05933	2.07089	2.07753	2.06723	2.02242	1.92381	1.78159	1.61228	1.46099	1.35489	1.28098	1.22599	1.18017	1.14046	1.10917	1.08528	1.0683	1.05608	1.04509	1.03662	1.03517	1.04146	1.05083	1.05103	1.04968	1.05117	1.05904	1.06068	1.04042	1.02596
6.36	2.99874	2.99823	2.98766	2.96345	2.9177	2.84001	2.72003	2.57233	2.43645	2.33424	2.25711	2.1978	2.14957	2.10922	2.07866	2.06	2.05052	2.04948	2.05355	2.06138	2.0727	2.07987	2.07359	2.03006	1.93451	1.79519	1.6288	1.47492	1.35952	1.28055	1.22407	1.17811	1.14023	1.10999	1.08631	1.06878	1.05534	1.04401	1.03514	1.03344	1.03967	1.05005	1.05092	1.04681	1.04839	1.05599	1.05695	1.03783	1.02525
6.32	3.00047	3.00107	2.99446	2.97423	2.93625	2.87048	2.76594	2.62824	2.49164	2.38143	2.2937	2.22425	2.16859	2.12357	2.08854	2.06433	2.05268	2.05074	2.055	2.06218	2.07316	2.08405	2.08123	2.03932	1.94781	1.81006	1.63863	1.47831	1.35964	1.27743	1.21897	1.17546	1.14044	1.11157	1.0873	1.0683	1.05464	1.04399	1.0354	1.0333	1.0392	1.05035	1.05296	1.04634	1.04668	1.05481	1.05469	1.03754	1.02482
6.28	3.00054	3.00228	2.99732	2.98148	2.95124	2.89664	2.808	2.68501	2.55241	2.43658	2.34007	2.25987	2.19558	2.14193	2.10038	2.07324	2.05724	2.05164	2.05497	2.06321	2.07459	2.08838	2.08991	2.05217	1.96438	1.82458	1.65287	1.48881	1.36145	1.27643	1.219	1.17642	1.1429	1.11421	1.08776	1.06768	1.05382	1.04293	1.03452	1.03238	1.03789	1.04916	1.05427	1.04794	1.04789	1.05251	1.05173	1.03924	1.02719
6.24	2.99965	3.0019	2.99857	2.98771	2.96237	2.91776	2.84406	2.73538	2.61034	2.49465	2.39336	2.30348	2.22759	2.16511	2.11552	2.08181	2.06264	2.05388	2.05611	2.06432	2.07485	2.08721	2.09161	2.06294	1.98189	1.8401	1.66545	1.50334	1.37305	1.28296	1.22409	1.18082	1.14541	1.11375	1.08742	1.06808	1.05336	1.04226	1.03479	1.03261	1.03763	1.04858	1.05575	1.04956	1.04789	1.0509	1.04961	1.03774	1.02694
6.2	3.00066	3.00225	3.00098	2.99241	2.97211	2.93512	2.87228	2.77972	2.66473	2.55101	2.4464	2.34433	2.25579	2.18556	2.13023	2.09134	2.06795	2.05721	2.0569	2.06508	2.07686	2.09026	2.09707	2.07672	1.99954	1.8586	1.67929	1.51468	1.38398	1.29014	1.22678	1.18163	1.14522	1.1132	1.08789	1.0697	1.05549	1.04329	1.03482	1.0316	1.03573	1.04725	1.05814	1.05348	1.05075	1.05117	1.05262	1.04514	1.03195
6.16	3.00155	3.00258	3.00215	2.996	2.98005	2.95012	2.90199	2.82726	2.72816	2.62312	2.52069	2.40876	2.30648	2.22428	2.15813	2.10868	2.07852	2.06337	2.06181	2.0698	2.08166	2.09701	2.10538	2.09223	2.02333	1.88674	1.70881	1.53427	1.39414	1.29505	1.22754	1.17926	1.14356	1.11279	1.08823	1.06992	1.05404	1.04151	1.03296	1.03043	1.03382	1.04523	1.05837	1.05507	1.05212	1.05181	1.05513	1.05052	1.03504
6.12	3.0011	3.00218	3.00251	2.99861	2.98739	2.96523	2.92648	2.86751	2.78544	2.69106	2.59397	2.48421	2.37036	2.27269	2.19248	2.13179	2.09277	2.07148	2.06522	2.07212	2.0858	2.10113	2.11257	2.10611	2.04087	1.90704	1.73237	1.55336	1.40693	1.30093	1.22875	1.17761	1.14153	1.11221	1.08855	1.07017	1.05405	1.04161	1.03284	1.02892	1.03238	1.04474	1.05838	1.0556	1.05191	1.05129	1.05555	1.05253	1.03685
6.08	3.00084	3.00231	3.00258	3.00012	2.99214	2.97452	2.94387	2.89702	2.83147	2.7506	2.66283	2.55862	2.43604	2.32118	2.22755	2.15604	2.10795	2.08024	2.06968	2.07307	2.0855	2.10187	2.11423	2.1118	2.05544	1.92317	1.74846	1.57097	1.4225	1.31162	1.23128	1.17524	1.13793	1.10964	1.08606	1.06768	1.05208	1.04047	1.03238	1.02849	1.031	1.04247	1.05626	1.05493	1.05228	1.05168	1.05449	1.05251	1.03935
6.04	2.99911	3.00124	3.0023	3.00203	2.99584	2.98259	2.95899	2.92328	2.87298	2.80568	2.72715	2.62747	2.4944	2.36554	2.26314	2.18172	2.12336	2.09044	2.07538	2.0755	2.08573	2.10163	2.11641	2.1174	2.07065	1.94561	1.77391	1.58879	1.43069	1.31462	1.22944	1.17208	1.13488	1.10882	1.08567	1.06713	1.05254	1.04063	1.0319	1.02717	1.0299	1.04218	1.05701	1.0568	1.05209	1.05043	1.05117	1.0493	1.03543
6	3.00113	3.00236	3.00242	3.0028	3.00001	2.98794	2.96806	2.94066	2.90379	2.85084	2.78288	2.69094	2.55911	2.42011	2.30704	2.21499	2.14414	2.10171	2.08158	2.07814	2.0872	2.1035	2.11885	2.12073	2.07883	1.96421	1.79366	1.59889	1.43456	1.31643	1.2297	1.17291	1.13657	1.1102	1.08606	1.06612	1.0509	1.03977	1.03152	1.02728	1.02965	1.04019	1.05537	1.05444	1.04975	1.04971	1.04999	1.04687	1.03454
5.96	3.00032	3.00342	3.0042	3.00402	3.00154	2.99373	2.9785	2.95652	2.92771	2.88815	2.83057	2.75044	2.63014	2.48527	2.35681	2.25039	2.1686	2.11548	2.08813	2.08122	2.08941	2.10445	2.12186	2.12747	2.0942	1.98646	1.81541	1.62042	1.44792	1.32076	1.23201	1.17452	1.13885	1.11102	1.08645	1.06639	1.05063	1.0396	1.03063	1.02704	1.02969	1.04203	1.05999	1.05929	1.05106	1.05059	1.04903	1.04751	1.0403
5.92	3.00031	3.00332	3.00389	3.00372	3.0021	2.99833	2.98691	2.97154	2.95049	2.92232	2.87759	2.81461	2.71423	2.56491	2.41713	2.29635	2.20095	2.13516	2.09928	2.08627	2.08963	2.10438	2.12405	2.13228	2.108	2.01156	1.84545	1.65334	1.47179	1.33625	1.24302	1.18125	1.14172	1.11182	1.08662	1.06547	1.04977	1.03902	1.02957	1.02709	1.03054	1.04107	1.05802	1.05987	1.05257	1.05139	1.04892	1.04855	1.04302
5.88	3.00002	3.00259	3.0042	3.00361	3.00315	2.99985	2.9917	2.98059	2.96748	2.94736	2.91301	2.8612	2.77438	2.63115	2.4738	2.34282	2.23669	2.16093	2.11489	2.09432	2.09431	2.10745	2.12718	2.14092	2.12679	2.03664	1.86795	1.67275	1.48948	1.3521	1.25442	1.18474	1.14144	1.11248	1.08708	1.06413	1.04809	1.03751	1.02955	1.0277	1.03199	1.0422	1.06015	1.06422	1.05614	1.0522	1.04903	1.05251	1.04816
5.84	3.0004	3.00322	3.0052	3.00458	3.00391	3.00158	2.99652	2.98919	2.97974	2.96912	2.94568	2.90099	2.83197	2.70872	2.54992	2.40512	2.28253	2.18988	2.13289	2.10451	2.0996	2.11107	2.13018	2.1458	2.13402	2.05054	1.88502	1.69262	1.50746	1.36034	1.25893	1.18606	1.14083	1.11229	1.08807	1.06406	1.04817	1.03766	1.02955	1.02764	1.03243	1.04229	1.06069	1.06801	1.0619	1.05657	1.05112	1.0536	1.05003
5.8	3.00272	3.00352	3.00536	3.00415	3.00365	3.00407	3.00016	2.99507	2.98843	2.98223	2.96764	2.93488	2.88429	2.78573	2.62906	2.47101	2.33301	2.22216	2.15026	2.11387	2.10377	2.11256	2.1327	2.15164	2.14006	2.06375	1.90141	1.70942	1.52681	1.37405	1.26654	1.1904	1.1415	1.11175	1.08744	1.06536	1.04993	1.03878	1.03082	1.02801	1.0322	1.04192	1.05902	1.06842	1.06501	1.06168	1.05297	1.05456	1.05219
5.76	3.00183	3.00379	3.0046	3.00533	3.00424	3.00335	3.00306	2.99903	2.99344	2.98958	2.98169	2.95768	2.91762	2.83777	2.6909	2.52665	2.38037	2.25496	2.16904	2.12344	2.10823	2.11381	2.13319	2.15312	2.14651	2.08405	1.93352	1.7392	1.55264	1.39356	1.2778	1.19755	1.14586	1.1131	1.08755	1.06664	1.05029	1.0381	1.03032	1.02707	1.03194	1.04208	1.05962	1.06946	1.06704	1.06123	1.05075	1.05151	1.05255
5.72	3.0031	3.00404	3.00403	3.00344	3.00355	3.00321	3.00314	3.00126	2.99726	2.99443	2.99134	2.97373	2.93956	2.87882	2.75485	2.58998	2.43355	2.29872	2.19775	2.13807	2.11388	2.1147	2.1318	2.15366	2.15696	2.1067	1.9632	1.77041	1.58278	1.41447	1.29104	1.20602	1.14891	1.11265	1.08639	1.06571	1.05022	1.0382	1.02976	1.02655	1.03107	1.04128	1.05873	1.07128	1.06759	1.05876	1.04783	1.04701	1.05158
5.68	3.0029	3.00421	3.00525	3.0063	3.00563	3.00436	3.00311	3.00273	3.00148	2.99913	2.99648	2.98543	2.95904	2.91743	2.81927	2.66101	2.4977	2.35024	2.23173	2.15583	2.12281	2.12019	2.13402	2.15473	2.16401	2.1259	2.00035	1.80788	1.60631	1.42983	1.30002	1.21092	1.15039	1.112	1.08551	1.06532	1.04973	1.03852	1.03081	1.02643	1.03077	1.04035	1.05751	1.07298	1.0693	1.0576	1.04724	1.0435	1.04653
5.64	3.00334	3.00362	3.00431	3.00462	3.00382	3.00432	3.00484	3.00453	3.00417	3.00318	3.00059	2.99387	2.97516	2.94572	2.8747	2.73125	2.56178	2.40207	2.26654	2.17458	2.13079	2.12408	2.13715	2.1562	2.16851	2.13791	2.02375	1.83643	1.63418	1.45447	1.31412	1.21906	1.15374	1.11111	1.08405	1.06427	1.04883	1.03807	1.03041	1.02672	1.03032	1.03933	1.05557	1.07251	1.06954	1.05745	1.04817	1.04201	1.04124
5.6	3.00487	3.00477	3.00484	3.00516	3.00416	3.00403	3.00355	3.00445	3.00552	3.00401	3.00389	3.00159	2.98744	2.96533	2.9193	2.79366	2.61865	2.45348	2.30761	2.19858	2.14192	2.12827	2.1382	2.15678	2.17181	2.14807	2.04392	1.86592	1.66359	1.47478	1.32372	1.22237	1.1542	1.10943	1.0826	1.06303	1.04766	1.03729	1.03067	1.02703	1.03081	1.03988	1.05522	1.07354	1.06999	1.0581	1.04969	1.04223	1.04045
5.56	3.00655	3.00665	3.00571	3.00492	3.00578	3.00444	3.0043	3.00479	3.00446	3.00466	3.00567	3.00642	2.99605	2.98023	2.9517	2.85422	2.68977	2.51772	2.35935	2.23334	2.15791	2.13111	2.13633	2.15596	2.17184	2.15142	2.06096	1.89615	1.69308	1.49789	1.33796	1.2287	1.15642	1.10983	1.08193	1.06276	1.04748	1.03704	1.03011	1.02695	1.0317	1.0413	1.05553	1.07442	1.07228	1.06308	1.05405	1.0437	1.0419
5.52	3.00858	3.00798	3.00686	3.0047	3.00415	3.00421	3.00345	3.005	3.00605	3.0071	3.00654	3.00689	3.00063	2.98882	2.97383	2.9079	2.76763	2.59385	2.42009	2.27183	2.17548	2.13584	2.13531	2.1532	2.17129	2.15654	2.07998	1.92503	1.7196	1.51724	1.35159	1.2358	1.16108	1.11233	1.0826	1.06267	1.04752	1.03728	1.02977	1.02595	1.03093	1.04219	1.05784	1.07644	1.07549	1.06593	1.05549	1.04378	1.04313
5.48	3.00863	3.00825	3.00664	3.00584	3.0055	3.00541	3.00333	3.00356	3.00526	3.00594	3.00723	3.00968	3.00721	2.99747	2.98782	2.94546	2.82274	2.64462	2.46169	2.30197	2.19076	2.14017	2.13182	2.14594	2.16479	2.15817	2.09013	1.94018	1.73586	1.53241	1.36261	1.24024	1.1626	1.1132	1.08185	1.06225	1.04801	1.03807	1.03007	1.0257	1.03118	1.04259	1.05886	1.08003	1.0826	1.07292	1.061	1.04958	1.04905
5.44	3.00777	3.00828	3.00837	3.00602	3.00449	3.00471	3.00406	3.00464	3.00627	3.0075	3.008	3.00992	3.0094	3.00383	2.99658	2.97088	2.86297	2.68487	2.5005	2.33393	2.2105	2.14785	2.13234	2.14317	2.16028	2.16104	2.09934	1.94758	1.74575	1.54669	1.37566	1.24804	1.16582	1.11326	1.08016	1.06157	1.04813	1.03769	1.02986	1.02583	1.03151	1.04318	1.05848	1.08039	1.08785	1.08006	1.06763	1.05663	1.0567
5.4	3.00801	3.009	3.00846	3.00632	3.00562	3.00564	3.00514	3.00476	3.00503	3.00745	3.00893	3.00998	3.00937	3.00582	3.00181	2.99027	2.91084	2.74948	2.56236	2.38462	2.24145	2.15943	2.13457	2.14125	2.1563	2.16067	2.10885	1.96372	1.76786	1.57056	1.39406	1.25808	1.16994	1.11511	1.08087	1.06128	1.04793	1.03775	1.03065	1.02591	1.03049	1.04311	1.059	1.08252	1.09274	1.08406	1.06977	1.05797	1.05808
5.36	3.00863	3.00941	3.00795	3.00585	3.00627	3.00679	3.00457	3.00442	3.00535	3.00718	3.00802	3.00856	3.01018	3.00873	3.00641	3.00228	2.9503	2.81131	2.62563	2.43782	2.27601	2.17476	2.13741	2.14016	2.15568	2.16155	2.11258	1.97613	1.78666	1.59164	1.41309	1.26962	1.17307	1.11533	1.07961	1.05949	1.04654	1.03687	1.03036	1.02577	1.02993	1.04342	1.05967	1.08199	1.09256	1.0829	1.06832	1.05807	1.05809
5.32	3.01315	3.01233	3.00953	3.00682	3.00534	3.00371	3.00485	3.00366	3.0044	3.00645	3.00755	3.00905	3.01194	3.0141	3.01112	3.0094	2.97735	2.85291	2.66653	2.47655	2.30481	2.18809	2.13995	2.13803	2.15325	2.16063	2.11703	1.99403	1.80642	1.60869	1.42892	1.27868	1.17709	1.11688	1.08039	1.05886	1.04622	1.03726	1.03071	1.02586	1.02825	1.04348	1.06238	1.08363	1.09447	1.08325	1.0686	1.06256	1.06299
5.28	3.02064	3.01755	3.01056	3.0067	3.00502	3.00353	3.0048	3.00481	3.00453	3.0051	3.00784	3.01044	3.01332	3.01522	3.01405	3.01175	2.9948	2.89794	2.71827	2.52223	2.34017	2.20725	2.14449	2.13586	2.15029	2.15678	2.11819	2.00583	1.82434	1.62429	1.44017	1.28921	1.18436	1.12041	1.08221	1.05854	1.04534	1.03594	1.0296	1.02546	1.02666	1.04158	1.06177	1.0824	1.09511	1.08588	1.07095	1.0666	1.06881
5.24	3.03278	3.02719	3.01622	3.00922	3.006	3.0051	3.00561	3.00447	3.00378	3.0051	3.00735	3.00868	3.01184	3.01658	3.01714	3.01451	3.00943	2.941	2.76676	2.5631	2.3812	2.23314	2.15274	2.13518	2.14606	2.15577	2.12721	2.02428	1.84987	1.64683	1.45491	1.29988	1.18986	1.12097	1.08129	1.05801	1.04478	1.03569	1.02945	1.02538	1.02579	1.03954	1.05974	1.08036	1.09689	1.08958	1.07451	1.07223	1.07563
5.2	3.0535	3.04366	3.02441	3.01294	3.00699	3.0055	3.00541	3.0053	3.00498	3.00552	3.00766	3.00863	3.0105	3.01755	3.02154	3.01663	3.01524	2.96755	2.80733	2.60553	2.42374	2.26486	2.16719	2.13723	2.14271	2.15161	2.13035	2.03912	1.8711	1.66837	1.47272	1.31219	1.19498	1.12315	1.0825	1.05787	1.04405	1.0348	1.029	1.02444	1.02391	1.038	1.06093	1.08297	1.09943	1.09229	1.07907	1.07464	1.07786
5.16	3.08795	3.07268	3.04043	3.019	3.00903	3.00572	3.00459	3.00488	3.00463	3.00457	3.00591	3.00775	3.00928	3.01589	3.02424	3.02284	3.01879	2.98661	2.85262	2.64742	2.45914	2.2978	2.1858	2.14113	2.14005	2.14695	2.12868	2.04638	1.88495	1.68596	1.49294	1.32403	1.20184	1.12599	1.08274	1.05729	1.04342	1.03378	1.02817	1.02405	1.02346	1.03753	1.06136	1.08429	1.10371	1.09919	1.08302	1.07192	1.07
5.12	3.13398	3.10903	3.06011	3.02773	3.01328	3.00684	3.00467	3.00445	3.00493	3.00449	3.00615	3.0082	3.01023	3.01492	3.02361	3.02709	3.02186	3.00396	2.90723	2.70166	2.49874	2.33535	2.20678	2.14588	2.13567	2.14309	2.1258	2.05003	1.90116	1.70663	1.51025	1.33679	1.20856	1.12913	1.08327	1.0573	1.04213	1.0329	1.02754	1.02428	1.02395	1.03859	1.06357	1.08656	1.107	1.10238	1.08364	1.07131	1.06836
5.08	3.20154	3.16393	3.09084	3.04142	3.01837	3.00972	3.00623	3.00521	3.00415	3.00367	3.00464	3.00622	3.00828	3.01038	3.01995	3.02747	3.02403	3.016	2.9493	2.7503	2.53023	2.36212	2.22393	2.15175	2.13576	2.14086	2.12169	2.05167	1.91325	1.72293	1.52735	1.35242	1.21944	1.13459	1.08505	1.0562	1.04046	1.03123	1.02607	1.02376	1.02343	1.03702	1.06185	1.08461	1.10593	1.10394	1.088	1.07504	1.07098
5.04	3.28413	3.23474	3.13406	3.06281	3.02717	3.01283	3.00648	3.00498	3.00466	3.00478	3.00494	3.0075	3.00962	3.0128	3.02046	3.03083	3.03048	3.02328	2.97699	2.80329	2.57137	2.38537	2.24258	2.16121	2.13692	2.13786	2.12123	2.05298	1.92007	1.73509	1.53935	1.36512	1.22964	1.13949	1.08584	1.05564	1.03919	1.02977	1.02471	1.02273	1.02332	1.03596	1.06087	1.08502	1.10704	1.10882	1.09232	1.07968	1.07799
5	3.38126	3.31806	3.18671	3.08715	3.03713	3.0156	3.00725	3.0045	3.00383	3.00306	3.00451	3.00691	3.00894	3.01212	3.01938	3.03259	3.03657	3.03225	3.00577	2.86666	2.6274	2.41684	2.26778	2.17653	2.14218	2.13983	2.12276	2.05392	1.92672	1.74854	1.55291	1.38053	1.24248	1.14553	1.08879	1.05664	1.03949	1.03034	1.02486	1.02311	1.02316	1.03409	1.05836	1.08459	1.10989	1.11373	1.10004	1.08993	1.089
4.96	3.48525	3.41451	3.25525	3.12383	3.05237	3.02215	3.01018	3.00555	3.00432	3.00457	3.00403	3.00498	3.00801	3.01139	3.01596	3.0261	3.03469	3.03451	3.02402	2.92479	2.6904	2.46125	2.30085	2.19182	2.14569	2.13995	2.12577	2.05875	1.9346	1.75669	1.55892	1.38786	1.24803	1.14794	1.08936	1.0575	1.0402	1.03041	1.02482	1.0226	1.02272	1.03212	1.05678	1.0856	1.11221	1.12027	1.10643	1.09667	1.09669
4.92	3.5925	3.51808	3.33474	3.16766	3.07172	3.02889	3.01271	3.00617	3.00458	3.00535	3.00514	3.0047	3.00727	3.01015	3.01349	3.02374	3.03579	3.03958	3.03424	2.96368	2.75203	2.5131	2.33448	2.20919	2.15153	2.13936	2.12659	2.06848	1.94593	1.77171	1.57816	1.40182	1.25619	1.15193	1.09029	1.0566	1.03871	1.02878	1.02361	1.02212	1.022	1.03033	1.05546	1.08619	1.11559	1.12691	1.11193	1.10127	1.10128
4.88	3.69332	3.61718	3.41997	3.22277	3.09949	3.04062	3.01755	3.00788	3.00505	3.00508	3.00589	3.00497	3.00714	3.01083	3.01354	3.02187	3.03706	3.04517	3.04388	2.99998	2.8241	2.57524	2.37185	2.23155	2.15851	2.13836	2.12757	2.07367	1.95247	1.78297	1.59452	1.41334	1.26427	1.15843	1.093	1.0578	1.03928	1.02879	1.0234	1.02199	1.02192	1.02885	1.05505	1.08847	1.11611	1.12846	1.11532	1.10255	1.10575
4.84	3.77633	3.70895	3.51397	3.2912	3.13519	3.056	3.0227	3.00939	3.00509	3.00539	3.0045	3.0048	3.00573	3.00956	3.01269	3.01997	3.03218	3.04238	3.04331	3.0258	2.89227	2.64301	2.4201	2.26473	2.17594	2.14261	2.13105	2.08055	1.96231	1.79381	1.60691	1.42746	1.27653	1.1681	1.0997	1.06135	1.04004	1.02828	1.02263	1.02062	1.02076	1.02668	1.05386	1.08932	1.1166	1.13245	1.11665	1.09653	1.10119
4.8	3.83883	3.78587	3.60736	3.36856	3.17922	3.07501	3.0303	3.01244	3.00571	3.00437	3.00498	3.00407	3.00474	3.00714	3.01098	3.01716	3.02928	3.04154	3.04603	3.04269	2.94701	2.71208	2.47192	2.29692	2.19143	2.14776	2.13369	2.08637	1.97348	1.80685	1.61661	1.43502	1.28328	1.17313	1.10269	1.06218	1.03979	1.02776	1.0218	1.02023	1.02099	1.02621	1.05339	1.08942	1.11655	1.13609	1.12109	1.09741	1.10548
4.76	3.89315	3.85183	3.69556	3.45497	3.23608	3.10299	3.0404	3.01667	3.00753	3.00461	3.00499	3.00478	3.00458	3.00794	3.01103	3.01539	3.02648	3.04174	3.05039	3.05028	2.98564	2.77517	2.52473	2.33371	2.21013	2.15518	2.13626	2.09338	1.98666	1.82065	1.62958	1.44648	1.29297	1.17944	1.10489	1.06267	1.04017	1.02767	1.02093	1.01956	1.02077	1.02573	1.05199	1.09055	1.12033	1.13961	1.12377	1.09948	1.10733
4.72	3.93663	3.90459	3.7743	3.54595	3.30516	3.14116	3.05742	3.02211	3.00938	3.00557	3.00484	3.00407	3.00372	3.00709	3.01095	3.01551	3.02546	3.03949	3.05222	3.05525	3.01809	2.8441	2.59029	2.3824	2.24001	2.16679	2.13836	2.10068	1.99916	1.83082	1.63841	1.45709	1.30214	1.18634	1.1089	1.064	1.04082	1.02857	1.02135	1.01901	1.02023	1.02496	1.04956	1.08882	1.12041	1.1416	1.12639	1.09752	1.10481
4.68	3.97634	3.95144	3.84675	3.64021	3.38496	3.18554	3.07803	3.0316	3.0141	3.00744	3.00492	3.0049	3.00409	3.00547	3.00856	3.01263	3.02125	3.03561	3.05287	3.06011	3.04433	2.91538	2.66763	2.43466	2.27011	2.18253	2.146	2.10634	2.00485	1.8355	1.64476	1.46668	1.31477	1.1973	1.11583	1.06704	1.04129	1.0281	1.02047	1.01805	1.01966	1.02507	1.04806	1.08611	1.11975	1.14265	1.13025	1.10074	1.10477
4.64	4.00745	3.98889	3.90659	3.72875	3.47243	3.24392	3.10521	3.04219	3.01756	3.00875	3.00527	3.00484	3.00495	3.0048	3.00839	3.01211	3.01797	3.03232	3.05254	3.0616	3.05314	2.95477	2.71919	2.47317	2.29826	2.19748	2.15133	2.11327	2.01573	1.85092	1.66502	1.48496	1.32848	1.20692	1.12117	1.06971	1.04196	1.02804	1.02048	1.01722	1.01903	1.02397	1.04377	1.08188	1.12011	1.14495	1.1342	1.10748	1.11289
4.6	4.02675	4.01336	3.95232	3.81024	3.57287	3.31884	3.14537	3.05937	3.02449	3.01115	3.00495	3.00367	3.00287	3.00361	3.00738	3.01227	3.01653	3.02949	3.04995	3.0614	3.05825	2.99027	2.77859	2.52592	2.33668	2.2178	2.16257	2.12207	2.0265	1.86334	1.68135	1.50121	1.33974	1.21535	1.12657	1.07197	1.04293	1.02856	1.02053	1.01679	1.01865	1.02359	1.04056	1.0778	1.11876	1.14671	1.14071	1.11806	1.12346
4.56	4.0361	4.03069	3.98917	3.88021	3.66985	3.40543	3.19472	3.08293	3.03335	3.0132	3.00666	3.00442	3.00387	3.00482	3.00664	3.0105	3.0164	3.02495	3.0405	3.05967	3.06357	3.02418	2.85122	2.59423	2.38331	2.24417	2.17688	2.13372	2.04231	1.8783	1.69175	1.5135	1.35388	1.22699	1.13341	1.07568	1.04515	1.02908	1.0208	1.01698	1.01787	1.02275	1.03809	1.07454	1.11643	1.14669	1.14627	1.1257	1.1344
4.52	4.04363	4.04321	4.01657	3.93542	3.76174	3.50053	3.25728	3.11214	3.04556	3.01879	3.00893	3.00545	3.0063	3.00585	3.00539	3.0089	3.01347	3.01967	3.03314	3.05589	3.06837	3.0527	2.91454	2.65806	2.42901	2.27276	2.19151	2.14382	2.05634	1.89083	1.69889	1.52577	1.36854	1.23559	1.13861	1.07865	1.04602	1.02956	1.02183	1.01771	1.01827	1.02247	1.03614	1.07238	1.11606	1.14765	1.15148	1.13789	1.14743
4.48	4.04852	4.04953	4.0363	3.98086	3.84169	3.60034	3.33621	3.1519	3.06209	3.02502	3.01119	3.00718	3.00551	3.00533	3.0046	3.00796	3.01441	3.01874	3.0302	3.05315	3.06966	3.06584	2.96222	2.72029	2.47722	2.30637	2.20861	2.1531	2.06818	1.90548	1.71015	1.53638	1.38192	1.24943	1.14847	1.08408	1.04862	1.03035	1.02183	1.01757	1.01719	1.02143	1.03525	1.07307	1.11942	1.14899	1.15944	1.15163	1.1637
4.44	4.04895	4.0521	4.04877	4.01455	3.9109	3.70124	3.42782	3.20896	3.08836	3.03631	3.01563	3.008	3.00506	3.00442	3.00432	3.00751	3.0129	3.01956	3.0303	3.04709	3.0683	3.07581	3.00319	2.79128	2.53824	2.34756	2.23016	2.16386	2.08094	1.92134	1.72316	1.54541	1.38782	1.25496	1.15508	1.08838	1.05059	1.03122	1.02119	1.01626	1.01655	1.02076	1.03393	1.07209	1.1221	1.15811	1.17139	1.16622	1.17898
4.4	4.0501	4.05498	4.05772	4.04077	3.96824	3.79722	3.5297	3.27493	3.12062	3.04896	3.01954	3.00926	3.00569	3.00535	3.00419	3.00523	3.01127	3.01953	3.0285	3.04115	3.06652	3.07938	3.02731	2.84609	2.59244	2.38515	2.25297	2.17643	2.09437	1.93976	1.73733	1.54926	1.38745	1.2576	1.15979	1.09211	1.05277	1.03267	1.02221	1.01676	1.0167	1.02119	1.03309	1.06941	1.12091	1.1562	1.17548	1.17903	1.191
4.36	4.0536	4.05969	4.06333	4.05945	4.01549	3.88358	3.638	3.36055	3.166	3.06877	3.02845	3.01307	3.0071	3.00602	3.00529	3.00534	3.00966	3.01791	3.02531	3.03602	3.05888	3.07659	3.04704	2.89532	2.6471	2.42646	2.27634	2.18956	2.10474	1.95231	1.74696	1.55233	1.39053	1.26003	1.16258	1.09457	1.05339	1.03282	1.02221	1.01641	1.01601	1.02109	1.03166	1.06683	1.12211	1.16759	1.1916	1.18805	1.19257
4.32	4.06074	4.06592	4.07062	4.073	4.04948	3.9542	3.74548	3.4625	3.22617	3.09758	3.04043	3.01757	3.00913	3.00617	3.00538	3.00553	3.00891	3.01533	3.02652	3.03756	3.05098	3.07038	3.05929	2.94259	2.70637	2.47193	2.30816	2.2094	2.12115	1.96874	1.75743	1.55774	1.3959	1.26356	1.16346	1.09646	1.05529	1.03318	1.02212	1.01682	1.01662	1.02111	1.03073	1.06404	1.12037	1.1721	1.20408	1.19782	1.19684
4.28	4.07331	4.0754	4.07764	4.08171	4.07336	4.01076	3.84509	3.57225	3.30256	3.13509	3.05692	3.02431	3.01057	3.00611	3.00551	3.00463	3.00647	3.01333	3.02487	3.03799	3.04999	3.06664	3.06449	2.98467	2.77778	2.52643	2.34729	2.23949	2.14296	1.9868	1.77076	1.56718	1.40367	1.27072	1.16959	1.10015	1.05698	1.03347	1.02161	1.01576	1.01542	1.02093	1.03046	1.05975	1.11197	1.16982	1.20813	1.20454	1.20167
4.24	4.09581	4.09505	4.09041	4.09119	4.08949	4.05388	3.93089	3.6864	3.39703	3.18766	3.08045	3.03368	3.01528	3.00902	3.00628	3.00495	3.00568	3.01117	3.02209	3.03684	3.05059	3.06344	3.06405	3.01406	2.83573	2.57862	2.38513	2.26662	2.16544	2.00764	1.78455	1.57251	1.40791	1.27632	1.17289	1.10191	1.05827	1.03402	1.02171	1.01564	1.0147	1.01923	1.02919	1.05566	1.10718	1.1674	1.20912	1.21076	1.2123
4.2	4.12605	4.12133	4.1083	4.10361	4.10257	4.08493	4.00051	3.79896	3.50613	3.25411	3.11173	3.04689	3.01899	3.00873	3.00567	3.00379	3.00494	3.01005	3.01856	3.03253	3.04746	3.05719	3.05853	3.03044	2.8862	2.64252	2.43091	2.29201	2.18644	2.02918	1.80038	1.5823	1.41784	1.28395	1.17804	1.10569	1.05993	1.03431	1.02143	1.01526	1.0138	1.01806	1.0274	1.0514	1.10285	1.16384	1.20647	1.21136	1.21117
4.16	4.16603	4.1573	4.13338	4.11889	4.11578	4.10961	4.0563	3.90011	3.62254	3.33476	3.15364	3.06507	3.02714	3.01233	3.00594	3.00445	3.00397	3.00742	3.01532	3.02912	3.04452	3.0563	3.06486	3.04926	2.94454	2.71989	2.48569	2.32627	2.21551	2.06266	1.82868	1.59702	1.42374	1.28971	1.18284	1.10747	1.06096	1.0349	1.02157	1.0152	1.01365	1.01751	1.02596	1.04732	1.09936	1.16272	1.20497	1.21617	1.2192
4.12	4.22868	4.2119	4.17164	4.14264	4.13063	4.12624	4.1016	3.99009	3.74606	3.44089	3.21197	3.09116	3.03833	3.01612	3.00748	3.00523	3.00547	3.00707	3.01273	3.02507	3.04218	3.05714	3.06724	3.06248	2.98742	2.78789	2.54523	2.36958	2.25011	2.09646	1.86132	1.61653	1.43197	1.29861	1.19154	1.11337	1.06443	1.03658	1.022	1.01508	1.01299	1.01693	1.02507	1.04559	1.09779	1.16231	1.2038	1.22008	1.22808
4.08	4.31098	4.28555	4.22264	4.17243	4.1493	4.14184	4.12634	4.05911	3.86187	3.55814	3.28678	3.12824	3.05425	3.02332	3.01082	3.00654	3.00466	3.00527	3.01099	3.02284	3.03823	3.05221	3.06464	3.07018	3.02446	2.85369	2.60994	2.41799	2.2851	2.13038	1.89379	1.6386	1.44324	1.30421	1.19491	1.11514	1.06525	1.03725	1.02286	1.01586	1.01327	1.01679	1.02485	1.04419	1.09524	1.15761	1.19633	1.21468	1.23171
4.04	4.41923	4.38035	4.29036	4.21215	4.16991	4.15588	4.14898	4.11337	3.97118	3.68844	3.38404	3.17848	3.07731	3.03354	3.01583	3.00913	3.00624	3.00533	3.00936	3.01924	3.03544	3.04836	3.06082	3.073	3.05043	2.91512	2.6751	2.4636	2.31649	2.16187	1.92912	1.66526	1.45708	1.31307	1.20146	1.12062	1.06947	1.03989	1.02421	1.01643	1.01302	1.01626	1.02573	1.04513	1.09478	1.15563	1.19117	1.21396	1.2388
4	4.53035	4.48346	4.37295	4.26992	4.20581	4.17814	4.17061	4.15148	4.05729	3.81663	3.49419	3.24447	3.10885	3.04669	3.02083	3.0105	3.00699	3.00501	3.00715	3.01672	3.03316	3.05115	3.06527	3.08011	3.07011	2.96635	2.74972	2.52512	2.36196	2.20242	1.96636	1.69384	1.47418	1.32132	1.20833	1.12582	1.07277	1.04151	1.02461	1.01633	1.01282	1.0166	1.02748	1.04755	1.0942	1.15346	1.19217	1.2192	1.25114
3.96	4.65551	4.60206	4.47158	4.3385	4.24701	4.20364	4.19005	4.17835	4.12388	3.93728	3.62426	3.32991	3.15128	3.06541	3.02854	3.01399	3.00659	3.00349	3.00518	3.01265	3.02837	3.04813	3.06311	3.08363	3.08319	3.00725	2.81607	2.58317	2.40854	2.24672	2.00568	1.71803	1.48442	1.32426	1.21122	1.1298	1.0761	1.04348	1.02579	1.01671	1.01291	1.01626	1.02859	1.04764	1.08919	1.14663	1.18875	1.22509	1.26158
3.92	4.76853	4.71474	4.56943	4.41673	4.29995	4.2316	4.20558	4.19809	4.17005	4.04082	3.7579	3.43338	3.2068	3.09137	3.03953	3.01752	3.00958	3.00664	3.00558	3.01164	3.02666	3.04538	3.06339	3.08348	3.09287	3.04492	2.87974	2.64954	2.4626	2.29288	2.05016	1.74882	1.49898	1.33133	1.21671	1.13484	1.08045	1.04639	1.02725	1.01728	1.01288	1.01542	1.02766	1.04677	1.0854	1.14341	1.19115	1.23039	1.26763
3.88	4.85757	4.81226	4.67109	4.49988	4.36304	4.27069	4.22739	4.21402	4.19787	4.12202	3.89167	3.55581	3.28103	3.12538	3.05384	3.02415	3.0113	3.00652	3.00618	3.00958	3.02142	3.04315	3.06643	3.08707	3.10607	3.08004	2.94792	2.72915	2.52398	2.34536	2.10327	1.79096	1.52026	1.3394	1.22075	1.13859	1.08298	1.04784	1.0279	1.01791	1.01332	1.01472	1.02689	1.0463	1.08167	1.13665	1.1874	1.2331	1.27403
3.84	4.91767	4.88529	4.76159	4.58849	4.43338	4.32024	4.25646	4.23137	4.22136	4.17911	4.00963	3.69064	3.37203	3.17047	3.07302	3.03166	3.01414	3.00728	3.00594	3.0077	3.01656	3.0386	3.06437	3.08402	3.11003	3.10218	3.00025	2.79897	2.58216	2.3991	2.16135	1.83907	1.54684	1.35147	1.2274	1.14267	1.08582	1.04896	1.02779	1.01753	1.01269	1.01365	1.02494	1.04415	1.07822	1.13491	1.193	1.24127	1.28038
3.8	4.9548	4.9358	4.84553	4.68399	4.51004	4.37841	4.29417	4.25428	4.24259	4.21811	4.10838	3.83279	3.48698	3.23393	3.10205	3.0425	3.0183	3.00806	3.00513	3.00478	3.0122	3.03318	3.06166	3.08443	3.11235	3.11757	3.04192	2.85677	2.63605	2.45429	2.22432	1.89368	1.57543	1.3601	1.23052	1.1462	1.08905	1.05129	1.02919	1.01825	1.01319	1.01366	1.02414	1.04333	1.07685	1.13426	1.19572	1.24693	1.28609
3.76	4.97379	4.96488	4.90668	4.76891	4.59212	4.43865	4.33569	4.27956	4.25646	4.24039	4.17784	3.96469	3.61716	3.31424	3.13873	3.05806	3.02487	3.01167	3.00651	3.00594	3.01056	3.02828	3.05556	3.08116	3.10341	3.11206	3.06425	2.91722	2.70442	2.51148	2.28074	1.94372	1.60575	1.3735	1.23522	1.14913	1.09152	1.05336	1.03098	1.01922	1.01374	1.01338	1.02227	1.04101	1.07411	1.13365	1.19583	1.24252	1.28472
3.72	4.98154	4.97995	4.94516	4.84788	4.68574	4.51735	4.39216	4.31386	4.27562	4.26212	4.22549	4.07733	3.76514	3.42151	3.19453	3.08227	3.03451	3.01552	3.00755	3.00476	3.00741	3.01923	3.04676	3.07719	3.09798	3.11397	3.08398	2.9681	2.78027	2.57753	2.35	2.01146	1.6464	1.39267	1.24494	1.15314	1.0938	1.05455	1.0312	1.0191	1.01368	1.01302	1.0218	1.04128	1.07385	1.13344	1.19508	1.23856	1.28166
3.68	4.98525	4.98804	4.97029	4.90541	4.77162	4.60142	4.45744	4.36272	4.31077	4.28635	4.26188	4.16561	3.90563	3.54539	3.26375	3.11472	3.04877	3.02127	3.01045	3.00641	3.00656	3.01511	3.04145	3.07466	3.09955	3.11718	3.09607	3.00254	2.83057	2.6295	2.41918	2.08895	1.69517	1.41539	1.25421	1.15748	1.098	1.05758	1.03338	1.02001	1.01359	1.01269	1.02164	1.04136	1.07389	1.13393	1.19527	1.23442	1.27677
3.64	4.99086	4.99138	4.98406	4.94624	4.84584	4.68916	4.53169	4.41621	4.34582	4.31116	4.2932	4.23561	4.03542	3.68848	3.35719	3.15763	3.06409	3.02545	3.01089	3.00663	3.0056	3.01196	3.03386	3.06761	3.09756	3.11884	3.11402	3.04624	2.88764	2.68362	2.48193	2.16213	1.74973	1.44411	1.26858	1.16568	1.10274	1.06087	1.03461	1.02086	1.01442	1.01239	1.02025	1.04226	1.07706	1.13723	1.19743	1.23367	1.27872
3.6	4.99235	4.99394	4.98915	4.96994	4.90623	4.77831	4.61687	4.48361	4.39554	4.34934	4.3267	4.29126	4.14998	3.83656	3.47394	3.22004	3.09253	3.03711	3.01594	3.00865	3.00583	3.00896	3.02503	3.05862	3.09363	3.11863	3.12317	3.07232	2.94025	2.74792	2.54231	2.23645	1.81409	1.47561	1.27955	1.1698	1.10403	1.06139	1.03532	1.0212	1.01424	1.01195	1.01868	1.04061	1.07708	1.13609	1.19753	1.23064	1.27712
3.56	4.99136	4.99388	4.99302	4.98464	4.94802	4.85393	4.70542	4.56011	4.4541	4.39393	4.3623	4.33565	4.24347	3.98454	3.6122	3.3016	3.12985	3.05252	3.02249	3.01002	3.00587	3.00676	3.01822	3.04949	3.08944	3.11642	3.12541	3.08607	2.97963	2.81413	2.61168	2.31848	1.89416	1.51753	1.29631	1.17822	1.10857	1.06411	1.03675	1.02132	1.01422	1.01237	1.01825	1.04055	1.07788	1.13376	1.18947	1.22098	1.2677
3.52	4.99073	4.99535	4.99493	4.99218	4.97313	4.91266	4.79329	4.64805	4.52658	4.44838	4.40552	4.38062	4.32411	4.12726	3.76979	3.41241	3.18338	3.07354	3.03005	3.01309	3.00666	3.00543	3.01541	3.04279	3.08282	3.11211	3.12352	3.0985	3.01284	2.86147	2.66617	2.39664	1.97411	1.56637	1.31516	1.1838	1.1106	1.06664	1.03845	1.02241	1.01512	1.01262	1.01713	1.03853	1.07728	1.12946	1.18418	1.21597	1.26858
3.48	4.9959	4.99716	4.99686	4.99472	4.98545	4.95157	4.86889	4.74188	4.61208	4.51936	4.46152	4.42829	4.39283	4.25402	3.93256	3.54515	3.25814	3.10833	3.04323	3.01757	3.00816	3.00649	3.01223	3.03119	3.07028	3.11085	3.12998	3.11265	3.04482	2.91209	2.72491	2.46766	2.05237	1.62032	1.34233	1.19543	1.11685	1.07014	1.04128	1.0242	1.01517	1.0127	1.01617	1.03551	1.07461	1.12711	1.18204	1.21622	1.2671
3.44	4.99137	4.99301	4.99544	4.99441	4.98944	4.97464	4.92463	4.82286	4.69819	4.59261	4.52222	4.48002	4.45311	4.3653	4.10183	3.70799	3.36242	3.15707	3.06276	3.02604	3.0124	3.00664	3.00848	3.02348	3.05956	3.10632	3.13414	3.12718	3.07643	2.9691	2.80518	2.55966	2.14987	1.68974	1.37523	1.20938	1.12322	1.07444	1.04355	1.02531	1.0161	1.01303	1.01629	1.03404	1.0719	1.12625	1.18516	1.22146	1.27202
3.4	4.9951	4.99866	5	5.00003	4.9968	4.99063	4.96379	4.8942	4.78438	4.66997	4.58563	4.53219	4.49993	4.44671	4.24989	3.87577	3.48655	3.22299	3.09163	3.03598	3.0152	3.00851	3.00756	3.01725	3.04982	3.09679	3.13323	3.13738	3.09562	3.00238	2.8579	2.63601	2.24671	1.76786	1.41401	1.2256	1.13094	1.07788	1.04559	1.0259	1.01621	1.01252	1.01552	1.03244	1.07004	1.12504	1.18768	1.22768	1.27791
3.36	5.00174	5.00328	5.00186	4.99839	4.99702	4.99217	4.9773	4.93926	4.85537	4.74858	4.65512	4.58431	4.54168	4.50352	4.372	4.054	3.64638	3.32231	3.13714	3.05487	3.0214	3.00993	3.00742	3.01468	3.03934	3.08441	3.12904	3.14168	3.11284	3.03801	2.90862	2.70193	2.33658	1.84754	1.45926	1.24635	1.14048	1.08294	1.04828	1.02759	1.01712	1.01344	1.0158	1.03161	1.06993	1.1273	1.19267	1.23268	1.28032
3.32	5.01051	5.00957	5.00513	5.00076	4.99848	4.99455	4.98898	4.96828	4.91476	4.82259	4.72788	4.65026	4.59087	4.54912	4.4673	4.21729	3.81386	3.43842	3.19703	3.08014	3.03136	3.01356	3.00673	3.00992	3.02826	3.07151	3.12732	3.15066	3.13079	3.07107	2.96033	2.77624	2.42745	1.93135	1.51273	1.27057	1.14909	1.086	1.04989	1.02828	1.01696	1.01308	1.0152	1.03064	1.07071	1.13196	1.20212	1.24359	1.28507
3.28	5.04114	5.03306	5.01537	5.0054	4.99916	4.99614	4.99117	4.98352	4.95133	4.88401	4.7918	4.70943	4.64183	4.59026	4.53461	4.35373	3.99059	3.58464	3.28373	3.11924	3.04592	3.01826	3.00838	3.0079	3.02154	3.06111	3.11905	3.15588	3.15144	3.10446	3.01192	2.8542	2.52972	2.03307	1.58065	1.3021	1.16085	1.09079	1.05308	1.0308	1.01793	1.01325	1.01512	1.03059	1.07221	1.13959	1.22167	1.26306	1.29337
3.24	5.10192	5.08226	5.04393	5.02181	5.00835	5.0004	4.99458	4.98888	4.97335	4.92877	4.84908	4.77037	4.70376	4.64556	4.5898	4.46567	4.16234	3.74641	3.39187	3.17285	3.06906	3.02698	3.0114	3.0074	3.01718	3.05046	3.1048	3.154	3.16399	3.13039	3.05228	2.91064	2.61334	2.13373	1.65494	1.33801	1.1765	1.09772	1.05581	1.03149	1.01857	1.01343	1.01429	1.02935	1.07321	1.14849	1.24183	1.28912	1.3111
3.2	5.22597	5.18657	5.10563	5.0464	5.01581	5.00404	4.99868	4.99284	4.98502	4.96097	4.90205	4.82261	4.75324	4.69011	4.63767	4.55946	4.32696	3.93133	3.53541	3.25307	3.10303	3.03958	3.016	3.00925	3.01315	3.03645	3.08839	3.1494	3.17674	3.16017	3.09291	2.96408	2.70019	2.23546	1.73091	1.38152	1.19843	1.10851	1.06067	1.03369	1.019	1.01383	1.0152	1.03026	1.07512	1.15358	1.25245	1.3091	1.32801
3.16	5.40546	5.33605	5.19439	5.08916	5.03571	5.01354	5.00312	4.99541	4.98828	4.97526	4.9369	4.8661	4.79457	4.73534	4.67923	4.61817	4.45079	4.10564	3.69438	3.36026	3.15624	3.06152	3.02478	3.01046	3.0091	3.02619	3.07501	3.14167	3.18056	3.17591	3.12276	3.01945	2.79625	2.34901	1.81897	1.43078	1.2195	1.11682	1.06391	1.03508	1.0198	1.01407	1.01564	1.02975	1.07465	1.15272	1.25312	1.31755	1.3367
3.12	5.62143	5.52933	5.32596	5.16002	5.06826	5.02601	5.00699	4.99932	4.99248	4.98185	4.96069	4.90832	4.83555	4.76508	4.70314	4.64627	4.53837	4.25859	3.85472	3.48563	3.22742	3.09271	3.03603	3.01505	3.00888	3.02025	3.06165	3.12825	3.1809	3.18783	3.14489	3.05387	2.8672	2.45822	1.92383	1.50056	1.25199	1.12954	1.07004	1.03867	1.02179	1.01496	1.01559	1.0291	1.07143	1.15003	1.25567	1.31918	1.33574
3.08	5.81098	5.72244	5.49015	5.25938	5.11645	5.0456	5.01451	5.00268	4.99505	4.98729	4.97578	4.94017	4.86924	4.79742	4.73417	4.67325	4.59282	4.37714	4.00634	3.62028	3.31788	3.13791	3.05623	3.02255	3.01127	3.01537	3.04524	3.10935	3.17668	3.20248	3.17753	3.10102	2.93598	2.56324	2.02947	1.57275	1.2888	1.14625	1.07857	1.04242	1.02307	1.01498	1.0153	1.02768	1.06841	1.14717	1.25681	1.32001	1.33481
3.04	5.96617	5.89748	5.66835	5.38938	5.18465	5.07421	5.02863	5.00913	5.00005	4.99208	4.98343	4.96496	4.91148	4.83242	4.76056	4.69337	4.62667	4.47391	4.14817	3.75864	3.42229	3.19325	3.07892	3.0308	3.01278	3.01162	3.03159	3.08871	3.16627	3.20681	3.19467	3.13745	3.00453	2.66462	2.12374	1.64018	1.32864	1.16374	1.08558	1.04589	1.02475	1.01546	1.01569	1.02713	1.06508	1.14461	1.25486	1.3182	1.33247
3	6.08829	6.03489	5.84746	5.55652	5.29078	5.12743	5.0498	5.01659	5.0024	4.99577	4.98672	4.97691	4.94423	4.87209	4.79257	4.72125	4.6561	4.548	4.27862	3.89282	3.53597	3.26699	3.11282	3.04439	3.01768	3.01028	3.02321	3.07268	3.14896	3.19812	3.19454	3.14868	3.04423	2.75323	2.22899	1.72145	1.37809	1.18757	1.09586	1.0503	1.02746	1.01677	1.01599	1.02708	1.06357	1.14216	1.2556	1.32378	1.33768
2.96	6.18052	6.14697	6.00548	5.74163	5.43472	5.20833	5.08775	5.03334	5.01117	5.00183	4.99415	4.98465	4.96561	4.91133	4.8302	4.74901	4.67817	4.59571	4.38933	4.02711	3.65413	3.35608	3.15999	3.06332	3.02461	3.0119	3.01773	3.05436	3.12493	3.18964	3.20513	3.16343	3.07052	2.82839	2.34063	1.81605	1.43652	1.21447	1.10635	1.05414	1.02875	1.01672	1.01635	1.02687	1.06218	1.14092	1.25737	1.33274	1.3502
2.92	6.2528	6.23165	6.129	5.91662	5.6086	5.31924	5.14248	5.05743	5.02086	5.0056	4.99776	4.98938	4.97589	4.94236	4.87241	4.78705	4.71205	4.63558	4.48267	4.16245	3.7759	3.4477	3.21637	3.09261	3.03713	3.01474	3.01298	3.03683	3.10103	3.17779	3.21182	3.18914	3.11147	2.90824	2.45536	1.91938	1.50538	1.24912	1.12091	1.06111	1.0322	1.01814	1.01668	1.02674	1.06082	1.13858	1.25744	1.34334	1.3638
2.88	6.3351	6.31541	6.23327	6.07385	5.80636	5.47962	5.23132	5.0973	5.0359	5.01129	4.99985	4.99417	4.98285	4.9614	4.90848	4.82886	4.74788	4.66509	4.5462	4.28516	3.89921	3.54215	3.28088	3.12441	3.05026	3.01962	3.01245	3.0274	3.08197	3.15975	3.20616	3.19914	3.13802	2.97054	2.56058	2.01525	1.57219	1.28739	1.13619	1.06674	1.03487	1.01923	1.01723	1.0275	1.06017	1.13397	1.24967	1.3444	1.37626
2.84	6.45445	6.42245	6.33417	6.20411	5.98722	5.67191	5.3605	5.16086	5.06419	5.02331	5.00606	4.99968	4.98969	4.97421	4.93354	4.86167	4.78469	4.71416	4.61371	4.3987	4.02791	3.64202	3.35073	3.16528	3.06857	3.02746	3.01242	3.0185	3.06241	3.13853	3.19781	3.20886	3.16238	3.02407	2.65586	2.10809	1.63971	1.33086	1.15839	1.07598	1.03783	1.02034	1.01726	1.0273	1.05964	1.12859	1.24075	1.34756	1.38793
2.8	6.57538	6.54312	6.44291	6.31524	6.14528	5.8753	5.53481	5.26163	5.1116	5.04326	5.01441	5.00052	4.99253	4.98085	4.95256	4.89626	4.82072	4.748	4.6601	4.49203	4.1639	3.75781	3.43084	3.2156	3.09339	3.03686	3.01549	3.01327	3.0426	3.10892	3.18226	3.21236	3.18311	3.07625	2.75071	2.19754	1.7004	1.37142	1.17947	1.08548	1.04189	1.02164	1.01686	1.02615	1.05896	1.12446	1.23098	1.34386	1.38913
2.76	6.71124	6.67515	6.56516	6.42994	6.27712	6.06125	5.74105	5.41064	5.18646	5.07651	5.02876	5.00738	4.99756	4.98823	4.97052	4.93095	4.85989	4.78381	4.71134	4.58189	4.29406	3.88224	3.51998	3.27661	3.12906	3.05307	3.02118	3.01249	3.03077	3.08942	3.16583	3.20586	3.19677	3.11911	2.84046	2.30717	1.78429	1.42356	1.20854	1.09819	1.04757	1.02445	1.01824	1.02697	1.05913	1.1234	1.23115	1.34682	1.39323
2.72	6.81219	6.78537	6.68568	6.54655	6.39702	6.22062	5.94881	5.59957	5.30311	5.13061	5.05114	5.01948	5.00538	4.99875	4.98526	4.9569	4.90339	4.82985	4.75496	4.64666	4.41553	4.02688	3.62932	3.34674	3.17005	3.07296	3.02916	3.0143	3.02359	3.07019	3.14428	3.19804	3.19981	3.13566	2.91255	2.42317	1.87654	1.47867	1.23871	1.11263	1.05352	1.02635	1.0182	1.02662	1.05955	1.12371	1.2303	1.34854	1.39401
2.68	6.8896	6.86905	6.78988	6.66909	6.52411	6.36845	6.14986	5.82454	5.47063	5.21943	5.09039	5.0337	5.0103	5.00023	4.99011	4.97442	4.93521	4.86923	4.79562	4.70489	4.5281	4.17616	3.75029	3.42253	3.21583	3.0972	3.03951	3.01716	3.01714	3.04917	3.11584	3.18484	3.20843	3.16323	2.9782	2.52706	1.96189	1.53518	1.2739	1.13023	1.06051	1.02931	1.01871	1.02781	1.06267	1.12876	1.23747	1.35825	1.4003
2.64	6.94235	6.92702	6.86806	6.76711	6.63244	6.48225	6.30676	6.04454	5.68246	5.35363	5.15555	5.06221	5.02333	5.0069	4.99824	4.98418	4.96031	4.91019	4.83765	4.7572	4.61724	4.31933	3.89027	3.51765	3.27805	3.1342	3.05827	3.02454	3.01488	3.03317	3.09134	3.16935	3.20924	3.18936	3.04977	2.63347	2.06035	1.60769	1.32041	1.15445	1.07175	1.0344	1.02023	1.0279	1.06362	1.13395	1.24925	1.37208	1.40264
2.6	6.95605	6.95654	6.92577	6.85204	6.74006	6.60006	6.44163	6.23674	5.91897	5.54166	5.25939	5.10968	5.04309	5.01391	5.00223	4.99301	4.97793	4.94458	4.88108	4.80511	4.69882	4.46634	4.05565	3.63104	3.34169	3.1702	3.07677	3.03182	3.01573	3.0256	3.07399	3.14735	3.20034	3.2067	3.10503	2.72574	2.15661	1.67573	1.3594	1.17595	1.08064	1.03805	1.02126	1.02963	1.0652	1.1393	1.26235	1.38928	1.41185
2.56	6.96915	6.965	6.94913	6.90693	6.82909	6.71235	6.57031	6.3979	6.14531	5.77201	5.41279	5.18617	5.07445	5.02934	5.00873	4.99892	4.98741	4.96922	4.92536	4.85255	4.76314	4.59195	4.23495	3.77727	3.42279	3.21826	3.10454	3.04538	3.0207	3.02015	3.054	3.12171	3.18853	3.20955	3.13325	2.80705	2.25936	1.75627	1.41341	1.20735	1.09502	1.04349	1.02262	1.02997	1.06563	1.14184	1.26988	1.40449	1.4218
2.52	6.97734	6.98216	6.97095	6.94441	6.89069	6.80573	6.68265	6.53322	6.33306	6.01691	5.62661	5.31118	5.13434	5.05377	5.01935	5.00142	4.9928	4.9789	4.95154	4.89466	4.81175	4.68405	4.39981	3.94847	3.53369	3.27754	3.13756	3.06257	3.02752	3.01721	3.03719	3.0968	3.16886	3.20566	3.15857	2.88419	2.35933	1.83224	1.46089	1.23692	1.11023	1.05001	1.02509	1.0301	1.06498	1.14293	1.2803	1.41525	1.4298
2.48	6.98252	6.98627	6.98347	6.97173	6.94183	6.87909	6.78068	6.64799	6.48621	6.24108	5.86947	5.48611	5.22624	5.09672	5.03756	5.01199	4.99989	4.98957	4.97002	4.9282	4.85971	4.75685	4.53535	4.11941	3.66623	3.353	3.17813	3.08385	3.03568	3.01825	3.02823	3.07881	3.15172	3.19771	3.18246	2.97549	2.46633	1.91721	1.51982	1.27213	1.12854	1.05818	1.02829	1.03055	1.06589	1.14613	1.28557	1.42429	1.4404
2.44	6.98862	6.99337	6.9897	6.98485	6.97075	6.9288	6.85646	6.75506	6.61783	6.42758	6.12399	5.71872	5.36686	5.16429	5.06742	5.02431	5.00856	4.99797	4.98145	4.95598	4.9025	4.81835	4.65385	4.29818	3.82408	3.44707	3.2272	3.10925	3.04887	3.02268	3.02239	3.06021	3.12946	3.18944	3.19841	3.04112	2.57096	2.00769	1.58465	1.31028	1.1494	1.06763	1.03191	1.0318	1.06738	1.15089	1.29277	1.42938	1.43936
2.4	7.00166	7.00306	6.996	6.98791	6.97742	6.95294	6.90753	6.83385	6.72343	6.57273	6.33921	5.97327	5.56408	5.26895	5.11537	5.04658	5.01543	4.99913	4.98941	4.97457	4.93654	4.86927	4.74026	4.45686	3.99511	3.56182	3.29154	3.14435	3.06743	3.03016	3.01898	3.0405	3.10201	3.1732	3.19653	3.08449	2.66287	2.08525	1.63364	1.34325	1.17098	1.07792	1.03609	1.03147	1.06653	1.15222	1.29467	1.43889	1.44679
2.36	7.06858	7.05801	7.02634	7.00668	6.99432	6.97926	6.95112	6.89239	6.804	6.68112	6.50239	6.21209	5.80473	5.42739	5.19633	5.08352	5.0322	5.00956	4.99849	4.98497	4.96059	4.90784	4.81672	4.60705	4.18589	3.70279	3.36571	3.18374	3.08763	3.03982	3.0216	3.03174	3.08171	3.15079	3.18572	3.121	2.76177	2.17335	1.68903	1.38476	1.19917	1.09304	1.04213	1.03264	1.06633	1.15426	1.30324	1.44887	1.4489
2.32	7.28387	7.23008	7.11347	7.04017	7.00632	6.9894	6.97055	6.93167	6.86679	6.77108	6.63097	6.41016	6.05071	5.62904	5.30847	5.13532	5.05527	5.02232	5.00539	4.99282	4.97536	4.9399	4.86653	4.71029	4.36482	3.86802	3.4637	3.23294	3.11412	3.05274	3.02607	3.02671	3.06371	3.12955	3.18151	3.15049	2.8475	2.27478	1.7578	1.42633	1.224	1.107	1.04969	1.03482	1.06538	1.15426	1.30572	1.45062	1.45319
2.28	7.65585	7.54995	7.3118	7.13397	7.0435	7.00644	6.98561	6.96214	6.9167	6.84727	6.73751	6.57109	6.28854	5.87464	5.47393	5.21876	5.09262	5.03709	5.01328	4.99779	4.98238	4.95851	4.90151	4.78629	4.52409	4.05724	3.59112	3.29956	3.14759	3.06849	3.03123	3.0218	3.04585	3.10803	3.17637	3.16982	2.91905	2.37142	1.82851	1.46643	1.24811	1.12119	1.05601	1.03527	1.06506	1.15577	1.30852	1.45231	1.45526
2.24	8.01866	7.90886	7.60728	7.30766	7.12514	7.04009	7.00273	6.98105	6.95249	6.90216	6.8205	6.69419	6.48544	6.13382	5.69177	5.34469	5.15098	5.06171	5.02338	5.00846	4.9942	4.97343	4.92937	4.83825	4.6336	4.23241	3.74193	3.38023	3.18519	3.08829	3.04121	3.02365	3.03706	3.08994	3.15499	3.16084	2.96146	2.45872	1.9063	1.51678	1.27815	1.13815	1.06415	1.03707	1.06484	1.15718	1.31622	1.46652	1.4627
2.2	8.31973	8.23092	7.94733	7.57003	7.26549	7.10459	7.03309	6.99892	6.9747	6.939	6.88036	6.78349	6.62757	6.3623	5.9506	5.52661	5.24245	5.10395	5.04178	5.01514	4.99929	4.98194	4.95043	4.88219	4.72829	4.39819	3.90907	3.48326	3.23491	3.11548	3.05517	3.02655	3.02682	3.06809	3.13326	3.16588	3.03008	2.56322	1.98588	1.5651	1.31031	1.15744	1.07351	1.0406	1.06635	1.15867	1.31954	1.47308	1.46611
2.16	8.53416	8.47233	8.25605	7.90273	7.50996	7.23137	7.08626	7.0246	6.99604	6.96884	6.92887	6.86256	6.74211	6.54091	6.20495	5.75713	5.38378	5.16832	5.06931	5.02696	5.00848	4.99152	4.96991	4.91868	4.80119	4.52892	4.06871	3.5999	3.29688	3.14261	3.06682	3.03096	3.02479	3.05054	3.1099	3.16013	3.06478	2.63509	2.05359	1.61056	1.33777	1.17517	1.08403	1.04448	1.07158	1.17053	1.33173	1.47789	1.46205
2.12	8.70911	8.66714	8.51538	8.2397	7.84181	7.44636	7.19104	7.06588	7.01656	6.9901	6.96513	6.91447	6.82948	6.68539	6.43374	6.02745	5.58055	5.26969	5.11079	5.04326	5.01339	4.99678	4.97788	4.93888	4.85531	4.64811	4.24413	3.75086	3.37989	3.17998	3.0841	3.04	3.02431	3.03809	3.09283	3.14654	3.07292	2.68834	2.11834	1.65477	1.36515	1.19437	1.09553	1.04867	1.07472	1.1769	1.33402	1.47526	1.45536
2.08	8.82071	8.80332	8.7012	8.50293	8.18742	7.77029	7.38969	7.15694	7.05343	7.01076	6.98458	6.95353	6.89509	6.79086	6.61437	6.29807	5.84297	5.43039	5.18609	5.07735	5.03021	5.00839	4.99296	4.9668	4.90678	4.75397	4.40813	3.90574	3.47708	3.22616	3.10518	3.05002	3.02552	3.0287	3.07152	3.12818	3.08939	2.76324	2.20019	1.70562	1.39518	1.21462	1.10744	1.05379	1.07619	1.17845	1.33792	1.48475	1.45758
2.04	8.90612	8.89127	8.82612	8.69311	8.47098	8.12015	7.69	7.33309	7.13465	7.04608	7.00724	6.97838	6.93802	6.86779	6.745	6.51972	6.12321	5.64985	5.30308	5.12618	5.04867	5.0178	5.00192	4.98077	4.93797	4.83192	4.55844	4.08303	3.6	3.28586	3.1294	3.06104	3.03027	3.02275	3.05055	3.10452	3.1031	2.83466	2.28063	1.75908	1.42393	1.23327	1.12019	1.06096	1.07748	1.18046	1.34616	1.4905	1.45471
2	8.94389	8.93746	8.901	8.81845	8.6741	8.42989	8.05561	7.62532	7.28929	7.11082	7.03447	7.00088	6.96977	6.92512	6.84181	6.6831	6.39238	5.93435	5.4864	5.21293	5.08494	5.0306	5.00843	4.99383	4.96226	4.89078	4.69857	4.27277	3.75182	3.36875	3.16792	3.07585	3.0363	3.02212	3.03849	3.08899	3.10743	2.88473	2.34803	1.80424	1.44722	1.24665	1.12998	1.06648	1.07937	1.18599	1.3547	1.49975	1.45027
1.96	8.95904	8.96511	8.95025	8.90356	8.81737	8.66439	8.39028	7.98882	7.55372	7.24379	7.09327	7.02827	6.99287	6.95975	6.90919	6.80379	6.59437	6.21728	5.73164	5.34926	5.1484	5.05893	5.02237	5.0028	4.97895	4.92891	4.79551	4.45199	3.92588	3.47364	3.2171	3.09712	3.04532	3.02415	3.02781	3.06779	3.09754	2.92249	2.4171	1.85433	1.47419	1.25903	1.139	1.07305	1.07878	1.18028	1.3548	1.50007	1.43224
1.92	8.97018	8.97411	8.97158	8.9523	8.90525	8.81041	8.63957	8.34696	7.92221	7.4965	7.21413	7.08195	7.02118	6.9854	6.94641	6.88089	6.74728	6.47544	6.02259	5.55043	5.24513	5.10049	5.03916	5.01426	4.99486	4.96017	4.87438	4.62726	4.13284	3.61377	3.28607	3.12829	3.05791	3.02961	3.02435	3.05214	3.08138	2.95503	2.49269	1.91626	1.50669	1.27594	1.15204	1.07974	1.08015	1.18384	1.36975	1.51817	1.43514
1.88	9.02346	9.02211	9.00358	8.98379	8.95425	8.89655	8.7973	8.61131	8.29331	7.84899	7.43429	7.18099	7.06338	7.01107	6.97892	6.93658	6.84986	6.67171	6.3215	5.82523	5.40575	5.17022	5.06679	5.02435	5.00487	4.98376	4.92739	4.75629	4.33816	3.78826	3.37992	3.16836	3.07491	3.03629	3.02478	3.04121	3.07227	2.98852	2.57164	1.98473	1.54366	1.29447	1.16183	1.08663	1.08085	1.18037	1.36351	1.51055	1.4168
1.84	9.27396	9.21544	9.10151	9.0282	8.99161	8.9508	8.89057	8.77745	8.57618	8.22717	7.7717	7.37965	7.15429	7.05365	7.00616	6.96979	6.9123	6.79977	6.56133	6.13378	5.6386	5.29199	5.11936	5.04346	5.01418	4.99491	4.95772	4.84813	4.53879	3.99905	3.50818	3.22835	3.09856	3.04416	3.0258	3.03197	3.06301	3.006	2.63622	2.05765	1.5869	1.31364	1.17221	1.09422	1.08305	1.18347	1.36536	1.49459	1.39333
1.8	9.77637	9.65753	9.38665	9.16678	9.05282	8.99846	8.95327	8.88425	8.76868	8.54286	8.15676	7.69177	7.32494	7.13059	7.04081	6.99376	6.95476	6.88647	6.73609	6.41489	5.92876	5.47634	5.20404	5.08045	5.02889	5.00354	4.97819	4.90458	4.68657	4.20846	3.66324	3.30822	3.135	3.06006	3.03133	3.02987	3.0533	3.01349	2.69007	2.12402	1.62845	1.33297	1.18295	1.10169	1.08489	1.18802	1.38013	1.48951	1.37301
1.76	10.2775	10.1645	9.82853	9.44877	9.19106	9.0575	8.99725	8.95323	8.88255	8.74305	8.48696	8.07433	7.6143	7.28112	7.1109	7.03273	6.98652	6.93732	6.84213	6.63442	6.2324	5.72855	5.34452	5.14287	5.05631	5.01756	4.992	4.9447	4.80156	4.42361	3.86303	3.41715	3.18268	3.07907	3.03899	3.02948	3.04348	3.02658	2.75742	2.20551	1.68409	1.35942	1.19526	1.11064	1.08789	1.18775	1.38669	1.48946	1.35738
1.72	10.6062	10.5394	10.2809	9.87841	9.47131	9.1976	9.057	8.99147	8.94581	8.8724	8.71428	8.42675	7.98988	7.54245	7.24053	7.09398	7.02271	6.97625	6.91663	6.784	6.49262	6.01976	5.54849	5.24264	5.09939	5.03552	5.00268	4.9677	4.87398	4.59247	4.06464	3.55143	3.24824	3.10507	3.04767	3.02873	3.03058	3.02491	2.80971	2.2771	1.73749	1.38942	1.20999	1.11873	1.08975	1.18579	1.38405	1.48219	1.3498
1.68	10.8109	10.7749	10.6282	10.3302	9.89779	9.47849	9.20264	9.06033	9.00029	8.94903	8.86233	8.67984	8.3543	7.89365	7.46373	7.19882	7.07433	7.01091	6.95621	6.87646	6.70147	6.32506	5.81421	5.39799	5.16933	5.06487	5.01847	4.98678	4.92594	4.73514	4.28393	3.72655	3.33831	3.14587	3.06226	3.03363	3.02804	3.03087	2.86961	2.35929	1.79894	1.42967	1.22969	1.12879	1.09502	1.18641	1.38544	1.4824	1.33797
1.64	10.8903	10.8907	10.8233	10.6519	10.354	9.92558	9.50112	9.21293	9.07347	9.00271	8.93649	8.83591	8.63783	8.28055	7.80594	7.39919	7.16701	7.05714	6.998	6.94075	6.826	6.57089	6.12282	5.62574	5.28744	5.11839	5.04216	5.00147	4.95935	4.83336	4.47889	3.9159	3.44681	3.19649	3.08432	3.04074	3.0298	3.026	2.90556	2.44346	1.86542	1.46141	1.24071	1.13297	1.09529	1.18079	1.381	1.47835	1.31742
1.6	10.9521	10.9479	10.9152	10.8409	10.6742	10.3759	9.94648	9.52008	9.22353	9.06436	8.99716	8.93704	8.81971	8.5934	8.19929	7.7192	7.34304	7.14054	7.0451	6.98708	6.91511	6.75994	6.41764	5.91288	5.46303	5.20223	5.08099	5.02104	4.98088	4.9019	4.64773	4.13357	3.6001	3.27123	3.11602	3.05237	3.03289	3.02393	2.93479	2.52794	1.92957	1.49702	1.25787	1.13946	1.09695	1.17907	1.37432	1.45959	1.29329
1.56	11.0138	11.0128	10.9845	10.9413	10.8584	10.6961	10.4014	9.97051	9.5317	9.23441	9.0796	9.00558	8.93022	8.80251	8.54377	8.1123	7.63161	7.29051	7.11725	7.03156	6.96842	6.87355	6.65489	6.22645	5.70834	5.33561	5.1422	5.05127	5.00285	4.94767	4.77937	4.34607	3.77668	3.3636	3.15789	3.06834	3.03554	3.02307	2.96151	2.60649	2.00109	1.5362	1.27638	1.14601	1.09827	1.17381	1.3577	1.44033	1.27759
1.52	11.337	11.2739	11.1325	11.0334	10.9634	10.8849	10.7209	10.424	9.99144	9.54712	9.24098	9.08499	8.99956	8.92188	8.77403	8.48208	8.02164	7.55718	7.25082	7.09674	7.01664	6.94253	6.8081	6.50404	6.00965	5.53346	5.24048	5.0974	5.02991	4.9829	4.87274	4.54123	3.97944	3.48784	3.21597	3.09275	3.04288	3.02489	2.97838	2.67355	2.07698	1.57993	1.2983	1.15645	1.10251	1.17119	1.34298	1.42113	1.25531
1.48	11.9816	11.8611	11.5499	11.2615	11.0853	10.9835	10.8873	10.7321	10.4383	10.0012	9.55965	9.24776	9.08817	8.99802	8.90966	8.73986	8.40834	7.9273	7.48285	7.21249	7.07649	6.99997	6.91268	6.72538	6.3263	5.80513	5.39577	5.17216	5.0654	5.00798	4.93617	4.71009	4.20619	3.65555	3.30126	3.13117	3.06056	3.03179	2.99125	2.75248	2.17412	1.63118	1.3208	1.16737	1.1087	1.1752	1.34069	1.39827	1.23022
1.44	12.5333	12.4355	12.1298	11.6992	11.3347	11.1261	11.0062	10.9044	10.7463	10.4509	10.0175	9.5736	9.25749	9.08622	8.99025	8.8881	8.70059	8.33235	7.83458	7.41894	7.18188	7.06464	6.98252	6.86667	6.59517	6.1182	5.6237	5.29262	5.11988	5.03632	4.97082	4.82638	4.42726	3.8484	3.41354	3.18449	3.08288	3.04215	3.00429	2.81815	2.27344	1.69186	1.34917	1.17967	1.11369	1.17799	1.34733	1.3859	1.20422
1.4	12.8051	12.7692	12.6044	12.2699	11.8272	11.4198	11.1641	11.0286	10.9268	10.7686	10.4751	10.0373	9.57895	9.26458	9.0934	8.99409	8.87525	8.65137	8.24254	7.75058	7.36457	7.15227	7.04322	6.9525	6.79291	6.43385	5.91416	5.46994	5.21346	5.08534	5.00935	4.91164	4.62032	4.07593	3.56102	3.25758	3.11513	3.05488	3.01612	2.86873	2.37292	1.7646	1.38331	1.19639	1.12157	1.17613	1.3325	1.35845	1.17953
1.36	12.9226	12.9087	12.8357	12.686	12.386	11.9491	11.5163	11.2309	11.0582	10.9383	10.7856	10.4965	10.0581	9.5969	9.28124	9.0983	8.98819	8.85586	8.59275	8.15396	7.6647	7.31486	7.13052	7.02461	6.91072	6.67752	6.2283	5.71349	5.34981	5.15351	5.04834	4.96446	4.77057	4.30482	3.73936	3.3553	3.16148	3.07574	3.02898	2.91302	2.47702	1.85415	1.4269	1.21548	1.13069	1.17439	1.31842	1.33139	1.14609
1.32	13.0804	13.0665	12.9994	12.9024	12.7595	12.4825	12.0542	11.6117	11.2876	11.0911	10.9626	10.8009	10.5093	10.072	9.61068	9.28841	9.10272	8.98312	8.82939	8.52998	8.05672	7.58406	7.27326	7.10689	6.99911	6.85106	6.5331	6.02205	5.547	5.25689	5.10438	5.01112	4.87915	4.51725	3.94835	3.48205	3.22409	3.1025	3.0436	2.94628	2.57061	1.94526	1.47543	1.2374	1.14086	1.17454	1.30993	1.33062	1.13206
1.28	13.6712	13.581	13.3427	13.1345	12.9886	12.8263	12.5742	12.1645	11.712	11.3499	11.1272	10.9798	10.8103	10.5269	10.0883	9.62276	9.29483	9.11055	8.97787	8.7981	8.45715	7.96638	7.51557	7.23401	7.0856	6.96663	6.76165	6.3472	5.81803	5.4159	5.19144	5.06417	4.94634	4.68725	4.17283	3.64413	3.31283	3.14699	3.06605	2.9806	2.66024	2.0364	1.52735	1.26465	1.15387	1.17692	1.31082	1.32837	1.11462
1.24	14.4218	14.3204	13.9757	13.569	13.2434	13.0471	12.8914	12.6644	12.3009	11.8304	11.4315	11.1808	11.0158	10.844	10.5516	10.1118	9.64616	9.31295	9.1153	8.96919	8.75628	8.37824	7.87642	7.45266	7.19989	7.05589	6.91075	6.6292	6.13254	5.62768	5.30424	5.13051	5.01381	4.83178	4.39795	3.83129	3.42051	3.20099	3.09633	3.01099	2.73564	2.13321	1.59248	1.30066	1.17372	1.18413	1.29899	1.30882	1.09833
1.2	14.806	14.7741	14.5954	14.2269	13.7675	13.3858	13.1358	12.9566	12.7522	12.4186	11.9659	11.5315	11.2388	11.0493	10.8659	10.5762	10.1272	9.65952	9.31858	9.10916	8.94521	8.71105	8.29311	7.79164	7.40266	7.17591	7.02709	6.8351	6.46023	5.93079	5.48933	5.23334	5.08752	4.93685	4.60712	4.05722	3.56751	3.28281	3.13895	3.04417	2.81744	2.24081	1.66158	1.33783	1.19381	1.19291	1.29189	1.29438	1.09033
1.16	15.0228	14.9999	14.916	14.7443	14.4393	13.9974	13.5682	13.2546	13.0328	12.8261	12.5201	12.0717	11.6209	11.2949	11.0853	10.8919	10.5966	10.1473	9.67322	9.32677	9.11152	8.93159	8.65366	8.19911	7.70647	7.35187	7.14514	6.97822	6.71989	6.25929	5.73743	5.37065	5.16604	5.01885	4.76944	4.2829	3.74061	3.38176	3.19005	3.07951	2.88443	2.34731	1.73999	1.38036	1.2189	1.20455	1.28375	1.26954	1.07414
1.12	15.627	15.5341	15.3039	15.0921	14.8885	14.6314	14.2322	13.7634	13.3816	13.1183	12.9006	12.6134	12.1913	11.7283	11.3708	11.1257	10.9171	10.6192	10.1716	9.69258	9.34796	9.11546	8.90213	8.58426	8.11194	7.63584	7.30928	7.1078	6.90977	6.5678	6.05312	5.57674	5.2836	5.10571	4.90654	4.50866	3.95602	3.5152	3.26708	3.13028	2.9562	2.46444	1.83793	1.43891	1.25517	1.22939	1.2936	1.26002	1.06537
1.08	16.4747	16.3907	16.0684	15.6567	15.3012	15.0383	14.7952	14.4553	13.996	13.5448	13.2322	12.9992	12.7281	12.3276	11.8522	11.4454	11.1676	10.9377	10.6391	10.1965	9.71283	9.34624	9.1055	8.87649	8.52082	8.02685	7.57535	7.27722	7.06609	6.81777	6.38561	5.86052	5.45419	5.21498	5.02599	4.71181	4.18498	3.67567	3.35994	3.18437	3.01885	2.59237	1.94833	1.50227	1.2989	1.25546	1.29384	1.24822	1.05423
1.04	16.9133	16.8602	16.704	16.3929	15.9573	15.5369	15.2198	14.9543	14.6458	14.2236	13.75	13.3629	13.0865	12.8194	12.4464	11.9823	11.5415	11.2253	10.9761	10.662	10.21	9.72399	9.3537	9.10764	8.84154	8.44489	7.93202	7.50713	7.23356	7.01214	6.68923	6.18985	5.69295	5.35704	5.13713	4.87613	4.41473	3.8722	3.48218	3.25883	3.08488	2.72028	2.07855	1.57714	1.34566	1.28941	1.31417	1.24739	1.04847
1	17.5275	17.4465	17.2328	16.982	16.6854	16.3004	15.8421	15.428	15.1148	14.8259	14.44	13.9646	13.5366	13.2278	12.9365	12.5765	12.1009	11.6455	11.2966	11.0186	10.6942	10.2389	9.74715	9.37003	9.09828	8.80263	8.36833	7.86471	7.46291	7.18881	6.92788	6.52104	5.99272	5.55136	5.26725	5.02648	4.64522	4.106	3.64035	3.35258	3.16009	2.83217	2.20381	1.6602	1.40244	1.33591	1.34964	1.26298	1.04922
0.96	18.4767	18.3653	18.039	17.6506	17.2938	16.9828	16.6188	16.1728	15.7152	15.3228	15.0023	14.6572	14.2072	13.733	13.3469	13.0443	12.6938	12.2429	11.756	11.3705	11.0706	10.7251	10.264	9.77682	9.39272	9.09278	8.75437	8.28297	7.78312	7.40469	7.12528	6.80141	6.32054	5.81194	5.43638	5.16885	4.84302	4.34008	3.82386	3.47022	3.23786	2.94305	2.34546	1.76417	1.47017	1.38426	1.38057	1.27171	1.04814
0.92	19.0755	19.0289	18.8423	18.5101	18.0705	17.6464	17.2645	16.9042	16.4984	16.0306	15.5843	15.2254	14.8761	14.4647	13.9856	13.5347	13.1845	12.827	12.3772	11.8815	11.4656	11.1307	10.7627	10.2997	9.79827	9.40642	9.08473	8.70856	8.21429	7.72315	7.35375	7.04099	6.64635	6.13351	5.66436	5.32612	5.02031	4.57733	4.04262	3.61975	3.34259	3.05292	2.49892	1.89333	1.55131	1.43408	1.41	1.27727	1.04684
0.88	20.0849	19.9934	19.6617	19.303	18.9392	18.5279	18.0609	17.6	17.2017	16.8223	16.3829	15.9105	15.4737	15.0873	14.6891	14.2105	13.7278	13.3303	12.9575	12.5224	12.0244	11.5708	11.1914	10.8064	10.3402	9.84007	9.41936	9.06374	8.64792	8.14233	7.66661	7.29893	6.94578	6.48043	5.95621	5.53447	5.207	4.81954	4.29137	3.79919	3.46334	3.16154	2.64986	2.03944	1.65305	1.50288	1.44961	1.2865	1.04483
0.84	20.9759	20.9151	20.6518	20.2349	19.7712	19.3279	18.9386	18.4997	18.0103	17.5608	17.1534	16.7348	16.2537	15.7579	15.3258	14.9182	14.4654	13.9604	13.5041	13.0937	12.6571	12.1576	11.6826	11.2652	10.8515	10.3704	9.85955	9.42355	9.03194	8.58602	8.07438	7.60757	7.22137	6.80612	6.29142	5.79532	5.40631	5.02783	4.53343	4.00399	3.60324	3.28125	2.80976	2.20566	1.77405	1.58419	1.49016	1.28679	1.03642
0.8	22.1039	21.9865	21.6634	21.2655	20.8384	20.3632	19.8634	19.3846	18.9564	18.5071	17.9966	17.533	17.0698	16.6216	16.1101	15.6312	15.1771	14.719	14.2073	13.6966	13.2581	12.8143	12.3102	11.8082	11.3588	10.9193	10.4169	9.89951	9.43951	9.00729	8.52085	8.00149	7.53535	7.11532	6.64246	6.116	5.64783	5.24955	4.78894	4.25084	3.78964	3.42453	2.97006	2.3829	1.9154	1.67739	1.53537	1.29094	1.03107
0.76	23.1523	23.0666	22.7924	22.371	21.8886	21.3908	20.9582	20.485	19.9458	19.4489	18.9676	18.4561	17.9424	17.4676	16.9891	16.4793	15.9605	15.4676	14.9961	14.4881	13.9619	13.4645	12.9831	12.4668	11.9376	11.4558	10.979	10.461	9.92512	9.44208	8.96582	8.44482	7.91752	7.44785	6.99	6.46784	5.93926	5.48244	5.03594	4.50938	3.99467	3.5795	3.12883	2.56262	2.06807	1.77857	1.58016	1.2916	1.02145
0.72	24.513	24.4349	24.11	23.6225	23.109	22.6315	22.1065	21.5698	21.0549	20.54	20.0249	19.4969	19.0004	18.4739	17.937	17.4019	16.8775	16.3423	15.8131	15.2822	14.7584	14.2067	13.6703	13.1604	12.6338	12.0855	11.5691	11.0622	10.5089	9.95686	9.44776	8.93711	8.3822	7.84675	7.34828	6.82841	6.28425	5.77085	5.28899	4.76699	4.22548	3.75423	3.29558	2.74428	2.22693	1.88689	1.62486	1.28724	1.01051
0.68	25.9777	25.8629	25.545	25.0536	24.5264	23.9589	23.4227	22.8696	22.3234	21.7639	21.2099	20.6625	20.0904	19.542	18.972	18.4065	17.8561	17.3194	16.7684	16.1751	15.6196	15.074	14.4973	13.9197	13.3696	12.8168	12.2509	11.6894	11.1411	10.5685	9.99088	9.45128	8.89786	8.31676	7.75682	7.21772	6.65777	6.09883	5.5764	5.04553	4.48414	3.96102	3.46242	2.90889	2.37965	1.98948	1.65887	1.2788	0.99668
0.64	27.6187	27.504	27.1125	26.5857	26.0662	25.4729	24.895	24.2992	23.7339	23.1319	22.5495	21.9396	21.3611	20.7661	20.1736	19.5764	19.002	18.4065	17.8012	17.2242	16.6253	16.0069	15.4149	14.8143	14.1986	13.6204	13.0335	12.4367	11.8246	11.2315	10.6271	10.0273	9.44038	8.84303	8.24332	7.65546	7.07389	6.47728	5.89436	5.33149	4.75475	4.19851	3.65643	3.08362	2.53783	2.09595	1.68958	1.27002	0.98186
0.6	29.4719	29.3716	28.9336	28.3757	27.7762	27.166	26.5535	25.9388	25.3165	24.6816	24.051	23.4251	22.7944	22.1801	21.5583	20.9358	20.2816	19.6573	19.0272	18.3698	17.7332	17.1089	16.4704	15.8359	15.202	14.555	13.9007	13.2644	12.6271	11.9923	11.3526	10.7072	10.0655	9.43686	8.79796	8.15973	7.53782	6.90925	6.27956	5.6633	5.05251	4.45599	3.87206	3.26802	2.6971	2.20455	1.71548	1.24986	0.95899
0.56	31.5569	31.4579	30.9844	30.4027	29.8209	29.1671	28.5034	27.8038	27.1496	26.491	25.8308	25.1298	24.4549	23.7675	23.0931	22.4216	21.7391	21.0521	20.3615	19.6978	19.0249	18.3367	17.6448	16.9635	16.2756	15.5925	14.9079	14.2218	13.528	12.8305	12.1429	11.4639	10.7774	10.0987	9.42214	8.74101	8.05827	7.38367	6.71043	6.04104	5.38293	4.73326	4.10739	3.47406	2.85958	2.29688	1.7319	1.23815	0.94433
0.52	34.0071	33.8637	33.3706	32.8441	32.1361	31.4003	30.6541	29.9456	29.1993	28.4559	27.7701	27.0449	26.323	25.6047	24.905	24.1476	23.3957	22.6738	21.9742	21.2086	20.4566	19.7432	19.0148	18.2678	17.5247	16.7748	16.0321	15.3104	14.5661	13.8254	13.0872	12.3437	11.5953	10.8533	10.1224	9.37747	8.64118	7.9116	7.18333	6.46608	5.75557	5.05414	4.37061	3.68007	3.01134	2.3816	1.74045	1.22015	0.93426
0.48	36.7628	36.6455	36.1386	35.4066	34.6787	33.9338	33.149	32.4057	31.6164	30.8877	30.0951	29.3272	28.5403	27.7385	26.9424	26.1472	25.3495	24.523	23.732	22.9566	22.1709	21.3705	20.5685	19.7627	18.9705	18.1617	17.3563	16.556	15.7589	14.9523	14.1386	13.3407	12.5196	11.716	10.9167	10.1251	9.33335	8.52803	7.7288	6.93864	6.16425	5.39645	4.6474	3.90552	3.1706	2.45772	1.74927	1.2127	0.92654
0.44	40.0035	39.8512	39.2527	38.5876	37.799	36.9721	36.0675	35.2658	34.4215	33.6163	32.7857	31.8871	31.0524	30.1817	29.3026	28.4787	27.6191	26.7492	25.8718	25.0308	24.1399	23.2581	22.3765	21.5047	20.6479	19.7935	18.9255	18.0397	17.1486	16.264	15.3801	14.5103	13.6258	12.7389	11.854	10.9761	10.1009	9.2345	8.36435	7.49765	6.63616	5.79119	4.96464	4.15464	3.34178	2.52215	1.73829	1.19196	0.90792
0.4	43.9701	43.838	43.1683	42.3605	41.4987	40.5459	39.5862	38.7073	37.771	36.8997	35.9684	35.012	34.1171	33.1674	32.2267	31.3014	30.3142	29.3252	28.3788	27.4466	26.494	25.5498	24.589	23.6091	22.6356	21.6842	20.7167	19.7423	18.7592	17.7953	16.8301	15.8563	14.8684	13.915	12.9563	11.9908	11.0201	10.0502	9.09082	8.13601	7.18891	6.24808	5.32264	4.41494	3.50858	2.59009	1.72395	1.16184	0.88413
0.36	48.5596	48.4107	47.7242	46.832	45.8962	44.8683	43.8385	42.8179	41.8413	40.8782	39.8532	38.8212	37.7389	36.6978	35.6059	34.5714	33.5434	32.4708	31.4442	30.3559	29.3184	28.1997	27.134	26.0504	25.0032	23.936	22.8467	21.7742	20.7062	19.6335	18.5514	17.4801	16.3929	15.3019	14.2179	13.1523	12.0772	11.0047	9.93631	8.86676	7.80238	6.74732	5.70603	4.68235	3.66174	2.62367	1.69848	1.13654	0.87746
0.32	54.2214	53.9904	53.1981	52.2537	51.1995	50.0102	48.8161	47.6315	46.5037	45.3833	44.343	43.2296	42.0787	40.928	39.752	38.5687	37.4213	36.2521	35.0737	33.8501	32.6442	31.4445	30.2132	29.0177	27.7808	26.6195	25.409	24.1968	23.0027	21.7922	20.5898	19.3608	18.1437	16.9204	15.6848	14.445	13.2383	12.0348	10.8279	9.63152	8.44739	7.27068	6.09271	4.92879	3.76873	2.6082	1.63277	1.09284	0.86067
0.28	60.9687	60.7669	60.0633	58.987	57.748	56.4578	55.1789	53.9333	52.63	51.3838	50.1185	48.6883	47.3512	46.1217	44.8206	43.4532	42.0725	40.7362	39.4052	38.0797	36.6874	35.3087	33.9592	32.6141	31.2123	29.7942	28.4264	27.0625	25.6985	24.2933	22.9238	21.5325	20.1574	18.7711	17.3874	15.9931	14.6004	13.2166	11.8487	10.4862	9.1312	7.78825	6.4597	5.13174	3.81129	2.54299	1.55152	1.04377	0.84066
0.24	69.5757	69.3907	68.4339	67.4204	66.1373	64.5181	62.9402	61.4724	60.0274	58.4569	57.0244	55.48	53.9441	52.4405	51.0641	49.585	47.9974	46.4024	44.749	43.1712	41.5627	40.0267	38.4244	36.8058	35.2632	33.6992	32.1152	30.514	28.8875	27.2965	25.6631	24.0486	22.448	20.8425	19.2268	17.6351	16.035	14.4707	12.8849	11.3121	9.76497	8.24157	6.72709	5.23304	3.75361	2.39581	1.4267	0.97415	0.81089
0.2	80.1608	79.906	78.8896	77.2018	75.6676	74.067	72.2461	70.5677	68.7652	66.9677	65.3199	63.4524	61.8222	60.1002	58.2046	56.4513	54.6594	52.8771	51.1935	49.3921	47.4461	45.4913	43.6349	41.7422	39.8637	37.9586	36.1093	34.2434	32.3243	30.4441	28.5733	26.656	24.7524	22.8952	21.0221	19.1609	17.3069	15.4778	13.6848	11.9259	10.1767	8.45742	6.76957	5.11477	3.52055	2.14672	1.26265	0.89305	0.77203
0.16	92.0726	91.8262	90.5992	88.7245	86.8872	84.9513	82.8201	81.004	78.9833	76.8014	74.673	72.6017	70.5988	68.5859	66.5215	64.3362	62.0933	59.8695	57.7803	55.6737	53.4032	51.1902	48.9933	46.7384	44.4483	42.2125	39.97	37.7064	35.4525	33.2219	30.9671	28.7329	26.518	24.3479	22.1952	20.0555	17.961	15.9016	13.8748	11.9062	9.98416	8.13419	6.36635	4.65603	3.05086	1.78469	1.05681	0.79083	0.72919
0.12	101.533	101.359	100.006	98.1094	95.9139	93.6586	91.3349	89.0313	86.7135	84.395	81.948	79.4281	76.968	74.5772	72.1289	69.5074	66.9966	64.5098	61.9015	59.3012	56.6936	54.1102	51.6084	49.0938	46.5187	43.8625	41.2707	38.6989	36.113	33.552	31.0511	28.5391	26.121	23.7103	21.3727	19.1004	16.852	14.6643	12.587	10.6258	8.74421	6.95716	5.28361	3.71827	2.33733	1.32581	0.79642	0.66279	0.67934
0.08	95.487	95.4794	93.4932	91.0923	89.0631	87.4916	85.0252	82.4681	79.8347	77.8802	75.4281	72.7707	70.2152	67.5786	64.7932	62.1985	59.5685	57.094	54.7383	52.2047	49.3535	46.7788	44.2309	41.7266	39.1499	36.5174	34.0963	31.7591	29.335	26.9356	24.5433	22.2415	20.1417	18.0411	16.0472	14.1419	12.3086	10.5391	8.89342	7.38116	5.9308	4.61538	3.41243	2.31948	1.40458	0.7909	0.52524	0.5299	0.61602
0.04	46.8993	45.5731	44.0689	42.5331	41.1676	40.6605	39.0099	37.4638	35.2688	33.8032	33.7195	32.4128	30.7764	29.2804	27.2987	25.1325	24.3812	24.0542	22.3173	21.2545	20.0674	18.8786	17.4654	16.1457	15.1121	14.1182	13.0766	12.067	10.8659	9.94005	8.89176	7.95496	6.99721	6.21137	5.38046	4.56125	3.91108	3.27653	2.76238	2.29388	1.81611	1.37571	0.98005	0.62447	0.35574	0.22914	0.26423	0.41339	0.56769
3.41061e-13	-35.1588	-35.3922	-36.4051	-36.1375	-34.7538	-34.2356	-33.2213	-31.9922	-30.6211	-29.3828	-29.2568	-28.7671	-27.7398	-26.8605	-25.8142	-24.7113	-23.9304	-22.913	-21.8809	-21.1352	-20.0604	-18.7602	-17.7867	-16.3044	-15.5364	-14.6272	-13.4204	-12.2459	-11.4998	-10.6468	-9.80765	-9.00997	-8.17047	-7.31119	-6.41623	-5.67367	-4.93195	-4.27972	-3.63929	-3.02535	-2.46408	-1.97787	-1.53815	-1.09702	-0.69352	-0.34667	-0.02261	0.28222	0.51161
-0.04	-83.3939	-82.6003	-81.1592	-79.173	-77.4011	-75.3863	-73.1525	-71.5199	-68.8772	-66.7373	-65.0879	-62.9253	-60.6315	-58.3638	-55.9176	-53.5277	-51.4286	-49.3647	-47.0762	-44.9138	-42.6769	-40.2882	-38.008	-35.8033	-33.6322	-31.5347	-29.3986	-27.3308	-25.2553	-23.2801	-21.3689	-19.5012	-17.6949	-15.9309	-14.1966	-12.5866	-11.0123	-9.53098	-8.1099	-6.80147	-5.57179	-4.42864	-3.392	-2.43657	-1.56095	-0.85103	-0.29684	0.16305	0.47161
-0.08	-90.0208	-89.8013	-88.4631	-86.5694	-84.4222	-82.302	-80.0331	-77.7577	-75.4627	-73.1065	-70.668	-68.3608	-66.0374	-63.6534	-61.2393	-58.7925	-56.456	-54.1117	-51.8069	-49.5492	-47.1853	-44.7901	-42.5117	-40.2073	-37.9214	-35.6738	-33.4037	-31.201	-29.0753	-26.9497	-24.8411	-22.8156	-20.8096	-18.8517	-16.97	-15.134	-13.3713	-11.6893	-10.0877	-8.57429	-7.1222	-5.75972	-4.47588	-3.25677	-2.15501	-1.2375	-0.49817	0.09519	0.46507
-0.12	-84.0262	-83.704	-82.4007	-80.4989	-78.5453	-76.5642	-74.4542	-72.3858	-70.2219	-68.0837	-65.9389	-63.8198	-61.8392	-59.6428	-57.4924	-55.3563	-53.2291	-51.1441	-49.0809	-46.9905	-44.9142	-42.8249	-40.7041	-38.629	-36.5932	-34.4975	-32.4796	-30.4701	-28.4757	-26.5243	-24.5675	-22.6613	-20.803	-18.9973	-17.2308	-15.4939	-13.8252	-12.1886	-10.6034	-9.09331	-7.65448	-6.26968	-4.95072	-3.69782	-2.53468	-1.52717	-0.6722	0.02322	0.44242
-0.16	-75.0188	-74.4775	-73.4569	-71.9788	-70.3515	-68.4313	-66.6289	-64.7749	-62.8574	-61.012	-59.1403	-57.3309	-55.5715	-53.7875	-51.907	-49.9428	-48.0889	-46.2898	-44.4634	-42.6607	-40.8203	-39.0462	-37.1851	-35.314	-33.5095	-31.7186	-29.9118	-28.167	-26.4297	-24.6984	-22.9907	-21.3011	-19.643	-18.0159	-16.4144	-14.8626	-13.327	-11.8303	-10.3868	-8.98319	-7.62844	-6.32053	-5.07336	-3.88104	-2.74877	-1.73085	-0.81296	-0.03293	0.43194
-0.2	-66.3029	-66.0256	-65.1598	-63.8124	-62.1803	-60.5563	-59.0485	-57.4935	-55.8125	-54.1508	-52.5442	-51.0688	-49.465	-47.7359	-46.095	-44.5689	-42.9482	-41.3359	-39.7453	-38.1446	-36.5257	-34.9631	-33.3903	-31.8071	-30.2438	-28.6866	-27.1301	-25.5876	-24.0636	-22.5405	-21.0455	-19.5697	-18.1152	-16.6716	-15.2595	-13.8569	-12.4863	-11.1388	-9.82768	-8.55577	-7.32347	-6.13293	-4.97833	-3.87494	-2.83434	-1.86638	-0.93627	-0.08817	0.4291
-0.24	-58.9301	-58.794	-57.8516	-56.7441	-55.3914	-54.1002	-52.6406	-51.1232	-49.6893	-48.4331	-47.0966	-45.6154	-44.1428	-42.6819	-41.3148	-39.8997	-38.5601	-37.164	-35.7236	-34.3253	-32.9265	-31.5008	-30.1105	-28.6996	-27.3413	-25.9773	-24.6093	-23.2473	-21.894	-20.5531	-19.2048	-17.8943	-16.6127	-15.3423	-14.062	-12.7929	-11.5623	-10.3656	-9.19031	-8.04754	-6.92756	-5.83063	-4.78133	-3.78207	-2.83049	-1.92783	-1.02591	-0.13822	0.42045
-0.28	-52.9892	-52.6908	-51.8136	-50.704	-49.5806	-48.3625	-47.2069	-46.0679	-44.7472	-43.455	-42.2384	-40.9961	-39.7706	-38.5052	-37.1948	-35.9954	-34.7129	-33.4459	-32.2471	-30.9952	-29.7726	-28.5497	-27.3103	-26.0634	-24.7818	-23.5402	-22.3271	-21.1447	-19.968	-18.7679	-17.5695	-16.3883	-15.2111	-14.058	-12.9183	-11.7935	-10.6848	-9.59528	-8.53389	-7.49385	-6.47674	-5.49399	-4.54504	-3.63362	-2.77008	-1.94887	-1.08913	-0.17095	0.4164
-0.32	-47.8229	-47.5516	-46.8922	-45.886	-44.8421	-43.7886	-42.7426	-41.6411	-40.5023	-39.3545	-38.2429	-37.1619	-36.0819	-34.9529	-33.8262	-32.7127	-31.578	-30.4882	-29.3265	-28.1776	-27.026	-25.9083	-24.8131	-23.7227	-22.6395	-21.5498	-20.4431	-19.3402	-18.2577	-17.164	-16.0933	-15.0393	-13.9699	-12.9249	-11.9067	-10.8873	-9.87909	-8.89549	-7.93211	-6.97944	-6.05291	-5.15505	-4.28307	-3.45691	-2.68212	-1.93812	-1.13322	-0.20508	0.40497
-0.36	-43.4453	-43.3149	-42.7319	-41.8725	-40.9094	-39.8742	-38.8351	-37.8598	-36.8861	-35.9053	-34.8995	-33.8698	-32.8565	-31.8585	-30.8613	-29.8075	-28.8024	-27.7999	-26.755	-25.7589	-24.7737	-23.7573	-22.7357	-21.6975	-20.704	-19.7236	-18.7405	-17.757	-16.7693	-15.779	-14.803	-13.845	-12.8862	-11.9394	-10.9942	-10.0651	-9.15266	-8.25072	-7.36785	-6.50223	-5.65448	-4.82905	-4.03518	-3.28192	-2.57659	-1.90381	-1.16469	-0.23781	0.39663
-0.4	-39.8887	-39.7118	-39.0967	-38.2903	-37.4662	-36.6436	-35.6999	-34.6984	-33.8123	-32.8903	-32.0086	-31.1047	-30.1721	-29.2402	-28.36	-27.4395	-26.4907	-25.5717	-24.6506	-23.7193	-22.8057	-21.8849	-20.959	-20.0567	-19.1411	-18.2087	-17.3173	-16.416	-15.5023	-14.601	-13.7019	-12.815	-11.9257	-11.0559	-10.1914	-9.34566	-8.50439	-7.67562	-6.86717	-6.07294	-5.28651	-4.52538	-3.80039	-3.11508	-2.46534	-1.85313	-1.17254	-0.23958	0.41636
-0.44	-36.8226	-36.6635	-36.1245	-35.408	-34.6188	-33.759	-32.9171	-32.0616	-31.2381	-30.3698	-29.5361	-28.7104	-27.8934	-27.0447	-26.1939	-25.3528	-24.4908	-23.6346	-22.8088	-21.95	-21.121	-20.2691	-19.4188	-18.5787	-17.7344	-16.8794	-16.0436	-15.213	-14.3871	-13.5558	-12.7252	-11.8969	-11.088	-10.2928	-9.49582	-8.70499	-7.92949	-7.17572	-6.42678	-5.68134	-4.96305	-4.26773	-3.58851	-2.94577	-2.3499	-1.80631	-1.19667	-0.28433	0.40969
-0.48	-34.1066	-33.9643	-33.4486	-32.8339	-32.134	-31.345	-30.6015	-29.8101	-29.0113	-28.2007	-27.4025	-26.6811	-25.9051	-25.1312	-24.3326	-23.5438	-22.7579	-21.9687	-21.1779	-20.3829	-19.5973	-18.8379	-18.0631	-17.2873	-16.5172	-15.7332	-14.9491	-14.1595	-13.3871	-12.6291	-11.8646	-11.1075	-10.3584	-9.60793	-8.86454	-8.14224	-7.42985	-6.71859	-6.01408	-5.33012	-4.66138	-4.0074	-3.39089	-2.80149	-2.24491	-1.75132	-1.20855	-0.31639	0.40675
[truncated: 39 more columns]
