# Supplementary material for: Counterpropagating topological and quantum Hall edge channels
Source: Nat Commun. 2022 May 13;13:2682. doi: 10.1038/s41467-022-29815-2 (PMC9106760; doi:10.1038/s41467-022-29815-2)
Supplement: Supplementary file 2 — Source Data [file 41467_2022_29815_MOESM2_ESM.zip › SourceData/Fig4d.xlsx]

## Sheet: Sheet1
B	Sigma_xy	Sigma_xy	Sigma_xy	Sigma_xy	Sigma_xy	Sigma_xy	Sigma_xy	Sigma_xy	Sigma_xy	Sigma_xy	Sigma_xy	Sigma_xy	Sigma_xy	Sigma_xy	Sigma_xy	Sigma_xy	Sigma_xy	Sigma_xy	Sigma_xy	Sigma_xy	Sigma_xy	Sigma_xy	Sigma_xy	Sigma_xy	Sigma_xy	Sigma_xy	Sigma_xy	Sigma_xy	Sigma_xy	Sigma_xy	Sigma_xy	Sigma_xy	Sigma_xy	Sigma_xy	Sigma_xy	Sigma_xy	Sigma_xy	Sigma_xy	Sigma_xy	Sigma_xy	Sigma_xy	Sigma_xy	Sigma_xy	Sigma_xy	Sigma_xy	Sigma_xy	Sigma_xy	Sigma_xy	Sigma_xy
T	e\+(2)/h	e\+(2)/h	e\+(2)/h	e\+(2)/h	e\+(2)/h	e\+(2)/h	e\+(2)/h	e\+(2)/h	e\+(2)/h	e\+(2)/h	e\+(2)/h	e\+(2)/h	e\+(2)/h	e\+(2)/h	e\+(2)/h	e\+(2)/h	e\+(2)/h	e\+(2)/h	e\+(2)/h	e\+(2)/h	e\+(2)/h	e\+(2)/h	e\+(2)/h	e\+(2)/h	e\+(2)/h	e\+(2)/h	e\+(2)/h	e\+(2)/h	e\+(2)/h	e\+(2)/h	e\+(2)/h	e\+(2)/h	e\+(2)/h	e\+(2)/h	e\+(2)/h	e\+(2)/h	e\+(2)/h	e\+(2)/h	e\+(2)/h	e\+(2)/h	e\+(2)/h	e\+(2)/h	e\+(2)/h	e\+(2)/h	e\+(2)/h	e\+(2)/h	e\+(2)/h	e\+(2)/h	e\+(2)/h
	0.48	0.47	0.46	0.45	0.44	0.43	0.42	0.41	0.4	0.39	0.38	0.37	0.36	0.35	0.34	0.33	0.32	0.31	0.3	0.29	0.28	0.27	0.26	0.25	0.24	0.23	0.22	0.21	0.2	0.19	0.18	0.17	0.16	0.15	0.14	0.13	0.12	0.11	0.1	0.09	0.08	0.07	0.06	0.05	0.04	0.03	0.02	0.01	-4.44089e-16
16	1.0068	1.00698	1.00711	1.00675	1.0065	1.00724	1.00686	1.00683	1.00694	1.00662	1.00543	1.00283	0.99571	0.98623	0.97443	0.95966	0.9393	0.92218	0.90034	0.88766	0.85943	0.841	0.81985	0.77711	0.75042	0.7238	0.67703	0.62718	0.57573	0.51033	0.41561	0.29735	0.1564	0.06857	0.00135	-0.00408	-0.000190562	-0.00891	-0.01823	-0.01801	-0.01716	-0.01827	-0.03405	-0.04735	-0.06085	-0.03778	-0.15324	-0.0852	-0.0615
15.95	1.0072	1.00706	1.00723	1.00723	1.00723	1.00683	1.0071	1.00681	1.00652	1.00655	1.00565	1.00361	0.9986	0.99011	0.97907	0.96388	0.94631	0.92823	0.90571	0.89494	0.87158	0.84639	0.82482	0.78971	0.75838	0.73021	0.682	0.63612	0.58327	0.51857	0.43521	0.32798	0.20056	0.10125	0.01601	0.01011	0.0064	-0.00554	-0.01763	-0.01845	-0.01657	-0.02001	-0.03952	-0.05658	-0.09128	-0.0418	-0.15014	-0.10065	-0.06353
15.9	1.00688	1.00737	1.00725	1.00732	1.00752	1.00748	1.00766	1.00706	1.00717	1.00728	1.00689	1.00417	0.99964	0.99205	0.9818	0.96694	0.95101	0.93171	0.91091	0.8981	0.87863	0.85482	0.82847	0.80052	0.76949	0.73948	0.69686	0.6475	0.59372	0.52585	0.43645	0.32236	0.19059	0.10018	0.02019	0.01008	0.00779	-0.00808	-0.01822	-0.01807	-0.01721	-0.02066	-0.03232	-0.06137	-0.08617	-0.04819	-0.12485	-0.08202	-0.05335
15.85	1.00749	1.00706	1.00719	1.00703	1.00719	1.00769	1.00719	1.00752	1.00757	1.00766	1.0072	1.00518	1.00106	0.99421	0.98434	0.97084	0.95454	0.93602	0.91459	0.90341	0.8809	0.85484	0.83132	0.80413	0.76907	0.74339	0.69757	0.65324	0.60474	0.53806	0.44718	0.33896	0.21197	0.10699	0.0236	0.01262	0.009	-0.00747	-0.01873	-0.01813	-0.01922	-0.02129	-0.03174	-0.06449	-0.08803	-0.05119	-0.14404	-0.09576	-0.05975
15.8	1.0074	1.00797	1.00757	1.00718	1.00729	1.00744	1.00774	1.00739	1.00761	1.00768	1.00733	1.00565	1.00284	0.99605	0.98704	0.97451	0.95917	0.94109	0.92244	0.90925	0.88737	0.858	0.83563	0.80982	0.77414	0.74666	0.69745	0.65557	0.61448	0.55548	0.45872	0.36467	0.2318	0.11694	0.03204	0.01452	0.00874	-0.00318	-0.01973	-0.01976	-0.01999	-0.01971	-0.02789	-0.05786	-0.07272	-0.0407	-0.13609	-0.09712	-0.06067
15.75	1.00777	1.00758	1.00779	1.00787	1.0075	1.00759	1.00733	1.00778	1.00739	1.00745	1.00738	1.00612	1.00313	0.99814	0.98909	0.97692	0.96192	0.94408	0.92622	0.91394	0.8938	0.86359	0.84313	0.81937	0.78308	0.75506	0.71168	0.67241	0.62086	0.5583	0.47577	0.37192	0.23787	0.11655	0.02554	0.01841	0.0153	-0.00473	-0.02029	-0.02032	-0.01932	-0.02116	-0.02769	-0.06025	-0.07127	-0.05345	-0.13054	-0.09052	-0.05789
15.7	1.00688	1.00718	1.00738	1.00732	1.00704	1.00714	1.00691	1.00751	1.00731	1.00779	1.00673	1.00613	1.00371	0.99883	0.99159	0.9798	0.96557	0.94781	0.93019	0.91454	0.89809	0.87459	0.85039	0.82318	0.7883	0.76273	0.71529	0.68566	0.63719	0.5742	0.48785	0.39475	0.26148	0.12552	0.03988	0.02616	0.01654	-0.00176	-0.01881	-0.01919	-0.01978	-0.02152	-0.02951	-0.05125	-0.05752	-0.0499	-0.10571	-0.08857	-0.05724
15.65	1.00706	1.00714	1.00682	1.0072	1.00673	1.00653	1.00668	1.00702	1.007	1.00683	1.00686	1.00688	1.00446	1.00006	0.99263	0.98189	0.96835	0.95143	0.93425	0.91966	0.90131	0.87973	0.85469	0.83296	0.80088	0.77047	0.72257	0.69053	0.64199	0.57416	0.49811	0.39828	0.26869	0.14384	0.05574	0.03078	0.0131	-0.00521	-0.01943	-0.01948	-0.01958	-0.02135	-0.03105	-0.05158	-0.05772	-0.03679	-0.1303	-0.08227	-0.05231
15.6	1.00695	1.00729	1.00689	1.00639	1.00643	1.0066	1.0068	1.00654	1.00697	1.00711	1.00718	1.00618	1.00461	1.00114	0.99453	0.98449	0.97108	0.95455	0.9374	0.92351	0.90608	0.88422	0.85528	0.83648	0.80574	0.77215	0.72225	0.69583	0.64534	0.58606	0.50804	0.40532	0.28626	0.15519	0.04766	0.02649	0.01593	-0.00778	-0.01954	-0.01917	-0.01833	-0.02079	-0.03038	-0.05082	-0.05574	-0.04454	-0.12312	-0.08603	-0.05299
15.55	1.00678	1.0067	1.00661	1.00686	1.00668	1.00623	1.00641	1.0067	1.00668	1.0066	1.00681	1.00659	1.00471	1.00183	0.99561	0.98592	0.97323	0.95794	0.94002	0.92516	0.90921	0.88559	0.85923	0.84245	0.80917	0.77312	0.736	0.70639	0.65361	0.59333	0.51618	0.42181	0.29093	0.17323	0.06341	0.02944	0.01904	-0.00379	-0.01977	-0.02087	-0.01971	-0.02196	-0.03181	-0.05178	-0.06298	-0.04161	-0.11877	-0.08104	-0.04736
15.5	1.00665	1.00699	1.00699	1.00629	1.00665	1.00697	1.00677	1.00652	1.00665	1.00671	1.00654	1.0064	1.00541	1.0028	0.99715	0.98796	0.97538	0.95907	0.9421	0.92796	0.91288	0.88643	0.85902	0.8446	0.80884	0.77557	0.74186	0.71055	0.65775	0.60209	0.52514	0.42286	0.30005	0.17579	0.06518	0.03829	0.02148	-0.00348	-0.02076	-0.02146	-0.02115	-0.02201	-0.02714	-0.04118	-0.06024	-0.0401	-0.09113	-0.06858	-0.04826
15.45	1.00683	1.00658	1.00644	1.00644	1.00648	1.00677	1.00645	1.00662	1.00652	1.00667	1.00671	1.0065	1.00552	1.00301	0.99773	0.98882	0.97706	0.96259	0.94538	0.93085	0.91508	0.88691	0.8665	0.84778	0.81835	0.77531	0.73346	0.70298	0.65416	0.60293	0.5263	0.43162	0.30608	0.17322	0.07108	0.03582	0.02538	-0.00385	-0.02147	-0.02156	-0.02009	-0.0217	-0.03548	-0.0492	-0.06002	-0.04416	-0.09429	-0.0777	-0.0528
15.4	1.00697	1.00692	1.00668	1.00685	1.00678	1.00634	1.00627	1.00676	1.00625	1.00672	1.00651	1.00664	1.00566	1.00368	0.99857	0.99086	0.97891	0.96405	0.94725	0.93283	0.91428	0.89565	0.87071	0.84883	0.81894	0.78604	0.74846	0.71535	0.65769	0.60289	0.53226	0.44124	0.31299	0.18908	0.08911	0.04479	0.02876	-0.00072925	-0.02081	-0.02184	-0.02098	-0.02295	-0.02747	-0.03947	-0.05998	-0.08055	-0.10358	-0.07816	-0.04728
15.35	1.0071	1.00651	1.00653	1.00655	1.0067	1.00608	1.00667	1.00688	1.00679	1.00664	1.00677	1.00646	1.00604	1.00391	0.99963	0.99247	0.98016	0.96666	0.95094	0.93597	0.91601	0.89747	0.87813	0.85237	0.82372	0.79534	0.75315	0.72224	0.6697	0.61421	0.53882	0.44612	0.3204	0.18822	0.09246	0.05176	0.03281	0.00202	-0.02143	-0.02366	-0.0227	-0.02215	-0.02772	-0.04783	-0.06851	-0.05299	-0.08899	-0.06673	-0.04322
15.3	1.0067	1.00698	1.00721	1.00692	1.00689	1.00724	1.00703	1.0068	1.0066	1.00686	1.00686	1.00683	1.0063	1.00508	1.00131	0.99439	0.98372	0.96969	0.95357	0.93932	0.92027	0.90117	0.88238	0.85631	0.83614	0.80146	0.7568	0.71312	0.67001	0.61952	0.55251	0.45863	0.32986	0.20306	0.12128	0.05439	0.02673	-0.00363	-0.02008	-0.02221	-0.02172	-0.02217	-0.0304	-0.04016	-0.05754	-0.04867	-0.08734	-0.06506	-0.03707
15.25	1.00671	1.0066	1.00705	1.0068	1.00713	1.00703	1.00707	1.00751	1.00715	1.00686	1.00689	1.00662	1.00652	1.00527	1.00213	0.99606	0.9854	0.97218	0.95627	0.94097	0.92269	0.90427	0.88734	0.86298	0.83828	0.80749	0.76758	0.72881	0.683	0.62958	0.5606	0.46559	0.34077	0.19833	0.10719	0.05376	0.02724	-0.00794	-0.02362	-0.0233	-0.02295	-0.02438	-0.03278	-0.04634	-0.05491	-0.04238	-0.08987	-0.0716	-0.04908
15.2	1.00677	1.00672	1.00695	1.00662	1.00685	1.00715	1.0067	1.00688	1.00704	1.00682	1.00673	1.00678	1.00617	1.00547	1.00289	0.99718	0.9867	0.97427	0.95872	0.94305	0.92555	0.90847	0.88939	0.86205	0.84078	0.80634	0.76971	0.73015	0.69127	0.62932	0.56486	0.47395	0.35464	0.21215	0.10766	0.05381	0.0265	-0.00904	-0.02283	-0.02359	-0.02272	-0.02354	-0.03267	-0.03752	-0.0507	-0.03863	-0.09289	-0.07262	-0.04663
15.15	1.00653	1.00646	1.0067	1.00656	1.00635	1.00665	1.00664	1.00687	1.00629	1.0066	1.00656	1.00669	1.00643	1.00553	1.00286	0.99687	0.98803	0.97491	0.96002	0.94416	0.92721	0.91121	0.89142	0.86498	0.84003	0.81054	0.76828	0.72991	0.69136	0.64037	0.56348	0.47452	0.35143	0.21921	0.12978	0.0552	0.02459	-0.00292	-0.02372	-0.02345	-0.02313	-0.0254	-0.03262	-0.0398	-0.04489	-0.04775	-0.09444	-0.0605	-0.04606
15.1	1.00666	1.00611	1.00637	1.00661	1.00629	1.00649	1.00623	1.00621	1.0065	1.00692	1.00667	1.0065	1.00601	1.00559	1.00329	0.99767	0.98923	0.97665	0.9618	0.94501	0.92687	0.91185	0.89337	0.86418	0.84302	0.81348	0.76967	0.72674	0.69476	0.6388	0.57106	0.47946	0.35998	0.23402	0.12765	0.06168	0.03338	0.00277	-0.02506	-0.02465	-0.02536	-0.02576	-0.02803	-0.03965	-0.05399	-0.04459	-0.07488	-0.06141	-0.04514
15.05	1.00649	1.00627	1.00645	1.00641	1.00617	1.0062	1.00635	1.00637	1.00635	1.00624	1.00653	1.00623	1.00646	1.00593	1.00332	0.99866	0.99009	0.97815	0.96322	0.9463	0.9297	0.91328	0.89561	0.86766	0.84309	0.81467	0.77752	0.73124	0.69581	0.64243	0.57368	0.48805	0.37024	0.23714	0.12351	0.05922	0.03033	-0.00226	-0.024	-0.02355	-0.02481	-0.0262	-0.03066	-0.03962	-0.04929	-0.0522	-0.08151	-0.06035	-0.04745
15	1.0059	1.00606	1.00647	1.00656	1.00636	1.00604	1.00596	1.00582	1.00624	1.00624	1.00573	1.00581	1.00596	1.00549	1.00353	0.99876	0.99056	0.97878	0.96447	0.94889	0.93064	0.91479	0.89511	0.8657	0.84597	0.81792	0.77868	0.73092	0.69406	0.63939	0.58058	0.49475	0.36774	0.2341	0.13346	0.06314	0.02832	-0.00224	-0.0255	-0.02464	-0.02429	-0.02519	-0.03299	-0.03466	-0.04606	-0.05289	-0.0676	-0.06143	-0.04661
14.95	1.00624	1.00628	1.00634	1.00624	1.00615	1.00605	1.00597	1.00563	1.00585	1.00611	1.00606	1.00619	1.00583	1.00537	1.00381	0.99998	0.99205	0.98042	0.96666	0.95132	0.93324	0.91721	0.89922	0.87353	0.84857	0.81637	0.78094	0.73777	0.70007	0.64889	0.58187	0.49903	0.37928	0.24066	0.12911	0.07204	0.03641	0.00216	-0.02451	-0.02546	-0.0235	-0.02674	-0.03063	-0.03893	-0.04939	-0.05095	-0.06738	-0.0604	-0.04354
14.9	1.00604	1.00585	1.00579	1.00591	1.00591	1.00585	1.00582	1.0059	1.00571	1.00584	1.00554	1.00595	1.00594	1.00578	1.00397	1.00108	0.99318	0.98219	0.96884	0.95285	0.93446	0.9175	0.90224	0.8754	0.85235	0.81963	0.79215	0.73712	0.70342	0.65308	0.58974	0.50672	0.37947	0.25044	0.14078	0.0706	0.03427	0.00389	-0.02456	-0.02544	-0.02514	-0.0268	-0.03343	-0.04395	-0.05246	-0.04805	-0.06515	-0.0575	-0.04733
14.85	1.00625	1.0056	1.00635	1.00572	1.00595	1.00626	1.00583	1.0065	1.0059	1.00589	1.00593	1.00612	1.00612	1.00597	1.00443	1.00116	0.99434	0.98356	0.96988	0.95555	0.93645	0.92098	0.90549	0.87735	0.85426	0.82296	0.79109	0.74104	0.71146	0.66095	0.59532	0.51158	0.38695	0.26176	0.14979	0.07411	0.03994	0.00522	-0.02496	-0.02552	-0.02595	-0.02773	-0.03361	-0.04159	-0.0471	-0.06179	-0.07662	-0.06114	-0.04412
14.8	1.00598	1.00545	1.00611	1.00613	1.00611	1.00664	1.00635	1.00614	1.00609	1.00638	1.00627	1.00595	1.00616	1.00615	1.00504	1.002	0.99558	0.98525	0.97255	0.95727	0.93903	0.92493	0.90709	0.88135	0.86083	0.82755	0.79224	0.74813	0.71066	0.66347	0.60468	0.52249	0.39837	0.26534	0.15064	0.06763	0.03514	0.00308	-0.02683	-0.02576	-0.02548	-0.02696	-0.03431	-0.04121	-0.04847	-0.05463	-0.06276	-0.05687	-0.04692
14.75	1.00639	1.00589	1.00595	1.00656	1.00642	1.00631	1.00669	1.00622	1.00616	1.00602	1.00587	1.00607	1.00638	1.00596	1.0052	1.00268	0.99619	0.98699	0.97456	0.95995	0.94148	0.92766	0.91055	0.8845	0.8586	0.83042	0.79451	0.74885	0.7137	0.67332	0.60638	0.52086	0.39891	0.27117	0.15591	0.07651	0.03455	-0.00025107	-0.02744	-0.02671	-0.02652	-0.0285	-0.03245	-0.04464	-0.05745	-0.05065	-0.07573	-0.06139	-0.04777
14.7	1.00693	1.00613	1.00606	1.00612	1.00636	1.00645	1.00645	1.00636	1.00662	1.00609	1.0062	1.0062	1.00625	1.00643	1.00526	1.00321	0.99754	0.98839	0.97587	0.9603	0.94421	0.92855	0.91347	0.89006	0.86458	0.83393	0.79728	0.75609	0.71657	0.6743	0.61049	0.52988	0.40891	0.26943	0.15377	0.08232	0.03596	-0.00341	-0.02722	-0.02757	-0.02684	-0.02818	-0.03629	-0.04214	-0.05432	-0.04765	-0.07146	-0.05454	-0.05014
14.65	1.00671	1.00568	1.00565	1.00624	1.00678	1.00643	1.00651	1.00604	1.00659	1.00664	1.0066	1.00612	1.0062	1.00627	1.00591	1.00358	0.99857	0.98993	0.97785	0.9631	0.9469	0.93146	0.91584	0.89237	0.86835	0.83745	0.80363	0.76105	0.72719	0.68062	0.61462	0.54455	0.4223	0.27561	0.16168	0.08933	0.04166	0.000428995	-0.02912	-0.02822	-0.02714	-0.02965	-0.03514	-0.0404	-0.05547	-0.0533	-0.05792	-0.05048	-0.0463
14.6	1.0065	1.0062	1.00624	1.00602	1.006	1.00649	1.0063	1.00619	1.00613	1.00615	1.00643	1.00601	1.00608	1.0063	1.00579	1.00427	0.99962	0.9911	0.97879	0.96519	0.94935	0.93331	0.91939	0.89465	0.86952	0.8371	0.80312	0.76632	0.73755	0.68755	0.62193	0.54701	0.43383	0.28835	0.17354	0.08985	0.04018	-0.00207	-0.02821	-0.02794	-0.02767	-0.03025	-0.03399	-0.03964	-0.05484	-0.04768	-0.05941	-0.05628	-0.05066
14.55	1.00652	1.00573	1.00585	1.00626	1.00654	1.00655	1.00625	1.006	1.00606	1.00622	1.00608	1.00645	1.00586	1.00606	1.00564	1.00415	0.99992	0.99218	0.98016	0.96623	0.95189	0.93534	0.91836	0.89461	0.87251	0.84495	0.80716	0.77062	0.73804	0.68701	0.62771	0.55176	0.43326	0.3008	0.17525	0.09402	0.04375	0.00194	-0.03026	-0.02986	-0.02796	-0.02996	-0.03353	-0.03871	-0.05373	-0.05042	-0.06243	-0.05315	-0.04763
14.5	1.00636	1.00525	1.00545	1.00566	1.00585	1.00602	1.00607	1.00606	1.00596	1.0058	1.00629	1.00627	1.00605	1.00601	1.00596	1.00426	1.00067	0.99292	0.98132	0.96794	0.95356	0.93722	0.9215	0.89656	0.87498	0.8504	0.81474	0.77511	0.74258	0.69436	0.63627	0.55781	0.44096	0.29043	0.17035	0.09352	0.027	-0.01835	-0.03178	-0.02793	-0.02837	-0.03119	-0.03236	-0.03792	-0.04668	-0.04389	-0.06018	-0.05167	-0.04769
14.45	1.00617	1.00538	1.00561	1.00601	1.0062	1.00572	1.00556	1.00572	1.00572	1.00583	1.00585	1.00572	1.00554	1.00561	1.00547	1.0046	1.00094	0.99339	0.98246	0.96957	0.95509	0.93868	0.92235	0.89888	0.88017	0.85451	0.82016	0.77288	0.74845	0.70076	0.63611	0.56341	0.45403	0.30391	0.17526	0.09171	0.02555	-0.01492	-0.03111	-0.02874	-0.02829	-0.02987	-0.03292	-0.03554	-0.04538	-0.04145	-0.05158	-0.04757	-0.04607
14.4	1.00589	1.0045	1.00501	1.00588	1.00572	1.00542	1.00564	1.00579	1.00586	1.00584	1.00564	1.00579	1.00578	1.00559	1.00554	1.00425	1.00193	0.99475	0.98455	0.97171	0.95696	0.941	0.9245	0.90458	0.88208	0.85597	0.81901	0.78094	0.7471	0.70684	0.63835	0.56675	0.46332	0.3155	0.18214	0.09592	0.0355	-0.01016	-0.02826	-0.02915	-0.02867	-0.03056	-0.03215	-0.03508	-0.04168	-0.04984	-0.05807	-0.0481	-0.04566
14.35	1.00607	1.00495	1.00507	1.0054	1.00561	1.00572	1.00573	1.00559	1.00558	1.00605	1.0058	1.00582	1.00558	1.00553	1.00565	1.00479	1.00233	0.99592	0.9858	0.97302	0.96008	0.94354	0.92595	0.90596	0.8845	0.86209	0.82406	0.78515	0.74938	0.7053	0.6493	0.57743	0.46646	0.32093	0.18587	0.10086	0.0439	-0.00672	-0.02891	-0.02974	-0.02925	-0.03128	-0.03311	-0.03585	-0.04706	-0.04601	-0.05554	-0.04875	-0.04828
14.3	1.00621	1.00484	1.00534	1.00564	1.00602	1.0054	1.00575	1.00582	1.00536	1.00579	1.00538	1.0057	1.00542	1.0056	1.00571	1.0051	1.0028	0.99685	0.98654	0.97493	0.96041	0.94444	0.92774	0.90953	0.88905	0.86627	0.83288	0.7931	0.75359	0.71041	0.65075	0.58052	0.47602	0.31931	0.19564	0.11169	0.04722	-0.00868	-0.03223	-0.03091	-0.02987	-0.03193	-0.03368	-0.03711	-0.0476	-0.04279	-0.05208	-0.04846	-0.04772
14.25	1.00638	1.00519	1.00541	1.00537	1.00594	1.00608	1.00562	1.00559	1.00591	1.00571	1.00565	1.00602	1.00567	1.00567	1.00568	1.00477	1.00289	0.99794	0.98785	0.97601	0.96268	0.94728	0.92879	0.91303	0.88766	0.86456	0.8405	0.79462	0.75727	0.71567	0.65518	0.58374	0.47314	0.3348	0.20193	0.10481	0.0485	-0.00823	-0.03156	-0.03145	-0.03012	-0.03215	-0.03447	-0.03868	-0.04569	-0.04444	-0.04913	-0.04766	-0.04628
14.2	1.00637	1.00505	1.00539	1.00564	1.00544	1.00576	1.00552	1.00572	1.00595	1.00587	1.00588	1.00563	1.00577	1.00566	1.00569	1.00502	1.00385	0.99917	0.98987	0.97775	0.96398	0.94831	0.93235	0.91528	0.89006	0.86533	0.83821	0.79438	0.76331	0.72316	0.65882	0.58407	0.47963	0.33326	0.20156	0.10411	0.04997	-0.00049188	-0.02947	-0.03138	-0.03041	-0.03176	-0.03436	-0.03536	-0.04335	-0.04625	-0.05372	-0.05123	-0.04638
14.15	1.0062	1.00472	1.00497	1.00547	1.0057	1.00532	1.00576	1.0054	1.00571	1.00622	1.00558	1.00557	1.00548	1.0055	1.00585	1.00528	1.00417	0.99998	0.99107	0.97894	0.96544	0.95013	0.93491	0.91792	0.8957	0.86692	0.83593	0.79784	0.75977	0.71774	0.65693	0.58736	0.48485	0.34854	0.21569	0.11557	0.03879	-0.01005	-0.03466	-0.0322	-0.02997	-0.03097	-0.03265	-0.03689	-0.04862	-0.04804	-0.05442	-0.05235	-0.04795
14.1	1.00595	1.00486	1.00497	1.00515	1.00487	1.00532	1.00553	1.00546	1.00524	1.00548	1.00519	1.00522	1.00545	1.00525	1.00566	1.00546	1.00422	1.00088	0.99221	0.98075	0.96743	0.95344	0.93684	0.92035	0.89427	0.8706	0.84092	0.80011	0.76946	0.72937	0.66983	0.59718	0.49532	0.35342	0.21272	0.10595	0.03694	-0.01108	-0.03479	-0.03245	-0.03101	-0.03204	-0.03302	-0.03864	-0.04547	-0.04416	-0.04895	-0.04509	-0.04294
14.05	1.00579	1.00422	1.00421	1.00513	1.00529	1.00546	1.00531	1.00563	1.00531	1.00516	1.005	1.00555	1.00546	1.00494	1.00515	1.00494	1.00444	1.00144	0.99354	0.98187	0.96879	0.95583	0.94141	0.92367	0.89851	0.87158	0.84601	0.80893	0.76842	0.72971	0.6804	0.59895	0.4947	0.36089	0.22628	0.11912	0.03327	-0.01974	-0.03562	-0.03273	-0.03082	-0.03185	-0.03359	-0.03641	-0.04902	-0.04309	-0.0478	-0.04827	-0.04456
14	1.00621	1.00396	1.00435	1.00496	1.0049	1.00539	1.00531	1.00519	1.00535	1.00526	1.00526	1.00525	1.00508	1.00541	1.00529	1.00521	1.00452	1.00149	0.99385	0.98322	0.97107	0.95753	0.94309	0.9249	0.89847	0.87389	0.84489	0.80457	0.77463	0.73196	0.67619	0.60575	0.50398	0.36876	0.23321	0.11589	0.04806	-0.01341	-0.03345	-0.03303	-0.03119	-0.03203	-0.03335	-0.03565	-0.04378	-0.04424	-0.04868	-0.04669	-0.04464
13.95	1.0062	1.00441	1.00439	1.00481	1.00496	1.00463	1.00513	1.00532	1.0049	1.0055	1.00475	1.00509	1.00513	1.00522	1.00509	1.00538	1.00425	1.00173	0.99437	0.98395	0.97251	0.9595	0.94543	0.92702	0.90351	0.87488	0.84533	0.80218	0.77156	0.73123	0.68248	0.61467	0.5092	0.37561	0.23618	0.11612	0.0532	-0.00346	-0.03205	-0.03353	-0.03243	-0.03261	-0.03268	-0.03752	-0.04547	-0.04205	-0.04465	-0.04378	-0.04353
13.9	1.00589	1.00417	1.00394	1.00478	1.00474	1.00518	1.00518	1.00473	1.00496	1.00541	1.00478	1.00511	1.00467	1.00487	1.00526	1.00495	1.00446	1.00191	0.99543	0.98572	0.97371	0.96082	0.94504	0.92833	0.90821	0.88029	0.84696	0.81139	0.77552	0.72862	0.69256	0.6195	0.51073	0.37917	0.25062	0.13305	0.04365	-0.01964	-0.03808	-0.03471	-0.0324	-0.0319	-0.03323	-0.03632	-0.04276	-0.04014	-0.04422	-0.04361	-0.04368
13.85	1.0059	1.00456	1.00393	1.00429	1.00429	1.00479	1.00495	1.00538	1.00494	1.00496	1.005	1.0054	1.0049	1.00513	1.00536	1.00501	1.00429	1.00259	0.99715	0.98691	0.9752	0.96155	0.94698	0.92996	0.90931	0.88026	0.84763	0.81548	0.78562	0.73553	0.69446	0.6251	0.51447	0.38617	0.25356	0.13484	0.04323	-0.01126	-0.03781	-0.0352	-0.0332	-0.03385	-0.0335	-0.03673	-0.04458	-0.04168	-0.04366	-0.04337	-0.04485
13.8	1.00618	1.0041	1.00427	1.00438	1.00487	1.00471	1.00483	1.0054	1.00513	1.00501	1.00472	1.00506	1.00517	1.00484	1.00458	1.00472	1.00473	1.0033	0.99811	0.98842	0.97681	0.96363	0.94881	0.93144	0.91007	0.88198	0.85094	0.81815	0.78283	0.73543	0.69145	0.62722	0.52588	0.40026	0.26163	0.1283	0.05707	-0.0017	-0.03465	-0.03533	-0.0337	-0.03315	-0.0326	-0.03756	-0.04384	-0.04209	-0.04551	-0.04599	-0.04486
13.75	1.0067	1.00461	1.00386	1.00414	1.00483	1.00525	1.00477	1.00505	1.0048	1.00507	1.00516	1.00482	1.00492	1.00502	1.00509	1.00551	1.0048	1.00354	0.99896	0.98966	0.97885	0.96686	0.95308	0.93436	0.91277	0.88694	0.85061	0.82219	0.79418	0.74419	0.69712	0.63763	0.53806	0.40302	0.27037	0.13558	0.05625	-0.01201	-0.0367	-0.03646	-0.03422	-0.03348	-0.03295	-0.03844	-0.04482	-0.04149	-0.04314	-0.04318	-0.04579
13.7	1.00619	1.00376	1.00401	1.00403	1.00473	1.00511	1.00503	1.00531	1.00509	1.00516	1.00461	1.00503	1.00505	1.00504	1.00487	1.00514	1.00498	1.00373	0.99982	0.99088	0.98011	0.96758	0.9541	0.93571	0.91717	0.88813	0.8581	0.82812	0.79873	0.7561	0.7046	0.64082	0.5414	0.41276	0.28078	0.15018	0.0579	-0.00959	-0.03565	-0.038	-0.03469	-0.03433	-0.03279	-0.03672	-0.04316	-0.04252	-0.04546	-0.04314	-0.04316
13.65	1.00769	1.00437	1.00365	1.00412	1.00498	1.00495	1.0048	1.00478	1.00554	1.00493	1.00472	1.00531	1.00518	1.00541	1.00518	1.00466	1.00468	1.0039	1.00047	0.99254	0.9814	0.96942	0.95409	0.93748	0.91902	0.89381	0.8617	0.83369	0.80245	0.75823	0.69887	0.64003	0.54922	0.41661	0.28705	0.15149	0.05704	-0.01087	-0.03906	-0.03786	-0.03436	-0.03409	-0.03377	-0.03544	-0.04154	-0.04106	-0.0427	-0.04096	-0.04417
13.6	1.00713	1.00441	1.00409	1.004	1.0043	1.00471	1.00449	1.00517	1.00471	1.00477	1.00502	1.00515	1.00484	1.00507	1.00481	1.00494	1.00503	1.00373	1.00064	0.99297	0.98231	0.97017	0.95625	0.93788	0.92088	0.8958	0.86523	0.83734	0.80517	0.75962	0.70543	0.64369	0.55354	0.42691	0.27954	0.13883	0.05959	-0.00782	-0.03993	-0.04043	-0.03522	-0.03372	-0.03277	-0.03621	-0.04381	-0.04038	-0.04186	-0.04021	-0.04362
13.55	1.008	1.00428	1.00343	1.00365	1.0045	1.00512	1.00433	1.00478	1.00473	1.00481	1.00428	1.0051	1.00474	1.00489	1.00538	1.00466	1.00465	1.00446	1.00131	0.99415	0.98438	0.972	0.95869	0.9397	0.92374	0.89681	0.86515	0.83841	0.8024	0.76489	0.70895	0.64911	0.55593	0.42799	0.28908	0.1498	0.06567	-0.01023	-0.03861	-0.03943	-0.03483	-0.03396	-0.03347	-0.03716	-0.04137	-0.04387	-0.04357	-0.04215	-0.04458
13.5	1.00804	1.00444	1.00413	1.00354	1.00408	1.00453	1.00429	1.00501	1.00483	1.00447	1.00467	1.00485	1.00482	1.00498	1.00475	1.00481	1.00501	1.00433	1.00171	0.99536	0.98485	0.97274	0.9596	0.94188	0.92532	0.9019	0.86825	0.83587	0.80388	0.77104	0.72283	0.65792	0.56637	0.43227	0.2906	0.16503	0.06122	-0.00999	-0.0379	-0.04067	-0.03595	-0.03379	-0.03373	-0.03786	-0.03972	-0.04307	-0.04248	-0.04115	-0.04364
13.45	1.00882	1.00474	1.00346	1.00343	1.00432	1.00421	1.00419	1.00466	1.00472	1.00473	1.0042	1.00426	1.00453	1.00429	1.00486	1.00435	1.00445	1.00404	1.00203	0.99638	0.98563	0.97369	0.96	0.94263	0.92597	0.90135	0.87139	0.8379	0.80314	0.76896	0.72565	0.65722	0.57034	0.44208	0.30371	0.16829	0.06852	-0.01475	-0.04103	-0.04169	-0.03676	-0.03413	-0.03321	-0.03722	-0.03995	-0.04036	-0.04207	-0.04186	-0.04387
13.4	1.00952	1.00517	1.00359	1.00334	1.00409	1.00425	1.00427	1.0048	1.00501	1.00445	1.00434	1.00497	1.00476	1.00472	1.00429	1.00427	1.00435	1.00463	1.00225	0.9969	0.98717	0.97503	0.96271	0.94523	0.92863	0.90395	0.87325	0.84217	0.81139	0.76925	0.72372	0.66184	0.57503	0.45098	0.3041	0.16287	0.04521	-0.02597	-0.04414	-0.0433	-0.03659	-0.0335	-0.03416	-0.03576	-0.0396	-0.0407	-0.04232	-0.04174	-0.04412
13.35	1.01139	1.00551	1.00365	1.00326	1.00372	1.00447	1.00413	1.00419	1.0053	1.0048	1.00436	1.0042	1.00454	1.00464	1.00461	1.00452	1.00444	1.0044	1.00314	0.99816	0.98839	0.97664	0.96316	0.94711	0.93053	0.9073	0.87587	0.84368	0.81698	0.78101	0.72517	0.67164	0.58137	0.45444	0.31815	0.17262	0.04835	-0.02	-0.0428	-0.04468	-0.03712	-0.03462	-0.03409	-0.03651	-0.04036	-0.03973	-0.04115	-0.04013	-0.04241
13.3	1.0124	1.00694	1.00347	1.00318	1.00383	1.00348	1.00389	1.0038	1.00463	1.00496	1.0043	1.00475	1.00464	1.00459	1.00494	1.00428	1.00456	1.00473	1.00254	0.99916	0.98981	0.97738	0.96569	0.9488	0.93236	0.90933	0.88135	0.85091	0.82636	0.78169	0.73151	0.67074	0.58824	0.46559	0.32571	0.17509	0.05983	-0.01673	-0.04072	-0.04245	-0.03753	-0.03447	-0.03327	-0.03508	-0.04009	-0.04022	-0.04086	-0.03994	-0.04328
13.25	1.01457	1.00792	1.0043	1.00371	1.00363	1.00411	1.00422	1.00458	1.0051	1.00465	1.00403	1.00515	1.00485	1.00436	1.00448	1.00456	1.00441	1.00483	1.00299	1.00023	0.99143	0.97951	0.9671	0.95122	0.9352	0.91156	0.88411	0.85507	0.82892	0.78576	0.7357	0.67558	0.60279	0.4769	0.33188	0.18219	0.06789	-0.01145	-0.04156	-0.04293	-0.03817	-0.03503	-0.03363	-0.03659	-0.03797	-0.04081	-0.04166	-0.04082	-0.04309
13.2	1.01654	1.00891	1.0045	1.00398	1.0041	1.00438	1.00426	1.00386	1.00536	1.005	1.00437	1.00445	1.00479	1.00511	1.0049	1.00497	1.00439	1.0051	1.00357	1.00051	0.99185	0.98086	0.968	0.95298	0.93681	0.91547	0.88652	0.85625	0.83402	0.7902	0.73354	0.67908	0.60958	0.47729	0.33361	0.18524	0.06094	-0.00956	-0.04127	-0.0429	-0.03798	-0.03496	-0.03392	-0.0364	-0.04034	-0.04184	-0.04158	-0.04058	-0.04435
13.15	1.01963	1.01023	1.00465	1.00339	1.00383	1.00451	1.00413	1.00486	1.0057	1.00492	1.0045	1.00457	1.00474	1.00482	1.00427	1.00472	1.00459	1.00554	1.00419	1.00128	0.99341	0.98208	0.97082	0.95651	0.93879	0.91546	0.88884	0.859	0.83256	0.78725	0.74393	0.68718	0.60803	0.48238	0.33747	0.18513	0.06698	-0.00876	-0.04096	-0.04341	-0.0388	-0.03585	-0.03483	-0.037	-0.0392	-0.04165	-0.04028	-0.04011	-0.04472
13.1	1.02402	1.01363	1.00584	1.0043	1.00399	1.00499	1.00484	1.00514	1.0053	1.0049	1.00474	1.00496	1.00534	1.00504	1.00435	1.00472	1.00461	1.00519	1.00389	1.00241	0.99541	0.9841	0.97212	0.95785	0.94017	0.91625	0.89341	0.86228	0.8342	0.79504	0.74751	0.69709	0.61893	0.49411	0.34582	0.19188	0.07397	-0.00482	-0.04094	-0.04449	-0.03994	-0.0364	-0.03508	-0.03692	-0.0391	-0.04198	-0.04121	-0.04089	-0.04476
13.05	1.02767	1.01507	1.00613	1.00441	1.00387	1.0047	1.00481	1.00509	1.00591	1.00524	1.00463	1.00489	1.00547	1.00479	1.00542	1.00457	1.00449	1.00626	1.00454	1.00255	0.99715	0.98558	0.97198	0.95954	0.94183	0.92057	0.89706	0.86682	0.83695	0.79609	0.74954	0.69839	0.61882	0.49832	0.35642	0.20398	0.07062	-0.01194	-0.04298	-0.04436	-0.0401	-0.03572	-0.03456	-0.03528	-0.03898	-0.04106	-0.04014	-0.04139	-0.04501
13	1.0324	1.01683	1.00656	1.00414	1.00413	1.00423	1.00469	1.00513	1.00525	1.00491	1.00444	1.00557	1.00508	1.00525	1.00479	1.00447	1.00465	1.00555	1.0047	1.00296	0.99706	0.98609	0.97376	0.96059	0.94359	0.91909	0.89685	0.86808	0.83856	0.79486	0.75356	0.70254	0.62582	0.50434	0.36049	0.20566	0.07457	-0.00771	-0.043	-0.04462	-0.03992	-0.03635	-0.03504	-0.03635	-0.03876	-0.03979	-0.04052	-0.0422	-0.04503
12.95	1.03986	1.02208	1.0083	1.00478	1.00468	1.00424	1.00442	1.00509	1.0058	1.00507	1.00432	1.00534	1.00522	1.00497	1.00447	1.00513	1.00521	1.00578	1.00457	1.0029	0.99832	0.98799	0.97564	0.96222	0.9466	0.92132	0.90046	0.87273	0.84386	0.80179	0.76148	0.7081	0.63892	0.51807	0.36684	0.21067	0.08368	-0.00762	-0.04224	-0.04626	-0.0405	-0.03628	-0.03506	-0.03743	-0.03914	-0.04005	-0.04036	-0.04232	-0.04551
12.9	1.04546	1.02458	1.0088	1.00435	1.00404	1.00426	1.00406	1.00557	1.00539	1.00442	1.00505	1.00528	1.00504	1.00514	1.00451	1.0053	1.00485	1.00571	1.00433	1.00311	0.99935	0.98931	0.97707	0.9653	0.94836	0.92505	0.90345	0.87656	0.84687	0.80935	0.77294	0.71027	0.64167	0.52293	0.37645	0.21848	0.08342	-0.00968	-0.04267	-0.04533	-0.04068	-0.03644	-0.03575	-0.03712	-0.03897	-0.03924	-0.0392	-0.04132	-0.04504
12.85	1.05428	1.02932	1.01048	1.00475	1.00412	1.00337	1.00444	1.00587	1.00539	1.00431	1.00489	1.00555	1.00477	1.00579	1.00434	1.00488	1.00462	1.00489	1.00481	1.00341	0.99965	0.99031	0.97945	0.96632	0.95045	0.92515	0.90674	0.87888	0.84715	0.81275	0.77354	0.71753	0.64206	0.53136	0.38534	0.2269	0.09492	0.000469039	-0.04203	-0.04657	-0.0404	-0.03668	-0.03539	-0.03717	-0.0384	-0.03849	-0.03877	-0.04111	-0.04442
12.8	1.06267	1.0339	1.01267	1.00579	1.00378	1.00386	1.00424	1.00566	1.00436	1.00495	1.00489	1.00534	1.00505	1.00491	1.00402	1.00458	1.00469	1.00519	1.00477	1.00349	1.00007	0.99148	0.98004	0.96724	0.95177	0.92967	0.9073	0.88076	0.84809	0.81914	0.77944	0.72289	0.649	0.53865	0.39736	0.23419	0.08951	-0.00422	-0.04386	-0.04727	-0.04161	-0.03644	-0.03554	-0.03656	-0.03795	-0.03852	-0.03945	-0.04025	-0.04417
12.75	1.07069	1.03944	1.0144	1.00622	1.00415	1.00387	1.00408	1.00512	1.00446	1.00468	1.00498	1.00542	1.00456	1.0049	1.00444	1.00445	1.00511	1.00451	1.00498	1.00403	1.00093	0.99298	0.98139	0.9694	0.95266	0.93012	0.90908	0.8815	0.85133	0.82504	0.78356	0.72364	0.65344	0.54378	0.39912	0.24116	0.10425	-0.000769424	-0.04265	-0.04715	-0.04162	-0.03643	-0.03554	-0.03729	-0.03965	-0.03976	-0.03968	-0.04093	-0.04374
12.7	1.08257	1.04533	1.01723	1.00728	1.00477	1.00421	1.00499	1.00498	1.00446	1.0049	1.0047	1.00478	1.00469	1.0048	1.00431	1.00446	1.00526	1.00556	1.00544	1.00356	1.00158	0.99308	0.98353	0.971	0.95499	0.93134	0.91017	0.88741	0.85572	0.82641	0.78733	0.73082	0.6597	0.54839	0.40198	0.24659	0.10161	0.00283	-0.03908	-0.04622	-0.04193	-0.03724	-0.03538	-0.03642	-0.03797	-0.03899	-0.03968	-0.04144	-0.04423
12.65	1.09318	1.05214	1.0197	1.00774	1.00514	1.00422	1.00429	1.00497	1.00454	1.00496	1.00553	1.00487	1.00428	1.0048	1.0044	1.00493	1.00487	1.00601	1.00461	1.00357	1.00112	0.99537	0.9837	0.97183	0.95678	0.93276	0.91314	0.89206	0.86298	0.8366	0.7946	0.73329	0.66764	0.5566	0.40613	0.24819	0.11068	0.00667	-0.04287	-0.04818	-0.04192	-0.03584	-0.03468	-0.03737	-0.03936	-0.03803	-0.03872	-0.04008	-0.04437
12.6	1.10393	1.05973	1.02256	1.00862	1.00557	1.00388	1.00496	1.00495	1.00418	1.00475	1.00499	1.00466	1.00447	1.00533	1.00449	1.0047	1.00521	1.00515	1.00483	1.00416	1.00177	0.9959	0.98478	0.97448	0.95843	0.93563	0.91407	0.89308	0.86365	0.83447	0.79447	0.73627	0.66779	0.55775	0.41519	0.26092	0.11056	0.00387	-0.04203	-0.04926	-0.04218	-0.03685	-0.03596	-0.0365	-0.03793	-0.03819	-0.03946	-0.04111	-0.04435
12.55	1.11795	1.06903	1.02806	1.01007	1.00553	1.00378	1.00449	1.00483	1.00444	1.0046	1.00481	1.00459	1.00451	1.0053	1.00393	1.00542	1.00495	1.00463	1.00439	1.0042	1.00149	0.99689	0.9863	0.9752	0.96079	0.93932	0.91801	0.8975	0.8651	0.83642	0.8019	0.74721	0.67291	0.56248	0.41972	0.25709	0.11528	0.00938	-0.04183	-0.05074	-0.04263	-0.03658	-0.0349	-0.03699	-0.03865	-0.03851	-0.03863	-0.04001	-0.04372
12.5	1.13256	1.07983	1.03204	1.0124	1.00578	1.00481	1.00511	1.0048	1.00411	1.00461	1.00422	1.00503	1.00531	1.00533	1.00491	1.00459	1.00458	1.005	1.00416	1.00414	1.00173	0.99737	0.98757	0.97709	0.96139	0.94083	0.92012	0.9009	0.86771	0.84099	0.80685	0.75019	0.67305	0.56846	0.42564	0.26367	0.12395	0.01416	-0.04091	-0.05111	-0.043	-0.03699	-0.03556	-0.03623	-0.03754	-0.0379	-0.03913	-0.04072	-0.04587
12.45	1.15115	1.09376	1.03777	1.01356	1.00589	1.00429	1.00359	1.00436	1.00363	1.00408	1.00493	1.00478	1.00471	1.0047	1.00512	1.00511	1.00398	1.00524	1.00524	1.00442	1.00176	0.99839	0.98809	0.97958	0.96428	0.94541	0.92211	0.90243	0.87173	0.84365	0.81431	0.76122	0.68014	0.57791	0.43892	0.28106	0.13054	0.02172	-0.03893	-0.04969	-0.0431	-0.03758	-0.03596	-0.03691	-0.0381	-0.03795	-0.0384	-0.04091	-0.04475
12.4	1.16723	1.1057	1.0451	1.01594	1.00643	1.00514	1.00426	1.00466	1.00523	1.00521	1.00498	1.0048	1.00571	1.00465	1.00445	1.00391	1.00433	1.00549	1.00472	1.00405	1.0024	1.00042	0.9903	0.97956	0.9647	0.94449	0.92356	0.90422	0.87978	0.84477	0.81232	0.76452	0.6854	0.57938	0.44428	0.28465	0.12912	0.02107	-0.03793	-0.05177	-0.04386	-0.03824	-0.03605	-0.03709	-0.03838	-0.03834	-0.03828	-0.04093	-0.04564
12.35	1.18174	1.11766	1.05133	1.01957	1.00674	1.00556	1.00404	1.00486	1.00424	1.00481	1.00467	1.00524	1.0053	1.0057	1.00512	1.0046	1.00408	1.00485	1.00498	1.00444	1.00205	0.99966	0.99074	0.98238	0.96709	0.94602	0.92373	0.90629	0.87759	0.84753	0.81399	0.76209	0.68165	0.58405	0.4488	0.2872	0.11926	0.01816	-0.0344	-0.05027	-0.04434	-0.03779	-0.03619	-0.03687	-0.03833	-0.03832	-0.0389	-0.04177	-0.04664
12.3	1.2012	1.13302	1.06087	1.02249	1.00873	1.00552	1.00496	1.00557	1.00311	1.00555	1.00517	1.00509	1.00568	1.00552	1.00563	1.00435	1.00461	1.00573	1.00536	1.0044	1.00326	1.00072	0.99149	0.98324	0.96753	0.95151	0.92712	0.90722	0.87897	0.84792	0.81742	0.77269	0.69361	0.58901	0.44876	0.29312	0.13996	0.03301	-0.0311	-0.05052	-0.04523	-0.03864	-0.03623	-0.03635	-0.0373	-0.03839	-0.03921	-0.04249	-0.04751
12.25	1.22242	1.14907	1.06975	1.02745	1.01003	1.00552	1.00488	1.00604	1.00396	1.00631	1.00474	1.00567	1.0068	1.00506	1.0059	1.00532	1.00451	1.00588	1.00577	1.00445	1.00405	1.00207	0.99303	0.98447	0.97052	0.95285	0.9305	0.91207	0.88374	0.84875	0.81948	0.78178	0.70079	0.59926	0.46441	0.30207	0.14145	0.0321	-0.03382	-0.05183	-0.04585	-0.03957	-0.03732	-0.03787	-0.03937	-0.03891	-0.04005	-0.04235	-0.04856
12.2	1.24143	1.16461	1.0812	1.03051	1.01169	1.00645	1.00506	1.00615	1.00445	1.00586	1.00653	1.00491	1.00582	1.00482	1.00614	1.00603	1.00566	1.0051	1.00645	1.00442	1.00389	1.00368	0.99538	0.98449	0.96996	0.95606	0.93165	0.91487	0.88286	0.85155	0.8252	0.78587	0.70254	0.597	0.46856	0.29993	0.15395	0.04	-0.03187	-0.05415	-0.04638	-0.0396	-0.03773	-0.03748	-0.03746	-0.03844	-0.04003	-0.04242	-0.04799
12.15	1.26242	1.18238	1.09209	1.0352	1.01294	1.0073	1.00609	1.00476	1.00525	1.00661	1.00424	1.0067	1.00652	1.00774	1.00398	1.00664	1.00542	1.00535	1.00638	1.00398	1.00499	1.00428	0.99693	0.98563	0.97242	0.95683	0.93499	0.9162	0.88878	0.85392	0.82544	0.78044	0.70729	0.60353	0.48095	0.31171	0.15058	0.03842	-0.03243	-0.05322	-0.04725	-0.03937	-0.03753	-0.0383	-0.03861	-0.03892	-0.03985	-0.04249	-0.04917
12.1	1.28195	1.19972	1.10379	1.04116	1.01602	1.00755	1.00631	1.0032	1.00569	1.0055	1.00518	1.00662	1.00599	1.00662	1.00518	1.00622	1.00638	1.00489	1.00606	1.00485	1.00415	1.00474	0.99848	0.98552	0.97289	0.95759	0.93476	0.91815	0.89199	0.85573	0.8278	0.79356	0.71505	0.60481	0.47883	0.31874	0.16226	0.03793	-0.02715	-0.05338	-0.04701	-0.03951	-0.03805	-0.03794	-0.03848	-0.03838	-0.03989	-0.04273	-0.05029
12.05	1.30528	1.22055	1.11765	1.04897	1.01882	1.00815	1.00649	1.00445	1.00441	1.00769	1.00535	1.00589	1.00495	1.00834	1.00443	1.0059	1.00446	1.00528	1.00661	1.00529	1.00383	1.00461	0.99962	0.98917	0.97313	0.95885	0.9379	0.92091	0.89248	0.86067	0.82854	0.78998	0.71929	0.61534	0.48678	0.32767	0.15947	0.0397	-0.02813	-0.05392	-0.04799	-0.04021	-0.03765	-0.03806	-0.03876	-0.03917	-0.04018	-0.0426	-0.04946
12	1.32566	1.24081	1.13046	1.05767	1.02151	1.00889	1.00785	1.00379	1.00326	1.00722	1.00518	1.00649	1.00512	1.00675	1.00633	1.00515	1.0049	1.00606	1.00615	1.00585	1.00412	1.0058	1.00064	0.98939	0.97538	0.96079	0.93965	0.92403	0.89502	0.86026	0.82841	0.79639	0.72418	0.61887	0.49294	0.33029	0.16949	0.0449	-0.02509	-0.05308	-0.04801	-0.04038	-0.03774	-0.03695	-0.03799	-0.03911	-0.03979	-0.04273	-0.0496
11.95	1.34919	1.26359	1.1484	1.06664	1.02491	1.00999	1.0076	1.00492	1.00314	1.0088	1.00552	1.00485	1.00378	1.00852	1.00589	1.00546	1.00488	1.00575	1.00665	1.0054	1.00453	1.0051	1.00216	0.99047	0.9767	0.96232	0.94451	0.92461	0.89671	0.86406	0.83714	0.80074	0.73517	0.62717	0.50515	0.3402	0.17515	0.04755	-0.02891	-0.05494	-0.04887	-0.04099	-0.03742	-0.03736	-0.03827	-0.03978	-0.04099	-0.0432	-0.04906
11.9	1.36815	1.28216	1.16223	1.07507	1.02911	1.01195	1.00704	1.00574	1.00372	1.00808	1.00487	1.00548	1.00555	1.00716	1.00593	1.00522	1.00445	1.00586	1.00665	1.00555	1.00406	1.00611	1.00191	0.99211	0.9781	0.96346	0.94536	0.92816	0.9029	0.86602	0.83658	0.80341	0.7396	0.63543	0.50896	0.34576	0.1783	0.04899	-0.02675	-0.05611	-0.04893	-0.04056	-0.03832	-0.03764	-0.03787	-0.03884	-0.04015	-0.0435	-0.05021
11.85	1.39342	1.30651	1.18106	1.08735	1.03456	1.01353	1.00744	1.0058	1.00306	1.00836	1.00568	1.00595	1.0056	1.0068	1.00563	1.00514	1.00389	1.00602	1.00529	1.00544	1.00488	1.00565	1.00243	0.99322	0.97981	0.96474	0.94893	0.93094	0.90156	0.87098	0.84129	0.80515	0.74441	0.64112	0.51777	0.35189	0.18305	0.05528	-0.02834	-0.05747	-0.04996	-0.04102	-0.03787	-0.03759	-0.03777	-0.03954	-0.04002	-0.043	-0.05078
11.8	1.41581	1.33013	1.20105	1.10022	1.0403	1.01466	1.00695	1.00637	1.00393	1.00732	1.00549	1.00592	1.00471	1.00811	1.00413	1.00553	1.00413	1.00649	1.00508	1.00491	1.00494	1.00683	1.00217	0.99341	0.98189	0.9665	0.95049	0.93241	0.90504	0.8763	0.84552	0.80768	0.75049	0.64261	0.52031	0.35904	0.18165	0.04903	-0.029	-0.05789	-0.0511	-0.04104	-0.03768	-0.03723	-0.03799	-0.03895	-0.04013	-0.04301	-0.0505
11.75	1.43772	1.35302	1.22032	1.11339	1.04645	1.01664	1.00761	1.00557	1.00399	1.00663	1.00516	1.0066	1.00493	1.00947	1.00384	1.00539	1.00432	1.00708	1.00481	1.00574	1.00539	1.0055	1.00463	0.99417	0.98399	0.96843	0.95389	0.93477	0.90732	0.87835	0.84914	0.81948	0.75492	0.64863	0.52637	0.36929	0.19584	0.05668	-0.02633	-0.05785	-0.05137	-0.0421	-0.03867	-0.0374	-0.03759	-0.0392	-0.04035	-0.04281	-0.0512
11.7	1.46308	1.37831	1.24383	1.13003	1.05545	1.02017	1.0081	1.00487	1.00506	1.00575	1.00581	1.0068	1.00441	1.00952	1.00232	1.00595	1.00534	1.00674	1.00467	1.00472	1.00633	1.00538	1.00438	0.99453	0.98564	0.96983	0.95605	0.93617	0.91262	0.88147	0.85499	0.82491	0.76341	0.65825	0.5306	0.37821	0.1976	0.06087	-0.02572	-0.05954	-0.05176	-0.042	-0.03849	-0.03695	-0.03772	-0.03819	-0.0404	-0.04354	-0.0504
11.65	1.48769	1.40341	1.26711	1.14602	1.06446	1.02381	1.0097	1.00507	1.00531	1.00647	1.00658	1.00587	1.00431	1.00833	1.0045	1.00565	1.00576	1.00681	1.00421	1.00413	1.00678	1.00561	1.00514	0.99407	0.98668	0.97033	0.95647	0.94034	0.91266	0.88318	0.85917	0.82376	0.76009	0.66594	0.54499	0.3853	0.21288	0.06727	-0.02317	-0.05877	-0.05216	-0.04221	-0.03845	-0.03688	-0.03786	-0.03858	-0.03974	-0.04315	-0.05165
11.6	1.5087	1.42746	1.29065	1.16452	1.07414	1.02905	1.01151	1.00583	1.00531	1.0068	1.00543	1.00662	1.00542	1.00685	1.0061	1.00401	1.00554	1.00716	1.00593	1.00333	1.00682	1.00517	1.00587	0.99658	0.98745	0.97247	0.95959	0.94054	0.91565	0.88607	0.86078	0.82451	0.7657	0.67852	0.54669	0.39421	0.21624	0.0735	-0.01887	-0.0577	-0.05274	-0.04306	-0.03931	-0.03751	-0.03819	-0.03897	-0.04019	-0.04331	-0.05263
11.55	1.5317	1.4521	1.3158	1.18341	1.08568	1.03225	1.01298	1.00653	1.0052	1.00678	1.00486	1.00577	1.00501	1.00667	1.00491	1.00675	1.00802	1.00616	1.00368	1.00387	1.00589	1.00591	1.00607	0.99706	0.98892	0.97393	0.9612	0.94157	0.91616	0.88729	0.86599	0.83439	0.7729	0.68161	0.55325	0.40012	0.22442	0.077	-0.01716	-0.05923	-0.05369	-0.04295	-0.03887	-0.03793	-0.03815	-0.03894	-0.04036	-0.04247	-0.05319
11.5	1.55291	1.47401	1.33885	1.20327	1.0983	1.03829	1.01567	1.00669	1.00517	1.00784	1.0058	1.00615	1.00584	1.00605	1.00632	1.00479	1.00765	1.00606	1.00554	1.00436	1.00431	1.00743	1.00654	0.99765	0.99033	0.9761	0.96113	0.94445	0.91968	0.8944	0.86901	0.83491	0.78353	0.69701	0.55717	0.40669	0.23375	0.06956	-0.02061	-0.06007	-0.05454	-0.04402	-0.03958	-0.03835	-0.0379	-0.03933	-0.0411	-0.04328	-0.05322
11.45	1.57548	1.49726	1.36331	1.22584	1.11215	1.04512	1.01759	1.00792	1.00501	1.00801	1.00501	1.00475	1.00585	1.00591	1.00576	1.00612	1.00747	1.00618	1.00571	1.00376	1.00446	1.00724	1.00573	1.00028	0.99125	0.97824	0.96509	0.94545	0.92241	0.89541	0.87164	0.84535	0.78444	0.69838	0.56068	0.41455	0.24252	0.09587	-0.00998	-0.06051	-0.05498	-0.04441	-0.03994	-0.03805	-0.03863	-0.03922	-0.04101	-0.04348	-0.05423
11.4	1.59716	1.52152	1.38906	1.24772	1.12771	1.05384	1.02119	1.00933	1.0051	1.00742	1.00578	1.00525	1.00587	1.00522	1.00595	1.00601	1.00666	1.00621	1.00524	1.00497	1.00503	1.00727	1.00509	1.00175	0.99207	0.98021	0.96636	0.94818	0.92492	0.89747	0.87595	0.84688	0.79229	0.70206	0.57081	0.42316	0.25443	0.10337	-0.00413	-0.06063	-0.05705	-0.04438	-0.03911	-0.0377	-0.03817	-0.03948	-0.04092	-0.04338	-0.05564
11.35	1.61821	1.54449	1.41159	1.27085	1.14344	1.06269	1.02352	1.00995	1.00596	1.00726	1.00568	1.0053	1.00517	1.00555	1.00702	1.00548	1.0059	1.00613	1.00613	1.0065	1.00533	1.00676	1.00575	1.0017	0.99238	0.98098	0.96766	0.95085	0.92713	0.89849	0.87931	0.8481	0.80116	0.71563	0.57863	0.43203	0.26038	0.11099	0.00111	-0.05994	-0.05694	-0.0454	-0.03995	-0.03777	-0.03862	-0.03982	-0.04107	-0.04417	-0.05515
11.3	1.63937	1.5677	1.43955	1.29539	1.16215	1.07387	1.02816	1.01144	1.00593	1.00712	1.00627	1.00547	1.00509	1.00611	1.00751	1.0057	1.00479	1.00673	1.00516	1.00614	1.00534	1.00513	1.0058	1.00317	0.99394	0.98115	0.96866	0.95319	0.93304	0.90246	0.88679	0.85846	0.80321	0.71707	0.58775	0.4404	0.26968	0.11438	0.000270256	-0.06164	-0.0585	-0.04654	-0.04032	-0.03828	-0.03844	-0.0401	-0.04166	-0.04438	-0.05526
11.25	1.65964	1.58967	1.46392	1.32019	1.18186	1.08478	1.03241	1.01296	1.00743	1.00668	1.00665	1.00469	1.00636	1.005	1.00708	1.006	1.0051	1.00631	1.00552	1.00581	1.00581	1.00532	1.00572	1.00345	0.99589	0.98446	0.97053	0.95536	0.93294	0.9057	0.88924	0.857	0.80622	0.72583	0.59675	0.44765	0.281	0.11877	0.00142	-0.06099	-0.05912	-0.04631	-0.04036	-0.03824	-0.03865	-0.04024	-0.04162	-0.04477	-0.05689
11.2	1.68084	1.61179	1.48764	1.34581	1.20181	1.09644	1.03877	1.0145	1.0072	1.0067	1.00735	1.00583	1.00525	1.00534	1.00708	1.00643	1.00571	1.00627	1.00551	1.00685	1.00506	1.0048	1.00671	1.0033	0.99832	0.98586	0.97135	0.95498	0.93828	0.91007	0.89162	0.85974	0.81074	0.73065	0.60102	0.45294	0.28527	0.13695	0.01018	-0.06168	-0.05951	-0.04683	-0.04114	-0.03861	-0.03896	-0.04081	-0.04174	-0.04529	-0.05654
11.15	1.70061	1.63379	1.51204	1.37199	1.2246	1.11092	1.04528	1.01683	1.00904	1.00673	1.00832	1.00536	1.00528	1.00503	1.00789	1.00596	1.00658	1.00537	1.00488	1.00697	1.00717	1.00446	1.00662	1.00459	1.00026	0.98822	0.97393	0.95805	0.93818	0.91126	0.89413	0.8693	0.81437	0.73733	0.61023	0.45921	0.2916	0.14746	0.02003	-0.05919	-0.06096	-0.0478	-0.04148	-0.03862	-0.0396	-0.04161	-0.04276	-0.04562	-0.05898
11.1	1.715	1.65256	1.53371	1.395	1.24317	1.12529	1.05169	1.01896	1.00982	1.00614	1.00836	1.00644	1.00651	1.00461	1.00819	1.00625	1.00728	1.00537	1.00676	1.00664	1.00556	1.00557	1.00669	1.00469	1.0016	0.98993	0.97292	0.95812	0.94145	0.9139	0.89602	0.87047	0.81826	0.74295	0.61692	0.4641	0.29879	0.14762	0.01838	-0.06377	-0.06243	-0.04906	-0.04235	-0.03929	-0.03916	-0.04234	-0.04275	-0.04677	-0.0603
11.05	1.73548	1.6726	1.56023	1.42349	1.26954	1.14126	1.06236	1.02378	1.01092	1.00676	1.00847	1.00615	1.00668	1.00577	1.00816	1.0055	1.00793	1.00612	1.00719	1.00706	1.00619	1.00591	1.00748	1.00508	1.00393	0.99004	0.97659	0.96116	0.94345	0.91729	0.90066	0.87352	0.83247	0.75284	0.62421	0.47226	0.3083	0.14484	0.01223	-0.0631	-0.06345	-0.05007	-0.04301	-0.03996	-0.04069	-0.0424	-0.0433	-0.04757	-0.062
11	1.75512	1.69562	1.58585	1.45132	1.29614	1.16098	1.07189	1.02927	1.01109	1.00745	1.01009	1.00678	1.00514	1.00694	1.00764	1.006	1.00808	1.00641	1.00729	1.00586	1.00654	1.00683	1.00699	1.00675	1.00432	0.99185	0.97645	0.96177	0.94519	0.92012	0.90233	0.87512	0.8356	0.76128	0.63525	0.47703	0.31255	0.14928	0.02097	-0.0641	-0.0654	-0.05108	-0.04377	-0.0415	-0.04122	-0.04381	-0.04469	-0.04835	-0.06251
10.95	1.77054	1.71377	1.61047	1.47544	1.32284	1.18022	1.08161	1.03256	1.01389	1.00776	1.00814	1.00839	1.00587	1.00982	1.00635	1.00756	1.00745	1.0078	1.00736	1.00569	1.00772	1.00691	1.00766	1.00771	1.00546	0.99248	0.97783	0.96358	0.94701	0.92547	0.90744	0.87638	0.83614	0.76294	0.63536	0.486	0.3292	0.1601	0.01935	-0.06616	-0.06702	-0.05176	-0.04485	-0.04144	-0.04232	-0.04457	-0.04602	-0.04943	-0.06388
10.9	1.78701	1.73205	1.63045	1.49806	1.34687	1.19802	1.09129	1.03816	1.01492	1.00946	1.0078	1.00752	1.00777	1.01005	1.00516	1.00773	1.00698	1.00788	1.00585	1.00829	1.00644	1.00711	1.00719	1.00664	1.0052	0.99463	0.98065	0.96381	0.95068	0.92763	0.90748	0.88104	0.83448	0.77236	0.65348	0.49179	0.33425	0.1667	0.03167	-0.05959	-0.06785	-0.05257	-0.0448	-0.04154	-0.0423	-0.04523	-0.04607	-0.05032	-0.06592
10.85	1.8029	1.74706	1.6487	1.52313	1.37245	1.21968	1.10387	1.04485	1.01666	1.00988	1.00987	1.00532	1.00841	1.0106	1.00552	1.00771	1.00726	1.00723	1.00703	1.00696	1.00613	1.00687	1.0086	1.00751	1.00574	0.99587	0.98288	0.9656	0.95217	0.92821	0.90764	0.88153	0.83951	0.77491	0.66102	0.50224	0.34333	0.17629	0.0396	-0.05883	-0.0675	-0.05363	-0.04574	-0.042	-0.04217	-0.04563	-0.04696	-0.05056	-0.06642
10.8	1.8192	1.76614	1.6703	1.54832	1.39897	1.2403	1.11898	1.05184	1.01991	1.01022	1.0092	1.00537	1.00938	1.00864	1.00592	1.00928	1.00523	1.00748	1.00829	1.00702	1.00733	1.00678	1.00827	1.00739	1.00588	0.99871	0.98305	0.96915	0.95432	0.93308	0.91108	0.88697	0.8475	0.78675	0.66841	0.50469	0.34224	0.18679	0.04585	-0.05941	-0.0696	-0.05481	-0.04576	-0.04236	-0.04307	-0.04594	-0.04711	-0.05112	-0.06839
10.75	1.83453	1.78213	1.69386	1.57712	1.42908	1.27031	1.13822	1.06023	1.02262	1.01123	1.00882	1.00734	1.00909	1.00901	1.00629	1.00965	1.00653	1.00614	1.00828	1.00817	1.00611	1.00596	1.00947	1.00744	1.0051	1.00101	0.98427	0.97032	0.95758	0.93794	0.91616	0.88878	0.85193	0.78717	0.6684	0.51308	0.35464	0.18974	0.04114	-0.06487	-0.07149	-0.05634	-0.04714	-0.04311	-0.04327	-0.04625	-0.04759	-0.05217	-0.06917
10.7	1.85017	1.80327	1.71453	1.60092	1.45665	1.29702	1.15605	1.07161	1.02746	1.01376	1.00655	1.00957	1.00783	1.00865	1.00592	1.01013	1.00671	1.0055	1.00918	1.00737	1.00664	1.00449	1.00928	1.0072	1.00545	1.00321	0.98462	0.97306	0.95797	0.94173	0.92123	0.89467	0.85494	0.79015	0.68483	0.53057	0.36336	0.20002	0.05621	-0.0558	-0.07199	-0.05725	-0.0477	-0.04331	-0.04355	-0.04724	-0.04814	-0.05309	-0.06956
10.65	1.86294	1.81854	1.73326	1.62565	1.48336	1.32139	1.17732	1.08273	1.03133	1.0142	1.0076	1.00644	1.00943	1.00863	1.00427	1.00913	1.00713	1.00717	1.00786	1.00698	1.0071	1.00568	1.0092	1.00692	1.00632	1.00316	0.98605	0.97502	0.96043	0.94257	0.92237	0.89599	0.86096	0.79411	0.68327	0.53018	0.37497	0.20169	0.05192	-0.06379	-0.07468	-0.05801	-0.04807	-0.04375	-0.04362	-0.04703	-0.04918	-0.05345	-0.07223
10.6	1.87443	1.83545	1.7504	1.64524	1.51027	1.34927	1.19742	1.09255	1.03714	1.01569	1.00694	1.0085	1.0098	1.00811	1.00692	1.00826	1.00617	1.00599	1.00982	1.00615	1.00685	1.0066	1.00789	1.00727	1.00604	1.00368	0.98839	0.97654	0.95962	0.94417	0.92259	0.89948	0.86596	0.80096	0.69579	0.54025	0.38895	0.21186	0.05363	-0.06421	-0.07653	-0.05955	-0.04888	-0.04384	-0.04408	-0.04775	-0.04956	-0.05453	-0.07452
10.55	1.88714	1.84759	1.77024	1.67004	1.53809	1.37575	1.2225	1.10506	1.04291	1.01673	1.00799	1.00722	1.01087	1.0083	1.0057	1.00865	1.00669	1.00545	1.00672	1.00669	1.00629	1.0066	1.00765	1.00856	1.00854	1.00095	0.98951	0.97808	0.96158	0.94461	0.92579	0.9035	0.8639	0.80475	0.70922	0.55429	0.38746	0.22076	0.0523	-0.06356	-0.077	-0.06015	-0.04951	-0.0452	-0.04476	-0.04871	-0.05036	-0.05511	-0.07592
10.5	1.89746	1.86148	1.78834	1.69085	1.56382	1.40505	1.24393	1.12074	1.04821	1.01974	1.01033	1.00712	1.00878	1.00849	1.00664	1.00644	1.00868	1.00752	1.00745	1.00643	1.00606	1.00474	1.0068	1.0079	1.00813	1.00385	0.99108	0.98071	0.96415	0.9443	0.92732	0.90529	0.8715	0.81539	0.712	0.5639	0.40341	0.23729	0.06489	-0.06495	-0.07937	-0.06178	-0.05094	-0.04493	-0.04498	-0.04869	-0.05096	-0.05613	-0.07704
10.45	1.90777	1.87502	1.80515	1.71149	1.58975	1.43256	1.27286	1.13726	1.05699	1.02197	1.01157	1.00723	1.00909	1.00806	1.00515	1.00871	1.0084	1.00582	1.00847	1.00614	1.00676	1.00574	1.00566	1.00791	1.00953	1.00343	0.99291	0.98228	0.96466	0.94623	0.92725	0.90829	0.87216	0.81173	0.71737	0.57967	0.4039	0.23552	0.07109	-0.05987	-0.0797	-0.06287	-0.05145	-0.04621	-0.0457	-0.05017	-0.05234	-0.05805	-0.07896
10.4	1.91941	1.88731	1.82279	1.73412	1.62013	1.46679	1.30028	1.15813	1.0667	1.02593	1.01272	1.00834	1.00859	1.00824	1.00565	1.00715	1.00885	1.0069	1.00624	1.00663	1.00726	1.00537	1.00607	1.00667	1.00925	1.00461	0.99531	0.98472	0.96667	0.94774	0.92979	0.90973	0.8804	0.82319	0.7283	0.5886	0.42037	0.24827	0.07695	-0.05694	-0.08256	-0.06521	-0.05353	-0.04656	-0.04683	-0.05123	-0.05261	-0.05849	-0.08014
10.35	1.92879	1.89783	1.83743	1.75259	1.64125	1.49477	1.3268	1.17935	1.08014	1.02946	1.01467	1.00784	1.00896	1.00746	1.00574	1.00763	1.00916	1.00651	1.00671	1.00558	1.00719	1.00594	1.0054	1.0076	1.0097	1.00584	0.9966	0.9856	0.96753	0.94997	0.93303	0.91241	0.8869	0.82962	0.74296	0.59973	0.41941	0.25422	0.08139	-0.05923	-0.08372	-0.06643	-0.05382	-0.048	-0.04728	-0.0519	-0.05334	-0.05979	-0.08489
10.3	1.93833	1.90799	1.85215	1.77086	1.66477	1.52295	1.35615	1.20066	1.08945	1.03448	1.01647	1.00869	1.00849	1.00622	1.00519	1.00713	1.00968	1.00731	1.00569	1.00597	1.00775	1.0058	1.00553	1.00539	1.00934	1.00692	0.99649	0.98742	0.96997	0.95198	0.93557	0.91308	0.89151	0.83821	0.74276	0.60559	0.4349	0.26891	0.08987	-0.06044	-0.08483	-0.06816	-0.05522	-0.04892	-0.04892	-0.05327	-0.05519	-0.06182	-0.08466
10.25	1.94443	1.91589	1.86306	1.78597	1.68417	1.55021	1.38408	1.22365	1.10266	1.04018	1.01964	1.00796	1.00674	1.00796	1.00494	1.00787	1.00863	1.00654	1.00611	1.00665	1.00669	1.00694	1.00598	1.00451	1.00921	1.00537	0.99823	0.98875	0.97128	0.95351	0.93488	0.9179	0.89271	0.84327	0.75372	0.61936	0.43965	0.27042	0.09603	-0.05861	-0.08702	-0.06985	-0.05678	-0.04983	-0.04952	-0.05393	-0.05668	-0.06375	-0.08941
10.2	1.952	1.92542	1.87593	1.8035	1.70517	1.57544	1.41322	1.24542	1.11765	1.04771	1.02075	1.01007	1.00644	1.0076	1.00572	1.00669	1.00931	1.00683	1.00633	1.0065	1.00721	1.00638	1.00649	1.00449	1.00929	1.00537	0.99966	0.98982	0.97315	0.95627	0.93661	0.92144	0.89375	0.83964	0.7553	0.62068	0.44817	0.26366	0.09912	-0.05259	-0.08914	-0.07187	-0.05863	-0.05091	-0.05056	-0.05458	-0.05708	-0.06473	-0.09097
10.15	1.95847	1.93537	1.88921	1.81973	1.72819	1.60166	1.44332	1.27167	1.13563	1.05658	1.02339	1.01045	1.00718	1.00703	1.00624	1.00783	1.0078	1.00867	1.00565	1.00694	1.00927	1.00679	1.00669	1.00563	1.00696	1.00592	1.00079	0.99211	0.97595	0.95717	0.9412	0.91902	0.89207	0.84571	0.7641	0.63225	0.46259	0.28453	0.11504	-0.04872	-0.08909	-0.07343	-0.05996	-0.05177	-0.05171	-0.05761	-0.06	-0.06734	-0.09472
10.1	1.96519	1.94345	1.89869	1.83464	1.74611	1.62629	1.47023	1.2951	1.15245	1.06438	1.02611	1.01146	1.00834	1.00667	1.00695	1.00787	1.0067	1.00753	1.00735	1.0058	1.00938	1.00629	1.00809	1.00535	1.00879	1.00704	1.00001	0.99382	0.97789	0.95815	0.94089	0.9224	0.89777	0.84909	0.77675	0.63968	0.46801	0.28481	0.11622	-0.05163	-0.09183	-0.07489	-0.06115	-0.05339	-0.05241	-0.0574	-0.06054	-0.0695	-0.09874
10.05	1.97085	1.95155	1.90793	1.8473	1.76151	1.64682	1.4967	1.32356	1.17025	1.07445	1.02766	1.0143	1.00847	1.00721	1.00698	1.00784	1.00697	1.00562	1.00754	1.0064	1.00912	1.00679	1.00822	1.00334	1.00877	1.00573	1.00029	0.99377	0.98013	0.95849	0.94263	0.92602	0.90243	0.85185	0.78749	0.64566	0.47464	0.2939	0.11193	-0.04266	-0.09194	-0.0775	-0.06275	-0.055	-0.05333	-0.05997	-0.06247	-0.07235	-0.10305
10	1.97835	1.95984	1.91765	1.86146	1.78181	1.67231	1.53079	1.35485	1.19363	1.08679	1.03197	1.01444	1.00916	1.00676	1.00609	1.00684	1.0075	1.00746	1.00817	1.00483	1.01043	1.00634	1.01061	1.00334	1.00883	1.00391	1.00013	0.9947	0.98187	0.96135	0.94683	0.9263	0.90375	0.85492	0.79262	0.65785	0.48961	0.30578	0.12722	-0.039	-0.09293	-0.07955	-0.06508	-0.05658	-0.05562	-0.0616	-0.06443	-0.07361	-0.10429
9.95	1.98436	1.96656	1.92776	1.87522	1.80185	1.6975	1.56086	1.38724	1.2196	1.10224	1.03937	1.01567	1.0099	1.00743	1.00661	1.00506	1.00874	1.0085	1.00688	1.00737	1.00781	1.00633	1.00947	1.00454	1.00851	1.00477	1.00193	0.99684	0.98576	0.9622	0.94772	0.93039	0.90337	0.8599	0.79395	0.66839	0.493	0.30872	0.13905	-0.03294	-0.09505	-0.08224	-0.06651	-0.05796	-0.05583	-0.06185	-0.065	-0.07605	-0.10844
9.9	1.98923	1.97194	1.9387	1.8904	1.82008	1.72227	1.59073	1.41874	1.24658	1.12015	1.04628	1.01741	1.011	1.00754	1.00832	1.00637	1.00632	1.009	1.00722	1.00754	1.00703	1.00613	1.0091	1.00561	1.00943	1.00352	1.00221	0.99895	0.98817	0.96523	0.95171	0.93244	0.90882	0.86825	0.7966	0.67884	0.50709	0.31202	0.1432	-0.03316	-0.09691	-0.08439	-0.06862	-0.05963	-0.05821	-0.06379	-0.06695	-0.07858	-0.11152
9.85	1.99189	1.97925	1.94786	1.89965	1.83551	1.74412	1.62086	1.45186	1.27472	1.13766	1.05353	1.02116	1.01124	1.00717	1.00808	1.00596	1.00594	1.00793	1.00795	1.00796	1.00609	1.00814	1.00831	1.0074	1.00857	1.00566	1.00269	0.99937	0.98827	0.96712	0.95228	0.93523	0.91056	0.86848	0.80474	0.68355	0.51754	0.32673	0.15289	-0.02726	-0.09776	-0.0877	-0.07152	-0.0612	-0.05958	-0.06542	-0.0692	-0.08075	-0.11581
9.8	1.99537	1.98321	1.95596	1.91181	1.85067	1.76338	1.64379	1.48194	1.30477	1.15677	1.06333	1.02528	1.01085	1.00873	1.00771	1.00532	1.00679	1.00912	1.00535	1.00715	1.00679	1.00702	1.00775	1.00582	1.01024	1.0062	1.00249	1.00106	0.99109	0.97026	0.9507	0.93577	0.91197	0.87643	0.81325	0.69082	0.52494	0.33325	0.16219	-0.02053	-0.09984	-0.08968	-0.07297	-0.06316	-0.06165	-0.06729	-0.07156	-0.08419	-0.1206
9.75	1.99665	1.987	1.96161	1.92141	1.86284	1.78003	1.66976	1.51419	1.33481	1.17643	1.07489	1.02894	1.01251	1.00886	1.00648	1.00695	1.00704	1.00709	1.0073	1.00897	1.00608	1.00754	1.00787	1.00569	1.00804	1.00691	1.00339	1.001	0.98985	0.97388	0.95405	0.93611	0.91339	0.88363	0.81049	0.69602	0.52931	0.34239	0.16417	-0.01739	-0.09893	-0.09154	-0.07467	-0.06468	-0.06355	-0.06883	-0.07415	-0.08791	-0.12352
9.7	2.00008	1.99146	1.97026	1.93246	1.87721	1.80198	1.69236	1.54471	1.36958	1.20027	1.0892	1.03392	1.01374	1.00946	1.0066	1.00653	1.00748	1.00725	1.00678	1.00861	1.00564	1.00854	1.00803	1.00568	1.00806	1.00578	1.00265	1.00107	0.99125	0.97575	0.95377	0.93823	0.91785	0.88826	0.82887	0.71223	0.54281	0.35514	0.17094	-0.01428	-0.0996	-0.09372	-0.07817	-0.06662	-0.06452	-0.07142	-0.07683	-0.08994	-0.12502
9.65	2.00057	1.99443	1.97504	1.9411	1.89105	1.81839	1.71756	1.57497	1.40143	1.2261	1.10275	1.04043	1.0167	1.00855	1.0072	1.00621	1.00692	1.00777	1.00706	1.00774	1.00609	1.00789	1.00661	1.0062	1.00696	1.0064	1.00533	1.00253	0.99182	0.97617	0.95581	0.94046	0.92229	0.88739	0.82949	0.72273	0.55646	0.36435	0.17775	-0.01509	-0.10034	-0.09641	-0.07974	-0.0689	-0.06678	-0.0729	-0.07887	-0.09351	-0.13076
9.6	2.00268	1.99602	1.98036	1.95014	1.90322	1.83711	1.74069	1.60621	1.43404	1.25204	1.11887	1.04698	1.01905	1.00933	1.00723	1.00687	1.00646	1.00834	1.00779	1.00818	1.00619	1.008	1.005	1.00759	1.00666	1.00879	1.00234	1.00403	0.99363	0.97798	0.95787	0.93885	0.91739	0.89389	0.83675	0.73008	0.5606	0.3753	0.17775	-0.00945	-0.09837	-0.0987	-0.08162	-0.07045	-0.06807	-0.07491	-0.08086	-0.09564	-0.13421
9.55	2.00525	1.99909	1.98542	1.95608	1.91373	1.84836	1.76035	1.63323	1.46477	1.2797	1.13517	1.05562	1.02271	1.00959	1.00757	1.00603	1.00656	1.0079	1.00488	1.00781	1.00893	1.00794	1.00549	1.0078	1.00695	1.00784	1.00178	1.00458	0.99535	0.97992	0.95925	0.94071	0.92231	0.8966	0.83968	0.73363	0.57445	0.38809	0.18919	-0.00206	-0.09796	-0.10007	-0.08393	-0.07296	-0.07052	-0.07792	-0.08364	-0.09878	-0.14041
9.5	2.00597	2.00231	1.99086	1.96603	1.92379	1.86693	1.78052	1.66038	1.49924	1.31064	1.15507	1.06526	1.02589	1.01066	1.00885	1.0055	1.00653	1.00779	1.00546	1.00764	1.00719	1.00883	1.00663	1.00812	1.00541	1.0072	1.00311	1.0052	0.99795	0.98129	0.96147	0.94338	0.92518	0.90203	0.852	0.74444	0.58408	0.39604	0.19822	0.00914	-0.09696	-0.10249	-0.08593	-0.07513	-0.07317	-0.0795	-0.08732	-0.1033	-0.14374
9.45	2.00741	2.00269	1.99326	1.97092	1.93504	1.88001	1.80025	1.68599	1.53044	1.33836	1.17702	1.07551	1.02831	1.01308	1.00893	1.00807	1.00499	1.00883	1.00652	1.00765	1.00709	1.00827	1.00811	1.00818	1.00812	1.00627	1.00367	1.00677	0.99776	0.98452	0.96376	0.94445	0.9281	0.906	0.85511	0.74741	0.59091	0.40593	0.20838	0.00674	-0.0981	-0.10394	-0.08822	-0.077	-0.07517	-0.08272	-0.08929	-0.10747	-0.14823
9.4	2.00823	2.00484	1.99685	1.97747	1.9441	1.89103	1.815	1.70569	1.55651	1.36685	1.195	1.08453	1.03445	1.0159	1.00748	1.00859	1.00724	1.00825	1.0068	1.00754	1.00791	1.00795	1.00994	1.00749	1.00913	1.00729	1.00584	1.00488	1.00096	0.98462	0.9653	0.94475	0.92723	0.90381	0.84938	0.75265	0.59159	0.40969	0.21493	0.00796	-0.09902	-0.10532	-0.08966	-0.07923	-0.07745	-0.0855	-0.09228	-0.11042	-0.15467
9.35	2.00831	2.00654	2.00007	1.98303	1.95132	1.90328	1.83269	1.72982	1.58816	1.39923	1.22281	1.09909	1.04009	1.01749	1.00922	1.00903	1.00716	1.009	1.00759	1.00813	1.00748	1.00896	1.00853	1.0061	1.00999	1.00589	1.00579	1.00613	1.00075	0.98711	0.9653	0.94561	0.92838	0.90332	0.85406	0.75205	0.60049	0.41882	0.21735	0.0097	-0.09857	-0.10732	-0.0918	-0.08215	-0.08081	-0.08708	-0.09465	-0.11482	-0.16083
9.3	2.00916	2.00693	2.00179	1.98864	1.96248	1.91606	1.84951	1.75459	1.62013	1.43992	1.25442	1.11701	1.04682	1.01888	1.01109	1.00943	1.00752	1.00782	1.01007	1.00716	1.00954	1.00899	1.00825	1.00872	1.00995	1.00669	1.00704	1.0061	1.00184	0.99065	0.96814	0.94544	0.93039	0.91084	0.8604	0.76415	0.61021	0.43447	0.23589	0.02315	-0.09748	-0.10948	-0.094	-0.08354	-0.0823	-0.09005	-0.10021	-0.11903	-0.16003
9.25	2.0094	2.00884	2.00391	1.99276	1.96996	1.9279	1.8656	1.77565	1.6487	1.47129	1.28201	1.13414	1.05527	1.02327	1.01132	1.00936	1.00829	1.0076	1.00913	1.00827	1.0102	1.00822	1.0096	1.00894	1.01075	1.00743	1.00769	1.00654	1.00119	0.99126	0.97145	0.94764	0.9291	0.91014	0.86629	0.7723	0.62069	0.43624	0.23326	0.02968	-0.09544	-0.11053	-0.09632	-0.086	-0.08385	-0.09211	-0.10077	-0.12111	-0.1663
9.2	2.01049	2.00969	2.00566	1.99636	1.97541	1.93875	1.88039	1.79514	1.67364	1.50527	1.31076	1.15489	1.06402	1.02557	1.01268	1.00951	1.00905	1.0085	1.00911	1.00802	1.01023	1.00862	1.00796	1.00806	1.00919	1.00714	1.00854	1.00665	1.00341	0.99224	0.9748	0.94988	0.93229	0.91545	0.87441	0.77895	0.63046	0.44674	0.24307	0.03663	-0.09193	-0.11172	-0.09788	-0.08801	-0.08618	-0.09436	-0.10411	-0.12386	-0.16804
9.15	2.00976	2.00878	2.00755	1.99962	1.98221	1.94833	1.89556	1.81729	1.7044	1.53851	1.34823	1.17906	1.07575	1.0307	1.0151	1.0098	1.00902	1.00776	1.00862	1.0093	1.0085	1.00773	1.00764	1.00949	1.00842	1.00681	1.0092	1.00646	1.00376	0.99506	0.97523	0.94975	0.93236	0.9164	0.87469	0.78657	0.63713	0.45768	0.2541	0.04992	-0.08101	-0.11136	-0.09934	-0.0887	-0.0867	-0.09573	-0.1099	-0.12799	-0.17008
9.1	2.00953	2.00982	2.00832	2.00158	1.98679	1.95827	1.90986	1.83663	1.72849	1.57392	1.38214	1.20506	1.08791	1.03566	1.01523	1.00937	1.00958	1.00758	1.00872	1.00809	1.00942	1.00756	1.00826	1.00797	1.00994	1.00927	1.00795	1.00755	1.00393	0.99577	0.97734	0.9547	0.93146	0.91667	0.88207	0.78879	0.64876	0.46762	0.26324	0.06083	-0.07646	-0.11269	-0.10138	-0.0904	-0.08831	-0.09762	-0.10649	-0.1269	-0.17269
9.05	2.00962	2.01	2.00832	2.00259	1.99096	1.96497	1.92126	1.85195	1.7502	1.60603	1.41412	1.22878	1.10028	1.04206	1.01572	1.00883	1.0101	1.00843	1.00903	1.00829	1.0094	1.00748	1.00835	1.00914	1.00914	1.00551	1.00854	1.01015	1.00401	0.99702	0.97904	0.95583	0.93323	0.91901	0.88618	0.79966	0.6531	0.46796	0.26396	0.05597	-0.07609	-0.11228	-0.10226	-0.09187	-0.09008	-0.09687	-0.11193	-0.13139	-0.17265
9	2.00941	2.0096	2.00802	2.00577	1.99538	1.97257	1.93265	1.86963	1.77192	1.63616	1.45146	1.25661	1.11645	1.04893	1.01792	1.00875	1.00967	1.00823	1.01019	1.00826	1.00989	1.00581	1.00881	1.01045	1.00915	1.0061	1.00873	1.00889	1.00633	0.99763	0.98219	0.95933	0.93591	0.91829	0.88858	0.81142	0.66451	0.47675	0.27199	0.06797	-0.07289	-0.1117	-0.10278	-0.09278	-0.09024	-0.0991	-0.11186	-0.13122	-0.17609
8.95	2.0094	2.01018	2.00983	2.00736	1.99895	1.97986	1.94313	1.88504	1.79735	1.66672	1.48633	1.2882	1.13594	1.05674	1.02224	1.00944	1.0096	1.00806	1.00855	1.00819	1.0078	1.00745	1.00758	1.00917	1.00899	1.00725	1.00788	1.00902	1.00667	0.99745	0.98528	0.96042	0.93895	0.92032	0.89581	0.81382	0.67729	0.48508	0.2885	0.08209	-0.06523	-0.1114	-0.10398	-0.09466	-0.09198	-0.09974	-0.11495	-0.13533	-0.17679
8.9	2.00858	2.00919	2.00884	2.00749	1.99993	1.98341	1.95071	1.89903	1.81601	1.69377	1.52182	1.32229	1.15705	1.06708	1.0258	1.01131	1.00842	1.00872	1.0106	1.00802	1.00632	1.00844	1.00745	1.00838	1.00954	1.00873	1.00818	1.00745	1.0061	0.99982	0.98841	0.96011	0.93892	0.91829	0.89495	0.82103	0.68215	0.4956	0.29757	0.08871	-0.06492	-0.11033	-0.10462	-0.09594	-0.09355	-0.10014	-0.11358	-0.1342	-0.17848
8.85	2.00828	2.0077	2.00871	2.00733	2.0026	1.98865	1.95849	1.91073	1.83468	1.71991	1.55561	1.35621	1.18096	1.07733	1.03021	1.01216	1.00908	1.00746	1.00846	1.0077	1.00792	1.00939	1.00675	1.0087	1.0093	1.00939	1.00734	1.00912	1.0061	1.00057	0.99025	0.96182	0.93932	0.9157	0.89302	0.82197	0.69006	0.50694	0.30984	0.09475	-0.05861	-0.10789	-0.10456	-0.09559	-0.09354	-0.10142	-0.11236	-0.13334	-0.18178
8.8	2.00886	2.0088	2.00897	2.00733	2.00409	1.99246	1.96777	1.92379	1.85355	1.74515	1.59024	1.39132	1.20788	1.08976	1.03537	1.01481	1.00927	1.00826	1.00683	1.01027	1.00789	1.00826	1.00782	1.00713	1.00864	1.0088	1.00781	1.00947	1.0057	1.00288	0.99118	0.96528	0.94416	0.91719	0.89582	0.82967	0.69634	0.51446	0.32028	0.10939	-0.05697	-0.1089	-0.10536	-0.09638	-0.09345	-0.10127	-0.1123	-0.13546	-0.17907
8.75	2.0086	2.00905	2.00797	2.00762	2.00661	1.99677	1.97622	1.93583	1.8704	1.77018	1.6224	1.42585	1.23278	1.10435	1.04122	1.01587	1.01081	1.00661	1.00902	1.00811	1.00858	1.00899	1.0071	1.00873	1.00801	1.008	1.00905	1.00914	1.00588	1.00313	0.99531	0.97038	0.94564	0.91997	0.89435	0.83354	0.70328	0.52392	0.32332	0.11676	-0.0531	-0.10762	-0.10452	-0.09633	-0.0944	-0.10259	-0.11421	-0.13582	-0.1834
8.7	2.00882	2.00857	2.00955	2.0081	2.00664	1.99914	1.98151	1.94435	1.88428	1.79242	1.65363	1.46323	1.26195	1.12021	1.04677	1.01751	1.01185	1.00725	1.00792	1.00894	1.0079	1.00841	1.00854	1.00839	1.00864	1.00771	1.00824	1.00873	1.00597	1.00611	0.99557	0.97214	0.94662	0.92117	0.89812	0.8426	0.70526	0.52282	0.32778	0.12063	-0.04803	-0.10535	-0.10435	-0.09681	-0.09421	-0.10117	-0.11498	-0.13748	-0.18141
8.65	2.00931	2.00889	2.0084	2.00761	2.00683	2.00091	1.98786	1.9547	1.90071	1.81565	1.6854	1.50274	1.29482	1.13852	1.05632	1.02054	1.01225	1.00659	1.00772	1.00833	1.00745	1.00973	1.00778	1.00667	1.00925	1.00775	1.00804	1.00808	1.00716	1.00479	0.999	0.97638	0.95098	0.92551	0.89962	0.84021	0.71688	0.5318	0.33328	0.12712	-0.04985	-0.10235	-0.10368	-0.09631	-0.09425	-0.10132	-0.11286	-0.13913	-0.18243
8.6	2.00873	2.00867	2.00777	2.00788	2.00614	2.00227	1.99069	1.96405	1.91477	1.83573	1.71454	1.53922	1.3324	1.16183	1.06583	1.02519	1.01329	1.00738	1.00751	1.00748	1.00669	1.0082	1.00795	1.00672	1.00918	1.00581	1.00788	1.00786	1.00733	1.00513	0.99936	0.97833	0.95359	0.92484	0.89761	0.84881	0.72131	0.54078	0.34388	0.13861	-0.03964	-0.1002	-0.10281	-0.09548	-0.09341	-0.10171	-0.11327	-0.13596	-0.18088
8.55	2.00794	2.00866	2.00896	2.0081	2.00728	2.00529	1.9942	1.97078	1.92794	1.85592	1.74227	1.57388	1.36706	1.18403	1.07658	1.02899	1.01397	1.00812	1.00727	1.00753	1.0072	1.00742	1.00737	1.00726	1.00886	1.00674	1.00823	1.00767	1.00723	1.00583	1.00108	0.98153	0.95643	0.92796	0.89927	0.84607	0.72613	0.54353	0.35075	0.14642	-0.03255	-0.09692	-0.10174	-0.09537	-0.09376	-0.10154	-0.11452	-0.14024	-0.18279
8.5	2.00802	2.00887	2.00809	2.00698	2.00667	2.00587	1.99761	1.97753	1.93917	1.8744	1.76695	1.60855	1.40357	1.21092	1.0894	1.03491	1.01554	1.00884	1.00756	1.00739	1.00731	1.00828	1.008	1.00723	1.00877	1.00716	1.0075	1.00856	1.00803	1.00611	1.00068	0.98449	0.9595	0.92904	0.90025	0.85591	0.7373	0.55495	0.35464	0.14863	-0.02871	-0.09584	-0.10085	-0.09396	-0.09396	-0.10018	-0.11354	-0.13499	-0.18096
8.45	2.00846	2.00838	2.00746	2.00728	2.00678	2.00644	2.00027	1.98317	1.94817	1.88793	1.78817	1.6364	1.43425	1.23453	1.10272	1.04043	1.01674	1.00964	1.0068	1.00763	1.00854	1.00707	1.00753	1.00764	1.00987	1.00624	1.00707	1.00864	1.00796	1.00706	1.00104	0.98565	0.96246	0.93078	0.89994	0.85293	0.73369	0.55208	0.34982	0.14771	-0.02218	-0.09354	-0.10002	-0.09362	-0.0928	-0.10065	-0.11753	-0.13987	-0.18332
8.4	2.00773	2.00857	2.00912	2.008	2.00706	2.0087	2.00232	1.99002	1.95854	1.90334	1.81238	1.67128	1.47221	1.26625	1.12036	1.04808	1.01922	1.00952	1.00739	1.00749	1.0085	1.00701	1.00782	1.00692	1.00896	1.00771	1.00752	1.00917	1.00816	1.00729	1.00191	0.9881	0.96407	0.9327	0.90338	0.85915	0.74262	0.56678	0.36474	0.16486	-0.00654	-0.08646	-0.09878	-0.09359	-0.09275	-0.10006	-0.11156	-0.13682	-0.18367
8.35	2.00888	2.00824	2.00904	2.00911	2.00834	2.00817	2.0038	1.99369	1.96733	1.91701	1.83274	1.7004	1.51073	1.30141	1.14066	1.05658	1.02255	1.01081	1.00838	1.00775	1.0078	1.00885	1.00746	1.00741	1.0101	1.00733	1.00799	1.00983	1.00719	1.00881	1.00204	0.99305	0.96885	0.93426	0.90952	0.8624	0.7487	0.56545	0.37331	0.17851	0.00131	-0.08511	-0.0967	-0.09255	-0.09219	-0.1003	-0.11387	-0.13849	-0.18463
8.3	2.0088	2.00855	2.00881	2.00914	2.00866	2.00939	2.00592	1.99657	1.97628	1.93175	1.856	1.73043	1.54989	1.33577	1.16131	1.0668	1.02708	1.01175	1.00877	1.00739	1.00898	1.00796	1.00727	1.0096	1.00947	1.00754	1.00845	1.00962	1.00801	1.00866	1.00276	0.99397	0.97236	0.93721	0.90802	0.86245	0.75202	0.57237	0.37721	0.18392	0.01236	-0.07974	-0.09516	-0.0913	-0.0917	-0.10126	-0.11187	-0.14139	-0.18535
8.25	2.00931	2.00793	2.00822	2.0102	2.00985	2.00938	2.00843	1.99997	1.98173	1.94193	1.87406	1.75914	1.58749	1.37543	1.18756	1.07994	1.0313	1.01381	1.0088	1.0078	1.00937	1.00937	1.00711	1.01027	1.00883	1.00821	1.00802	1.00921	1.00856	1.00789	1.00376	0.99666	0.97513	0.93943	0.91141	0.86913	0.75709	0.57923	0.38694	0.18128	0.01747	-0.07678	-0.09413	-0.09094	-0.09047	-0.0996	-0.11426	-0.14025	-0.18426
8.2	2.0101	2.01009	2.01144	2.01026	2.00902	2.00937	2.00879	2.00095	1.98874	1.95184	1.8898	1.78656	1.62453	1.41102	1.21357	1.09383	1.03747	1.01619	1.00996	1.0082	1.00826	1.00912	1.00849	1.00929	1.00855	1.00689	1.00934	1.00925	1.00761	1.00906	1.00358	0.99709	0.97762	0.94162	0.91122	0.86691	0.76235	0.58168	0.39409	0.19047	0.02817	-0.07377	-0.09118	-0.08961	-0.09049	-0.0985	-0.1128	-0.13584	-0.18058
8.15	2.01002	2.00925	2.01007	2.01106	2.01059	2.00841	2.00864	2.00456	1.99468	1.96215	1.90635	1.81032	1.65888	1.4486	1.24575	1.10958	1.04422	1.01683	1.01093	1.00852	1.00756	1.00882	1.00876	1.0114	1.0089	1.00824	1.00782	1.00851	1.00882	1.00837	1.00475	0.99936	0.97877	0.9454	0.91157	0.87041	0.76889	0.59151	0.40076	0.20144	0.03972	-0.06929	-0.0894	-0.08803	-0.08885	-0.09804	-0.11058	-0.13708	-0.18145
8.1	2.01096	2.0088	2.00972	2.01069	2.0097	2.00934	2.00809	2.00705	1.99509	1.9707	1.91976	1.83062	1.68827	1.47966	1.27147	1.12453	1.04893	1.0192	1.01027	1.00838	1.00839	1.00807	1.00831	1.00978	1.00936	1.00813	1.00771	1.00799	1.00787	1.0092	1.00522	0.99926	0.98236	0.94674	0.91086	0.8674	0.77185	0.59247	0.40475	0.2039	0.0445	-0.06434	-0.08701	-0.08668	-0.08724	-0.09683	-0.10789	-0.13555	-0.18365
8.05	2.00892	2.00882	2.0105	2.00874	2.00985	2.00767	2.00739	2.00768	1.9987	1.97752	1.93175	1.85209	1.72034	1.52292	1.30581	1.1442	1.05863	1.02297	1.01133	1.00966	1.00842	1.00788	1.00833	1.00851	1.00934	1.00809	1.00667	1.00676	1.0086	1.00884	1.00632	0.99956	0.98349	0.94918	0.91381	0.871	0.77435	0.60175	0.40802	0.21351	0.05116	-0.0603	-0.08412	-0.08466	-0.08663	-0.09673	-0.10793	-0.13096	-0.1793
8	2.01021	2.00841	2.0098	2.00828	2.01006	2.00914	2.00849	2.00923	2.001	1.98385	1.94511	1.87099	1.74948	1.56226	1.34146	1.16745	1.0693	1.02682	1.01137	1.00982	1.00752	1.00828	1.00763	1.00856	1.00821	1.00868	1.00651	1.00752	1.00868	1.00877	1.0069	1.00093	0.98559	0.95181	0.91502	0.87329	0.77452	0.60783	0.41627	0.22008	0.056	-0.05656	-0.0825	-0.0836	-0.08531	-0.09502	-0.10667	-0.12848	-0.17819
7.95	2.00983	2.00799	2.00969	2.00891	2.00879	2.00861	2.00776	2.01016	2.00223	1.98605	1.95394	1.8892	1.77495	1.59587	1.37403	1.18823	1.0797	1.03062	1.01308	1.01066	1.00762	1.00773	1.00657	1.00817	1.00853	1.00868	1.00674	1.00641	1.00852	1.00908	1.00691	1.00218	0.9882	0.95548	0.91765	0.87662	0.77913	0.60905	0.41297	0.22198	0.06539	-0.05006	-0.08042	-0.08215	-0.08423	-0.09369	-0.10497	-0.12954	-0.17887
7.9	2.01008	2.00814	2.0096	2.00887	2.00902	2.00876	2.00784	2.00789	2.0046	1.99142	1.96471	1.9051	1.80219	1.63362	1.41396	1.21601	1.093	1.03624	1.01397	1.00847	1.00847	1.00666	1.0057	1.00868	1.00909	1.00834	1.00694	1.00692	1.00811	1.00826	1.00693	1.00414	0.99031	0.95644	0.91955	0.87121	0.77947	0.61532	0.42046	0.22132	0.06106	-0.0488	-0.07741	-0.0815	-0.08265	-0.09248	-0.10861	-0.13088	-0.17684
7.85	2.00961	2.00751	2.00819	2.00791	2.00683	2.00875	2.00905	2.00861	2.00393	1.99609	1.97268	1.91916	1.82638	1.66914	1.45703	1.2453	1.11049	1.04166	1.01669	1.00919	1.00832	1.0078	1.00413	1.00912	1.00882	1.0077	1.00677	1.00629	1.00966	1.00854	1.00751	1.00399	0.99149	0.96103	0.92059	0.87773	0.78479	0.61457	0.42552	0.22576	0.06541	-0.04583	-0.0764	-0.07902	-0.08156	-0.09155	-0.10416	-0.12621	-0.17517
7.8	2.01211	2.0091	2.00716	2.00809	2.00778	2.00774	2.00915	2.00853	2.00612	1.9984	1.9811	1.9318	1.84537	1.70385	1.49685	1.27918	1.12721	1.05052	1.01928	1.00867	1.00859	1.0077	1.00316	1.00838	1.00862	1.00856	1.00724	1.00618	1.00803	1.00776	1.00831	1.00403	0.99384	0.96531	0.92502	0.87964	0.78639	0.62393	0.43221	0.23607	0.07309	-0.04296	-0.07361	-0.07842	-0.08041	-0.08866	-0.10236	-0.12272	-0.17234
7.75	2.01413	2.0097	2.00848	2.0081	2.00961	2.00707	2.00773	2.00658	2.0062	2.00168	1.98485	1.94647	1.86847	1.73528	1.53465	1.31278	1.14859	1.05933	1.02257	1.00929	1.00833	1.0082	1.00365	1.00847	1.00773	1.0077	1.00653	1.00747	1.00755	1.00666	1.00861	1.00347	0.99537	0.96722	0.92548	0.87767	0.79118	0.62482	0.43207	0.23834	0.07266	-0.03688	-0.07204	-0.07593	-0.07864	-0.08896	-0.10171	-0.12408	-0.17077
7.7	2.01794	2.01073	2.00781	2.00676	2.00793	2.00622	2.00627	2.00788	2.00587	2.00341	1.98854	1.95885	1.88552	1.76397	1.57253	1.34582	1.16964	1.07025	1.02593	1.00997	1.00899	1.00733	1.00434	1.00806	1.00801	1.00817	1.00619	1.00658	1.00726	1.00837	1.00744	1.00387	0.99729	0.96908	0.92849	0.87632	0.78856	0.62628	0.43318	0.23969	0.07919	-0.03187	-0.06844	-0.07442	-0.07904	-0.0888	-0.10274	-0.12443	-0.17447
7.65	2.02309	2.01299	2.00797	2.00835	2.00648	2.00731	2.00824	2.00679	2.00558	2.00359	1.99342	1.96694	1.90244	1.7911	1.60878	1.38351	1.19307	1.0805	1.02932	1.01191	1.0085	1.00822	1.00559	1.00684	1.00805	1.00776	1.00701	1.00799	1.00735	1.00817	1.00752	1.00473	0.99878	0.97315	0.93046	0.87992	0.78624	0.63105	0.43728	0.24474	0.07881	-0.02799	-0.06547	-0.07268	-0.07713	-0.08636	-0.09899	-0.12025	-0.17132
7.6	2.03176	2.01955	2.01095	2.0084	2.00692	2.00718	2.00901	2.00828	2.00527	2.0057	1.99776	1.97488	1.9191	1.81767	1.64978	1.4222	1.21976	1.09466	1.03478	1.01412	1.00821	1.00691	1.00547	1.00719	1.0066	1.00839	1.00645	1.00756	1.00688	1.00959	1.00699	1.00535	0.99834	0.9742	0.93328	0.87339	0.78907	0.63881	0.44638	0.25033	0.09188	-0.01747	-0.06252	-0.07186	-0.07713	-0.08644	-0.09884	-0.12211	-0.17111
7.55	2.04644	2.02742	2.01244	2.0087	2.00814	2.00783	2.00857	2.00677	2.00642	2.0079	2.00048	1.98101	1.93314	1.8412	1.68716	1.46478	1.24937	1.11134	1.0432	1.01574	1.00924	1.00713	1.0061	1.00736	1.00633	1.00732	1.00735	1.00648	1.00781	1.01048	1.00653	1.00675	0.99763	0.97867	0.93618	0.878	0.79215	0.64753	0.4551	0.25615	0.09117	-0.01906	-0.0605	-0.0699	-0.07571	-0.08559	-0.10072	-0.12367	-0.17148
7.5	2.06255	2.03531	2.01544	2.00904	2.00774	2.00788	2.01003	2.00746	2.00696	2.00687	2.00079	1.98802	1.94753	1.86618	1.72225	1.5053	1.28216	1.12922	1.05206	1.01942	1.01026	1.00636	1.00697	1.00828	1.00645	1.00686	1.00771	1.00785	1.00616	1.01072	1.00827	1.00721	0.99967	0.98199	0.93776	0.87903	0.79187	0.65075	0.45753	0.25812	0.09947	-0.00992	-0.05665	-0.06787	-0.07482	-0.08381	-0.10096	-0.12392	-0.1692
7.45	2.08639	2.05016	2.01913	2.00981	2.00982	2.00944	2.00972	2.00965	2.0079	2.00725	2.00243	1.99238	1.95996	1.88506	1.75422	1.54705	1.31318	1.14621	1.06047	1.02181	1.01106	1.00757	1.0068	1.00802	1.0076	1.0075	1.00817	1.00828	1.00621	1.00909	1.01014	1.0068	1.00171	0.98323	0.94007	0.88	0.79205	0.65299	0.46196	0.25674	0.09997	-0.00908	-0.0542	-0.06828	-0.07406	-0.08313	-0.09896	-0.12185	-0.16852
7.4	2.11518	2.06896	2.02889	2.01386	2.0099	2.00845	2.00814	2.0094	2.00789	2.00713	2.00456	1.99614	1.97064	1.90327	1.78271	1.5824	1.34706	1.16551	1.06964	1.02648	1.01228	1.0077	1.008	1.00928	1.00766	1.00764	1.00797	1.0085	1.00674	1.01083	1.00881	1.00687	1.00145	0.98801	0.94359	0.88496	0.79354	0.65475	0.46404	0.25796	0.09898	-0.00407	-0.05109	-0.06599	-0.07288	-0.08309	-0.09941	-0.12183	-0.16859
7.35	2.15033	2.09157	2.03777	2.01683	2.01115	2.00885	2.01035	2.00908	2.00812	2.00655	2.00571	1.99897	1.97819	1.92333	1.81231	1.62687	1.39147	1.19302	1.08203	1.03139	1.01298	1.00804	1.0073	1.00767	1.0088	1.00681	1.00757	1.00856	1.00675	1.00905	1.00936	1.00755	1.00285	0.98893	0.94678	0.88759	0.79758	0.66709	0.4755	0.26745	0.10792	-4.21098e-05	-0.046	-0.06436	-0.07166	-0.08134	-0.0993	-0.12343	-0.16545
7.3	2.19793	2.1209	2.0508	2.02051	2.01114	2.00811	2.00869	2.00942	2.00919	2.00644	2.00483	2.00097	1.98681	1.93968	1.8406	1.67107	1.4381	1.22457	1.09742	1.03722	1.01523	1.00821	1.00642	1.00799	1.00922	1.00617	1.00673	1.00768	1.00759	1.00856	1.00744	1.00732	1.00357	0.99163	0.95036	0.89504	0.80347	0.67516	0.48298	0.27074	0.10732	0.000869438	-0.04169	-0.06176	-0.06997	-0.08094	-0.09468	-0.11886	-0.16676
7.25	2.24925	2.15489	2.06639	2.02625	2.01289	2.00738	2.00816	2.00973	2.00845	2.00677	2.00506	2.0025	1.98965	1.95146	1.86363	1.70547	1.4766	1.25176	1.11262	1.0439	1.01648	1.00848	1.00698	1.00747	1.00706	1.00754	1.00689	1.00776	1.00654	1.00755	1.00752	1.00682	1.00361	0.99486	0.95455	0.89458	0.80638	0.67893	0.4902	0.27989	0.11456	0.00334	-0.03959	-0.05867	-0.06871	-0.07939	-0.09446	-0.11741	-0.16504
7.2	2.30814	2.19821	2.08842	2.0348	2.0157	2.00779	2.00803	2.00867	2.00852	2.00525	2.00492	2.00384	1.99273	1.96233	1.88441	1.73925	1.51506	1.28357	1.12921	1.05153	1.01817	1.0086	1.00675	1.00711	1.00714	1.00717	1.0059	1.00802	1.0085	1.00796	1.00667	1.00597	1.00385	0.99561	0.9597	0.89893	0.80592	0.68062	0.49548	0.27736	0.11296	0.00266	-0.03785	-0.05557	-0.06666	-0.07872	-0.09287	-0.11775	-0.1604
7.15	2.37648	2.24851	2.11624	2.04792	2.01852	2.00773	2.00856	2.00974	2.00836	2.00594	2.00459	2.0038	1.99497	1.97317	1.90426	1.77462	1.56134	1.32106	1.15022	1.06129	1.02102	1.0089	1.00605	1.00725	1.00703	1.00667	1.00619	1.00764	1.00697	1.00755	1.00624	1.00638	1.00417	0.99773	0.96662	0.90258	0.81298	0.68807	0.49851	0.28001	0.11874	0.01417	-0.03155	-0.05238	-0.06463	-0.07549	-0.09193	-0.11376	-0.16053
7.1	2.45392	2.30842	2.1484	2.06054	2.02304	2.0102	2.00907	2.00813	2.00676	2.00744	2.0046	2.00392	1.9962	1.98223	1.92166	1.80747	1.6064	1.36047	1.17372	1.07108	1.02496	1.00988	1.00626	1.00808	1.00638	1.00712	1.00612	1.00715	1.00737	1.00719	1.00756	1.00753	1.00328	0.99753	0.9689	0.90723	0.81497	0.69428	0.50852	0.29045	0.12339	0.0208	-0.02832	-0.04855	-0.06207	-0.07459	-0.08925	-0.11308	-0.15827
7.05	2.52954	2.37485	2.19173	2.08242	2.03251	2.01197	2.00874	2.00772	2.00658	2.00734	2.0046	2.00494	1.99944	1.98774	1.93949	1.8382	1.65032	1.40612	1.20094	1.08567	1.0298	1.01093	1.00689	1.00721	1.00704	1.00682	1.00587	1.00719	1.00635	1.00664	1.00676	1.00695	1.00449	0.99805	0.97234	0.91444	0.82461	0.70151	0.52192	0.29533	0.11844	0.01615	-0.02742	-0.04822	-0.06139	-0.07296	-0.08883	-0.11481	-0.15902
7	2.59916	2.44203	2.239	2.10776	2.04038	2.01579	2.00974	2.00815	2.00833	2.00796	2.00556	2.00278	2.00247	1.99265	1.95018	1.86201	1.68942	1.44531	1.23157	1.09979	1.03649	1.01184	1.00659	1.00728	1.00654	1.00606	1.00688	1.00713	1.00697	1.00577	1.00705	1.00738	1.00481	1.00015	0.97711	0.91587	0.81995	0.70532	0.52197	0.29929	0.11623	0.02255	-0.02256	-0.04308	-0.05815	-0.07128	-0.08655	-0.11202	-0.15689
6.95	2.66808	2.51206	2.29335	2.13652	2.05485	2.02134	2.0104	2.00843	2.00719	2.00803	2.00737	2.00429	2.00065	1.99772	1.96353	1.8839	1.72255	1.48583	1.25889	1.11498	1.04386	1.01465	1.00614	1.00698	1.00612	1.00628	1.00662	1.00737	1.00697	1.00629	1.00698	1.0075	1.00525	1.00078	0.97714	0.91959	0.82569	0.71216	0.53019	0.29833	0.11741	0.0185	-0.02384	-0.04214	-0.05741	-0.07113	-0.08629	-0.11172	-0.15675
6.9	2.72588	2.57644	2.34755	2.17184	2.07258	2.02682	2.01214	2.00891	2.00788	2.00872	2.00636	2.00457	2.0025	1.9995	1.97195	1.90364	1.75308	1.52133	1.28634	1.13098	1.05129	1.01723	1.00742	1.0074	1.00675	1.00613	1.00671	1.00664	1.00744	1.00653	1.00662	1.00699	1.0064	1.00037	0.97901	0.9205	0.82301	0.70975	0.52403	0.29781	0.11685	0.02165	-0.02053	-0.0357	-0.05438	-0.0695	-0.0866	-0.11383	-0.16041
6.85	2.79596	2.65592	2.42328	2.22226	2.09732	2.03789	2.01526	2.00939	2.00841	2.00896	2.00711	2.00363	2.00336	2.00148	1.98257	1.92629	1.79761	1.57364	1.32875	1.1553	1.06143	1.02129	1.00841	1.00786	1.00616	1.00667	1.00723	1.00596	1.00661	1.00805	1.00651	1.00656	1.00706	1.00207	0.98469	0.93266	0.83739	0.71752	0.54204	0.31149	0.11914	0.02311	-0.01717	-0.03556	-0.0522	-0.06629	-0.08447	-0.11072	-0.154
6.8	2.84657	2.71961	2.49218	2.27148	2.12622	2.04945	2.02023	2.01016	2.00932	2.00793	2.00831	2.00496	2.00328	2.00227	1.98799	1.93915	1.82492	1.61421	1.3665	1.17876	1.07441	1.02639	1.00934	1.00787	1.00639	1.00655	1.00714	1.00709	1.00631	1.0081	1.00685	1.00608	1.00771	1.00205	0.98671	0.93539	0.8352	0.71792	0.54666	0.3138	0.12125	0.02246	-0.01656	-0.03003	-0.04823	-0.06409	-0.08239	-0.11066	-0.15564
6.75	2.88932	2.78398	2.57101	2.33457	2.16414	2.06788	2.02612	2.01234	2.00989	2.00651	2.00925	2.00554	2.00316	2.00424	1.99417	1.95398	1.85535	1.66166	1.40749	1.20493	1.08862	1.03189	1.01083	1.00856	1.00616	1.0063	1.00773	1.00737	1.0062	1.00743	1.0072	1.00588	1.00646	1.00346	0.99026	0.94216	0.84336	0.72345	0.55453	0.32461	0.12341	0.02585	-0.01385	-0.02525	-0.04396	-0.06159	-0.08184	-0.10912	-0.15315
6.7	2.91998	2.83646	2.64167	2.40099	2.20604	2.08799	2.03319	2.01345	2.00871	2.00754	2.00912	2.00589	2.00357	2.00252	1.99572	1.96361	1.8795	1.70199	1.44966	1.23251	1.10268	1.03763	1.0127	1.00867	1.00642	1.00733	1.0067	1.00749	1.00605	1.00661	1.00756	1.00615	1.00592	1.00406	0.99286	0.94293	0.84524	0.71965	0.56461	0.32939	0.12528	0.03015	-0.01002	-0.02205	-0.03894	-0.05954	-0.08019	-0.10868	-0.15183
6.65	2.94306	2.87829	2.70689	2.47415	2.2569	2.11585	2.04464	2.01627	2.01028	2.00828	2.00805	2.00707	2.00368	2.00116	1.99695	1.97239	1.90299	1.74068	1.49294	1.26265	1.11692	1.04474	1.01505	1.00782	1.00608	1.00645	1.00757	1.007	1.00544	1.00577	1.00704	1.00622	1.00631	1.00416	0.99344	0.94919	0.85234	0.72534	0.56593	0.33724	0.12549	0.03439	-0.00562	-0.018	-0.03496	-0.05655	-0.0793	-0.10724	-0.15149
6.6	2.96206	2.91536	2.77583	2.54911	2.31457	2.15059	2.06049	2.02158	2.01132	2.00809	2.007	2.00623	2.00501	2.0019	1.99999	1.98017	1.92326	1.78033	1.53932	1.29646	1.1365	1.05347	1.01848	1.00737	1.00628	1.00781	1.00816	1.00651	1.0054	1.0059	1.00649	1.00592	1.00601	1.00428	0.99514	0.95162	0.85221	0.72376	0.57439	0.35075	0.13671	0.03816	-0.00199	-0.01685	-0.02997	-0.05351	-0.07752	-0.10481	-0.14913
6.55	2.97795	2.94341	2.83814	2.6364	2.39407	2.20071	2.08451	2.03178	2.01346	2.00777	2.00745	2.00448	2.0055	2.00191	2.00089	1.98705	1.94303	1.82178	1.59781	1.34523	1.16416	1.06653	1.02303	1.00844	1.00673	1.0063	1.00742	1.00592	1.0051	1.00668	1.00621	1.00622	1.0065	1.00442	0.99674	0.9616	0.86587	0.74062	0.59301	0.36519	0.14637	0.04488	-0.000730195	-0.0129	-0.02472	-0.04871	-0.0745	-0.10271	-0.14362
6.5	2.98797	2.9629	2.88221	2.71094	2.46951	2.25082	2.11168	2.04242	2.01714	2.00908	2.00717	2.00489	2.00581	2.00181	2.00099	1.98973	1.95385	1.8523	1.64875	1.38757	1.18996	1.07826	1.02727	1.00948	1.00621	1.00699	1.00727	1.00683	1.00494	1.00692	1.0058	1.00579	1.00547	1.00598	0.99817	0.96232	0.87381	0.74391	0.59431	0.37129	0.14651	0.04258	0.00102	-0.01072	-0.01835	-0.04661	-0.07383	-0.10158	-0.14205
6.45	2.9962	2.97632	2.91719	2.77726	2.54715	2.31241	2.14572	2.05719	2.02204	2.00984	2.00805	2.00638	2.00605	2.00187	2.00003	1.99353	1.96568	1.8805	1.68767	1.42654	1.21581	1.09184	1.03259	1.0115	1.00603	1.00604	1.00606	1.00726	1.0051	1.00576	1.00564	1.00701	1.00606	1.0051	0.99886	0.96988	0.88042	0.7573	0.59718	0.38755	0.15545	0.04413	0.00175	-0.00848	-0.01267	-0.04243	-0.07225	-0.10014	-0.1407
6.4	3.00214	2.98805	2.94389	2.83548	2.6288	2.38464	2.19248	2.07974	2.03074	2.01238	2.00824	2.00685	2.00573	2.00317	2.00097	1.99633	1.97635	1.90391	1.73092	1.47404	1.24783	1.10826	1.03921	1.01458	1.00676	1.0062	1.00704	1.00703	1.00584	1.00583	1.00642	1.00743	1.00714	1.00557	1.00161	0.97276	0.8943	0.76487	0.61377	0.39779	0.15244	0.04302	-0.0024	-0.00633	-0.01007	-0.03874	-0.06739	-0.09821	-0.13814
6.35	3.0041	2.99575	2.9632	2.881	2.70214	2.45498	2.24147	2.10562	2.04139	2.01662	2.00988	2.00718	2.00612	2.00265	2.00149	1.99725	1.98073	1.9225	1.7679	1.51739	1.2779	1.12532	1.04669	1.01658	1.00676	1.00637	1.0071	1.00702	1.00603	1.00526	1.00755	1.00777	1.0073	1.00665	1.00204	0.97767	0.8992	0.76609	0.61975	0.41321	0.16343	0.04824	-0.000881843	-0.00521	-0.00765	-0.03666	-0.0653	-0.09781	-0.13722
6.3	3.00482	3.00081	2.98008	2.91837	2.77769	2.54585	2.31054	2.14572	2.05854	2.02266	2.01206	2.00835	2.00747	2.0033	2.00142	1.99609	1.98871	1.94405	1.81492	1.57448	1.32438	1.14999	1.05886	1.01943	1.00873	1.0072	1.00695	1.00718	1.00687	1.00609	1.00706	1.00698	1.00629	1.00793	1.00344	0.98301	0.91157	0.77978	0.63117	0.42583	0.17449	0.04525	-0.00331	-0.00481	-0.00288	-0.03036	-0.06326	-0.09531	-0.13522
6.25	3.00588	3.00344	2.98995	2.94743	2.83504	2.62529	2.37912	2.18895	2.07991	2.03067	2.01393	2.00958	2.00768	2.00338	2.00278	1.99693	1.9909	1.95654	1.84951	1.62309	1.36292	1.17405	1.06956	1.0236	1.00936	1.007	1.00736	1.00743	1.00583	1.00613	1.00687	1.00696	1.00695	1.00762	1.00412	0.98761	0.91831	0.79059	0.63754	0.4446	0.1894	0.05326	0.00076294	-0.00249	0.000976784	-0.02564	-0.06038	-0.09366	-0.1329
6.2	3.00591	3.00424	2.99718	2.96813	2.88475	2.70596	2.45764	2.2428	2.10736	2.04149	2.01786	2.01252	2.00722	2.00614	2.00199	1.9976	1.99252	1.96782	1.87797	1.67109	1.40597	1.19903	1.0813	1.02763	1.01134	1.00699	1.00728	1.00713	1.00647	1.00576	1.00664	1.0073	1.00707	1.00696	1.00478	0.98927	0.92514	0.7968	0.64469	0.46346	0.20774	0.05602	0.00262	-7.93466e-05	0.00379	-0.01931	-0.05603	-0.09079	-0.12889
6.15	3.00526	3.00432	3.00086	2.98149	2.91788	2.77089	2.53502	2.3018	2.14061	2.05646	2.02241	2.01262	2.00953	2.00598	2.00248	1.99826	1.99127	1.97324	1.89881	1.71059	1.44329	1.22155	1.09401	1.03329	1.01241	1.00695	1.00738	1.00761	1.0059	1.00573	1.00606	1.00724	1.00651	1.00634	1.0049	0.99244	0.92932	0.79881	0.64973	0.47073	0.21581	0.05635	0.00338	-0.000734986	0.00691	-0.01592	-0.05431	-0.09095	-0.1275
6.1	3.00487	3.00538	3.00232	2.9905	2.94702	2.83287	2.62207	2.37414	2.18737	2.0779	2.03089	2.01519	2.00993	2.00614	2.00265	1.9988	1.99331	1.97919	1.9192	1.75605	1.48969	1.25434	1.11166	1.04076	1.01425	1.0069	1.00665	1.00738	1.00571	1.00565	1.00551	1.0058	1.00564	1.00581	1.00565	0.99471	0.94066	0.81865	0.66782	0.48516	0.22737	0.05665	0.00175	0.0058	0.01183	-0.01045	-0.04758	-0.08636	-0.12478
6.05	3.00386	3.00372	3.00396	2.99753	2.97008	2.88242	2.70116	2.45236	2.24086	2.10685	2.04268	2.0178	2.00995	2.00768	2.00266	1.99958	1.99292	1.98264	1.9373	1.7925	1.53655	1.28724	1.1287	1.04848	1.01619	1.00809	1.00628	1.00598	1.00661	1.00561	1.00488	1.00536	1.00583	1.00626	1.00544	0.99694	0.95107	0.83405	0.67768	0.49943	0.23626	0.05523	-0.00283	0.00695	0.01414	-0.00643	-0.04458	-0.08409	-0.12277
6	3.00477	3.00484	3.00476	3.00053	2.9854	2.92438	2.7797	2.5432	2.30742	2.14515	2.05889	2.02453	2.01283	2.0079	2.00309	1.99969	1.99377	1.98552	1.95019	1.82942	1.58709	1.32868	1.15168	1.0586	1.01962	1.00856	1.00642	1.00632	1.00606	1.00546	1.00515	1.00541	1.00616	1.00586	1.00563	0.99991	0.95959	0.84632	0.68879	0.5148	0.25551	0.06644	0.0027	0.00486	0.01645	-0.00081609	-0.04002	-0.08088	-0.11983
5.95	3.00452	3.00506	3.00345	3.00408	2.99581	2.95267	2.83648	2.62255	2.37343	2.18854	2.08089	2.03403	2.01682	2.00906	2.00377	2.00099	1.99537	1.98606	1.95972	1.85764	1.63365	1.36796	1.17544	1.07025	1.02341	1.00891	1.00655	1.00579	1.00622	1.00709	1.00442	1.00564	1.00665	1.00484	1.00526	1.00077	0.96353	0.85015	0.69331	0.52432	0.26773	0.06489	0.00402	0.00886	0.02174	0.00465	-0.03537	-0.07727	-0.11749
5.9	3.0039	3.00357	3.00344	3.00356	2.99842	2.97654	2.89325	2.71782	2.46928	2.25261	2.11424	2.04785	2.02134	2.01149	2.00491	2.00179	1.9955	1.98809	1.96683	1.88933	1.68696	1.42193	1.21036	1.08694	1.02979	1.01022	1.00726	1.00602	1.00525	1.00777	1.00477	1.00528	1.00579	1.00473	1.00554	1.00258	0.97131	0.86781	0.70721	0.54557	0.29925	0.07225	0.00451	0.01094	0.02454	0.00981	-0.02973	-0.07297	-0.11317
5.85	3.00463	3.00296	3.00547	3.00439	3.00255	2.99032	2.93046	2.78838	2.55752	2.3235	2.15624	2.06684	2.0295	2.01576	2.00641	2.00262	1.996	1.98993	1.97322	1.91198	1.73309	1.47028	1.24347	1.10618	1.03766	1.01312	1.00729	1.00664	1.00545	1.00734	1.00511	1.00566	1.00609	1.00446	1.00597	1.00352	0.9776	0.88343	0.73256	0.5631	0.31208	0.08613	0.00948	0.01408	0.02882	0.01234	-0.0256	-0.07004	-0.11088
5.8	3.00527	3.00464	3.00502	3.00534	3.00413	2.99775	2.95912	2.85688	2.65171	2.40548	2.20897	2.09188	2.03929	2.0199	2.00933	2.00466	1.99838	1.99127	1.97904	1.93182	1.77768	1.51942	1.27671	1.12495	1.04604	1.01529	1.00765	1.00705	1.006	1.00783	1.00513	1.00593	1.00538	1.00536	1.00592	1.0041	0.98308	0.89955	0.74297	0.57478	0.33313	0.09143	0.00871	0.01347	0.03159	0.01663	-0.02157	-0.06691	-0.11001
5.75	3.00524	3.00348	3.00518	3.0048	3.00643	3.0022	2.9799	2.90609	2.73135	2.48993	2.27112	2.12542	2.05391	2.02489	2.01195	2.00601	2.00192	1.99404	1.97996	1.94214	1.81246	1.56611	1.31042	1.14502	1.05494	1.01892	1.00864	1.00675	1.00641	1.00795	1.00539	1.00726	1.00535	1.00506	1.00555	1.00459	0.98749	0.90953	0.75416	0.5855	0.35023	0.10856	0.01349	0.01339	0.0319	0.01307	-0.02266	-0.06412	-0.10613
5.7	3.00517	3.00474	3.00557	3.00546	3.00649	3.00489	2.9913	2.94228	2.81001	2.58419	2.34494	2.16979	2.07523	2.03391	2.01562	2.00841	2.00301	1.99635	1.98367	1.95211	1.84454	1.61425	1.35113	1.16932	1.06659	1.02267	1.00967	1.00608	1.00626	1.00828	1.00619	1.00678	1.00579	1.00628	1.00618	1.00537	0.99103	0.92224	0.77852	0.60369	0.37277	0.11471	0.01495	0.01093	0.03309	0.01906	-0.01682	-0.0624	-0.10587
5.65	3.00622	3.00607	3.00318	3.00723	3.00675	3.00488	2.99817	2.96583	2.86337	2.66052	2.41512	2.21714	2.09859	2.04242	2.0215	2.01053	2.00332	1.99808	1.9861	1.9602	1.86415	1.6473	1.37867	1.18704	1.0759	1.02612	1.01073	1.0054	1.00613	1.00809	1.00633	1.00641	1.00666	1.00676	1.00625	1.00589	0.99408	0.92832	0.78702	0.61309	0.38218	0.11765	0.01804	0.01271	0.03396	0.01861	-0.0149	-0.05752	-0.10415
5.6	3.00495	3.00476	3.00459	3.00753	3.00566	3.00569	3.0023	2.98749	2.91481	2.75029	2.51046	2.28837	2.1375	2.06194	2.02824	2.01401	2.00548	1.99834	1.98862	1.96775	1.88899	1.69899	1.42808	1.21736	1.09174	1.03188	1.01199	1.00662	1.00656	1.00836	1.00658	1.00693	1.00666	1.00676	1.00606	1.00744	0.99637	0.93918	0.80074	0.62633	0.40504	0.12542	0.01654	0.01285	0.03638	0.02548	-0.00804	-0.05398	-0.10046
5.55	3.00417	3.00429	3.00403	3.00698	3.00608	3.00575	3.00401	2.99833	2.95288	2.82951	2.6089	2.36913	2.186	2.08479	2.0386	2.01926	2.00882	2.00082	1.99144	1.97387	1.91135	1.74718	1.48034	1.2518	1.10922	1.03876	1.01405	1.00752	1.00633	1.00801	1.00723	1.00663	1.00594	1.00623	1.00602	1.00754	0.99971	0.95435	0.82997	0.65382	0.43224	0.14667	0.02283	0.01438	0.03345	0.02439	-0.005	-0.05148	-0.09727
5.5	3.00596	3.00504	3.00474	3.0062	3.00611	3.00589	3.0059	3.00388	2.97781	2.88663	2.69365	2.45161	2.24305	2.11376	2.05196	2.02499	2.01195	2.00192	1.99509	1.97666	1.92514	1.7746	1.51967	1.28047	1.12664	1.04659	1.01547	1.00861	1.0063	1.00649	1.00775	1.00698	1.00558	1.00619	1.0068	1.00653	1.00091	0.95785	0.8364	0.65754	0.44939	0.15392	0.02453	0.00984	0.03198	0.02255	-0.00499	-0.04898	-0.0946
5.45	3.00589	3.00357	3.00412	3.00585	3.00457	3.00344	3.00409	3.00441	2.99048	2.9267	2.77275	2.54375	2.31152	2.15267	2.06986	2.03229	2.01449	2.00325	1.99498	1.98125	1.93588	1.80576	1.56153	1.31293	1.14563	1.05467	1.0175	1.00838	1.00507	1.00667	1.00649	1.00731	1.00579	1.00621	1.00731	1.00612	1.00216	0.96674	0.84664	0.67623	0.46789	0.17178	0.03047	0.01133	0.0314	0.02519	-0.00194	-0.04355	-0.0899
5.4	3.00715	3.00246	3.00255	3.0041	3.00489	3.00465	3.00368	3.00557	2.99911	2.95938	2.8429	2.63046	2.38613	2.20066	2.09361	2.04456	2.02045	2.00625	1.99685	1.98411	1.94385	1.83086	1.59761	1.34276	1.16294	1.06198	1.02025	1.00814	1.00615	1.00646	1.00692	1.00626	1.00692	1.00641	1.00562	1.00604	1.00198	0.97149	0.86398	0.68966	0.48143	0.17175	0.0285	0.01213	0.02968	0.02475	0.000234262	-0.04244	-0.08975
5.35	3.00867	3.00239	3.00258	3.00371	3.00552	3.00481	3.00354	3.00567	3.00151	2.97951	2.89335	2.70775	2.46431	2.25597	2.12345	2.0581	2.02677	2.00978	1.99964	1.98665	1.95202	1.84942	1.62918	1.37084	1.17988	1.07098	1.02305	1.00904	1.00643	1.00556	1.00667	1.00594	1.00699	1.00525	1.00637	1.00603	1.00258	0.9779	0.87416	0.69017	0.49276	0.1779	0.02985	0.00946	0.03098	0.02847	0.00555	-0.03928	-0.08661
5.3	3.01281	3.00604	3.00282	3.00356	3.0034	3.00433	3.00377	3.0043	3.00234	2.99173	2.93801	2.79128	2.56391	2.33443	2.16894	2.07944	2.03621	2.0159	2.00336	1.99033	1.96127	1.874	1.66778	1.40747	1.20265	1.08254	1.02811	1.01064	1.00695	1.0042	1.00694	1.00552	1.0061	1.0061	1.00654	1.00574	1.00401	0.98294	0.89005	0.7183	0.51976	0.18628	0.03845	0.01637	0.03133	0.02828	0.01081	-0.03389	-0.08274
5.25	3.01988	3.00867	3.00261	3.00055	3.0016	3.00473	3.00424	3.00432	3.00473	2.99879	2.96423	2.85574	2.65148	2.41343	2.21925	2.10679	2.04969	2.02296	2.00731	1.99449	1.96886	1.89117	1.70143	1.44071	1.22167	1.09363	1.03218	1.01195	1.00666	1.00521	1.00588	1.00521	1.00669	1.00592	1.00665	1.00599	1.00431	0.98431	0.89469	0.72468	0.52669	0.20649	0.04109	0.01635	0.03186	0.03002	0.01277	-0.03195	-0.08143
5.2	3.03136	3.01418	3.00382	3.0026	3.00364	3.00463	3.00474	3.00425	3.00436	3.0025	2.98022	2.89654	2.72142	2.48901	2.27461	2.13774	2.06701	2.03169	2.01239	1.99845	1.97436	1.90114	1.7185	1.45996	1.23602	1.10144	1.03563	1.01341	1.00594	1.00554	1.00567	1.006	1.00623	1.0066	1.0067	1.00616	1.00569	0.98778	0.9039	0.73719	0.53688	0.20392	0.04242	0.0144	0.03114	0.03215	0.01797	-0.02848	-0.08138
5.15	3.04641	3.02372	3.00734	3.00367	3.0018	3.00496	3.00531	3.00418	3.00328	3.00392	2.99345	2.93677	2.79573	2.57654	2.34679	2.18225	2.09156	2.04445	2.02114	2.00445	1.98122	1.9174	1.75375	1.49392	1.26018	1.113	1.04076	1.01443	1.00708	1.00549	1.0056	1.00607	1.00657	1.00633	1.00705	1.00603	1.00595	0.99067	0.9132	0.7504	0.55515	0.22279	0.05021	0.01449	0.02891	0.02853	0.01465	-0.02841	-0.08053
5.1	3.07341	3.03815	3.01161	3.00328	3.00228	3.00405	3.00545	3.00299	3.00311	3.00484	2.999	2.9683	2.86248	2.6709	2.43356	2.24168	2.12425	2.06206	2.03095	2.01167	1.99148	1.93774	1.79035	1.53855	1.29152	1.12994	1.0481	1.01685	1.00762	1.00591	1.00614	1.00584	1.00643	1.00686	1.00711	1.00696	1.00623	0.9948	0.92331	0.75874	0.57451	0.24954	0.05699	0.01548	0.02496	0.03041	0.02066	-0.02105	-0.076
5.05	3.11428	3.06226	3.02079	3.00688	3.00386	3.00366	3.00423	3.0046	3.00446	3.00459	3.00265	2.98658	2.91343	2.76038	2.53274	2.31545	2.1692	2.08696	2.04506	2.02014	1.99779	1.95143	1.82012	1.57092	1.31827	1.14826	1.05633	1.01967	1.0086	1.00582	1.00714	1.00578	1.00687	1.00677	1.00578	1.00751	1.00635	0.99766	0.9402	0.78924	0.59726	0.2713	0.06381	0.01451	0.02554	0.03609	0.02707	-0.01515	-0.0748
5	3.16506	3.09226	3.03202	3.00934	3.0053	3.00446	3.00575	3.00432	3.00382	3.00544	3.00461	2.99599	2.95007	2.82598	2.62025	2.39201	2.21766	2.1159	2.06156	2.0308	2.00763	1.96461	1.84603	1.60121	1.34076	1.16066	1.06238	1.0218	1.0094	1.0059	1.00676	1.00586	1.0071	1.00717	1.00578	1.00728	1.00678	0.99986	0.94784	0.79734	0.60978	0.2867	0.0679	0.02113	0.02654	0.03693	0.0281	-0.01319	-0.07442
4.95	3.23952	3.13606	3.05088	3.0152	3.00446	3.00279	3.00558	3.00532	3.00451	3.00516	3.00522	2.99938	2.97381	2.88084	2.70515	2.47714	2.28059	2.15293	2.08396	2.04513	2.01888	1.97676	1.87148	1.63711	1.36272	1.17352	1.07007	1.02492	1.00987	1.00638	1.00663	1.00579	1.00766	1.00692	1.00628	1.00731	1.00597	1.00149	0.95546	0.80871	0.62474	0.29876	0.07243	0.02234	0.02901	0.03945	0.03016	-0.00837	-0.06829
4.9	3.33185	3.19669	3.07584	3.02314	3.0073	3.0042	3.00593	3.00474	3.00387	3.00557	3.0055	3.00269	2.98954	2.92322	2.78018	2.56499	2.35347	2.20073	2.11121	2.06124	2.0314	1.98854	1.89152	1.6631	1.38292	1.18515	1.07586	1.02681	1.01012	1.00681	1.00633	1.00619	1.0077	1.00714	1.00603	1.00684	1.00637	1.00297	0.95977	0.81829	0.63053	0.31523	0.0769	0.02108	0.02886	0.04033	0.0344	0.000286541	-0.06338
4.85	3.4496	3.27602	3.11176	3.03562	3.01046	3.00484	3.00402	3.00449	3.00456	3.0048	3.00495	3.00272	2.99705	2.95673	2.8461	2.65174	2.43137	2.25749	2.14793	2.08489	2.04638	2.00429	1.91228	1.70254	1.41554	1.20008	1.08192	1.02871	1.01125	1.0068	1.00709	1.00691	1.00727	1.00563	1.0071	1.00617	1.00639	1.0038	0.96768	0.8324	0.65352	0.34318	0.0886	0.02817	0.03121	0.0441	0.0363	0.00698	-0.06014
4.8	3.56354	3.36848	3.16361	3.05616	3.01631	3.00502	3.00405	3.0046	3.00517	3.00496	3.0048	3.00472	3.00077	2.9801	2.89819	2.73746	2.52286	2.32944	2.19548	2.11518	2.06711	2.02313	1.93545	1.73696	1.44397	1.21296	1.08893	1.03252	1.01129	1.0067	1.00737	1.007	1.00657	1.00669	1.00638	1.0056	1.00667	1.00487	0.97699	0.84609	0.67024	0.36399	0.10068	0.03233	0.03159	0.04489	0.04061	0.01273	-0.05642
4.75	3.67249	3.46503	3.22427	3.08347	3.02561	3.00676	3.00341	3.00288	3.00523	3.00375	3.00493	3.00428	3.00216	2.98913	2.932	2.80554	2.6122	2.40266	2.2487	2.15187	2.09005	2.041	1.95603	1.76867	1.46791	1.22375	1.09545	1.03539	1.01251	1.00694	1.00715	1.00638	1.00591	1.0065	1.00629	1.00592	1.00638	1.00487	0.97749	0.84825	0.67024	0.358	0.10006	0.03209	0.0307	0.04828	0.04575	0.01836	-0.05289
4.7	3.77876	3.58853	3.31363	3.12983	3.04322	3.01336	3.00433	3.00315	3.00414	3.00448	3.00414	3.0043	3.00317	2.9988	2.96439	2.86608	2.69936	2.49142	2.31714	2.19812	2.12214	2.06624	1.98401	1.80646	1.5162	1.24953	1.10675	1.03979	1.01396	1.00641	1.00587	1.00606	1.00645	1.00595	1.00679	1.00608	1.00674	1.00507	0.98096	0.86767	0.69829	0.39519	0.10837	0.03508	0.03262	0.04926	0.0461	0.02393	-0.04771
4.65	3.86211	3.70128	3.41774	3.18817	3.06983	3.02031	3.00623	3.00196	3.00126	3.00413	3.00423	3.00543	3.00431	3.00037	2.9802	2.91085	2.77502	2.57967	2.3896	2.25435	2.16121	2.09364	2.01241	1.84843	1.55759	1.27233	1.11591	1.04419	1.01481	1.00801	1.00664	1.00648	1.00618	1.00598	1.00666	1.00703	1.00668	1.00509	0.98306	0.87711	0.71086	0.41067	0.11908	0.0431	0.03937	0.05168	0.05401	0.03479	-0.04103
4.6	3.91344	3.79404	3.52788	3.26232	3.10116	3.03005	3.00919	3.00408	3.00347	3.00525	3.00338	3.00599	3.00441	3.0036	2.99328	2.94343	2.83562	2.66194	2.47004	2.3156	2.20762	2.12776	2.04138	1.88121	1.59602	1.29465	1.12289	1.04811	1.01681	1.00851	1.00678	1.00681	1.00654	1.0056	1.0064	1.00666	1.00639	1.00544	0.989	0.88817	0.70957	0.43302	0.13056	0.04947	0.04267	0.05651	0.05853	0.04008	-0.03451
4.55	3.95248	3.86558	3.6337	3.34819	3.14663	3.04922	3.01388	3.00363	3.00367	3.00433	3.00437	3.00565	3.00646	3.00589	2.99778	2.96705	2.88276	2.73715	2.54999	2.38421	2.25938	2.16827	2.0739	1.91566	1.63142	1.32079	1.13403	1.05204	1.01889	1.00935	1.00697	1.00701	1.00634	1.00619	1.00644	1.00668	1.00628	1.00571	0.99123	0.90197	0.73627	0.45134	0.13545	0.04719	0.04476	0.06244	0.0628	0.04296	-0.03255
4.5	3.98813	3.92438	3.75047	3.46042	3.21382	3.07853	3.026	3.00708	3.00424	3.00317	3.00539	3.0062	3.00579	3.00576	3.00346	2.98514	2.92299	2.80774	2.63878	2.46764	2.32499	2.21716	2.11269	1.96182	1.68637	1.36242	1.1519	1.05805	1.02145	1.00954	1.00657	1.00699	1.00685	1.00603	1.00648	1.00666	1.00676	1.00611	0.99619	0.91615	0.75188	0.4749	0.14944	0.05509	0.04653	0.0621	0.06904	0.05128	-0.02036
4.45	4.02084	3.97138	3.84206	3.58234	3.30129	3.1216	3.04005	3.01107	3.00451	3.00411	3.00438	3.00442	3.00578	3.00653	3.00582	2.99533	2.95293	2.8666	2.72219	2.55155	2.39608	2.27403	2.15992	2.01123	1.74693	1.41363	1.17639	1.06778	1.02506	1.01017	1.00625	1.00648	1.00706	1.00604	1.0062	1.00679	1.00612	1.00624	0.99895	0.92721	0.77096	0.50836	0.15957	0.06361	0.04524	0.06019	0.07196	0.05418	-0.01352
4.4	4.05539	4.01226	3.9106	3.69624	3.40155	3.1779	3.06313	3.01733	3.00723	3.00305	3.00475	3.00653	3.00491	3.00562	3.00663	3.00127	2.97638	2.90912	2.78638	2.62867	2.46954	2.33203	2.20525	2.05529	1.80034	1.46048	1.20206	1.07672	1.02804	1.01168	1.00712	1.00647	1.0069	1.00634	1.00638	1.00738	1.00668	1.00635	1.00103	0.94022	0.77693	0.51968	0.16781	0.06245	0.0465	0.06255	0.07295	0.05867	-0.00905
4.35	4.09686	4.05427	3.96787	3.79922	3.51563	3.2499	3.09482	3.0293	3.00897	3.0039	3.00353	3.00535	3.00518	3.00647	3.00566	3.00363	2.9863	2.93566	2.83945	2.69323	2.53809	2.39299	2.25616	2.10009	1.85133	1.50667	1.22632	1.0855	1.03079	1.01248	1.0072	1.00634	1.0065	1.00643	1.0059	1.00759	1.00595	1.0064	1.00179	0.94818	0.79441	0.53502	0.18404	0.06783	0.04797	0.06506	0.07847	0.06592	0.000844059
4.3	4.1563	4.10232	4.02085	3.89135	3.6485	3.3491	3.14425	3.04817	3.01264	3.0044	3.00308	3.00582	3.00455	3.00582	3.00523	3.00434	2.99524	2.96186	2.88481	2.76286	2.61023	2.45994	2.31828	2.15721	1.91877	1.57469	1.2688	1.10321	1.0359	1.01329	1.00716	1.00612	1.00614	1.00614	1.00546	1.00736	1.00633	1.00532	1.00261	0.95965	0.81171	0.56088	0.19418	0.07379	0.05482	0.06854	0.08376	0.07343	0.00955
4.25	4.22701	4.16218	4.07281	3.9615	3.75974	3.46072	3.20876	3.07317	3.02267	3.00588	3.00075	3.00401	3.00437	3.00372	3.00497	3.00538	2.99878	2.9727	2.91433	2.81586	2.67693	2.52443	2.37635	2.20712	1.97573	1.6285	1.30557	1.11857	1.04122	1.01424	1.00735	1.00623	1.00568	1.00567	1.00523	1.00636	1.00542	1.0054	1.00288	0.96004	0.8012	0.56998	0.21949	0.07516	0.05465	0.0683	0.08613	0.0796	0.01928
4.2	4.30878	4.23408	4.13151	4.0234	3.85689	3.58196	3.29269	3.11345	3.03538	3.00994	3.00352	3.00268	3.0047	3.00249	3.00494	3.00628	3.00237	2.98574	2.94135	2.86085	2.7312	2.58518	2.43422	2.261	2.03199	1.69299	1.35212	1.13919	1.04842	1.01594	1.00739	1.00523	1.00529	1.00534	1.00483	1.00668	1.00525	1.00503	1.00438	0.96939	0.82266	0.59327	0.227	0.08489	0.0611	0.06739	0.08794	0.08515	0.03127
4.15	4.41005	4.31691	4.1962	4.08613	3.9444	3.7005	3.40052	3.17009	3.05782	3.01526	3.00346	3.00338	3.00258	3.003	3.0056	3.00533	3.00273	2.99565	2.96345	2.89784	2.79034	2.64885	2.49716	2.32157	2.09514	1.7672	1.40679	1.16714	1.05797	1.01852	1.00778	1.00524	1.0053	1.00524	1.00471	1.00625	1.00575	1.00531	1.00444	0.97451	0.83781	0.60888	0.24345	0.09574	0.06514	0.06673	0.08994	0.08931	0.03957
4.1	4.51863	4.41594	4.27632	4.15351	4.02487	3.81838	3.52099	3.24642	3.09102	3.02643	3.00585	3.00145	3.00149	3.00346	3.00648	3.00365	3.0041	2.99661	2.97609	2.92519	2.83413	2.70098	2.55347	2.37986	2.16131	1.84888	1.47163	1.20345	1.07167	1.02303	1.00812	1.0049	1.00522	1.00467	1.00514	1.00586	1.00525	1.00466	1.00472	0.98186	0.84351	0.61974	0.26187	0.10094	0.07088	0.07298	0.09316	0.09145	0.04272
4.05	4.6247	4.51499	4.36112	4.22618	4.09569	3.91603	3.6392	3.34662	3.13819	3.04092	3.00975	3.00221	3.00343	3.00266	3.00361	3.00454	3.00544	3.00125	2.98795	2.94526	2.86968	2.74651	2.60082	2.43342	2.21799	1.91713	1.53544	1.23869	1.0878	1.02841	1.00915	1.00508	1.00464	1.00474	1.00558	1.00528	1.00478	1.00497	1.00456	0.98586	0.85784	0.64843	0.28063	0.10169	0.06895	0.07637	0.09752	0.09543	0.04984
4	4.7278	4.62184	4.46031	4.31362	4.17143	4.00908	3.762	3.45604	3.20737	3.06736	3.02046	3.00436	3.00296	3.00064	3.0041	3.00568	3.00314	3.00289	2.995	2.96318	2.89817	2.79079	2.65225	2.48981	2.27764	1.98624	1.61174	1.28198	1.10897	1.03572	1.01129	1.0055	1.00559	1.00563	1.00587	1.00487	1.00559	1.00518	1.00425	0.98834	0.86344	0.6514	0.29503	0.11337	0.06898	0.07618	0.09994	0.09695	0.05053
3.95	4.81656	4.72087	4.56459	4.4027	4.25674	4.09845	3.88005	3.57629	3.29697	3.1117	3.03287	3.00647	3.00246	3.00101	3.00373	3.0033	3.00262	3.00327	3.00183	2.97647	2.92453	2.8336	2.6984	2.53982	2.34051	2.06131	1.6897	1.33415	1.13433	1.04554	1.01398	1.0057	1.00573	1.00572	1.00576	1.00458	1.00527	1.00518	1.00478	0.99134	0.865	0.66016	0.31321	0.1217	0.07731	0.08126	0.10131	0.09951	0.05366
3.9	4.88906	4.81009	4.66706	4.50249	4.34337	4.18998	3.98971	3.69984	3.39366	3.16698	3.05337	3.01627	3.00521	3.00096	3.00364	3.00219	3.00425	3.00301	3.00265	2.98707	2.94385	2.86597	2.74088	2.59148	2.40084	2.13539	1.76716	1.39541	1.16498	1.05795	1.01796	1.00643	1.00541	1.00577	1.00546	1.00513	1.00569	1.00573	1.00462	0.99571	0.87774	0.66714	0.33141	0.12598	0.07446	0.07783	0.10247	0.10346	0.05996
3.85	4.93568	4.88005	4.75909	4.60787	4.44096	4.28376	4.09716	3.82996	3.50657	3.24238	3.08616	3.02378	3.00891	3.00276	3.00441	3.00224	3.00321	3.00355	3.00274	2.99834	2.96384	2.89327	2.785	2.63394	2.45862	2.2088	1.84839	1.46129	1.20046	1.07223	1.02339	1.00788	1.00642	1.00594	1.00512	1.00508	1.00575	1.00553	1.00536	1.00011	0.89673	0.68481	0.3485	0.13152	0.07606	0.07961	0.10293	0.10482	0.06713
3.8	4.96849	4.9312	4.83692	4.7054	4.54475	4.3781	4.19757	3.95821	3.63215	3.33186	3.13673	3.04185	3.01335	3.00371	3.00308	3.00266	3.0046	3.00266	3.00455	3.00127	2.97905	2.91825	2.82439	2.68005	2.5056	2.27115	1.93557	1.53795	1.24305	1.09322	1.02964	1.01037	1.00585	1.00554	1.0065	1.00518	1.00537	1.00568	1.00527	1.00009	0.90514	0.71194	0.35668	0.14209	0.08066	0.08088	0.10429	0.10774	0.07284
3.75	4.98687	4.96393	4.90142	4.79396	4.64873	4.47912	4.30445	4.08632	3.7769	3.44541	3.20744	3.07309	3.01963	3.00459	3.00276	3.00256	3.00485	3.00315	3.00263	3.00258	2.98885	2.93692	2.85307	2.72517	2.55628	2.34137	2.02614	1.61985	1.29914	1.1205	1.04051	1.01288	1.00639	1.00599	1.0059	1.00592	1.00515	1.00551	1.00583	1.00093	0.91237	0.72281	0.38326	0.15301	0.07767	0.08382	0.10856	0.1108	0.07691
3.7	4.99686	4.98482	4.9471	4.86943	4.74626	4.58766	4.40988	4.21098	3.92804	3.58143	3.29844	3.11933	3.03599	3.00943	3.00372	3.00335	3.00559	3.00456	3.00493	3.00366	2.99779	2.95874	2.8859	2.77426	2.61032	2.40668	2.11577	1.71246	1.36749	1.15516	1.05503	1.01726	1.00743	1.00634	1.00637	1.00725	1.00563	1.00644	1.00616	1.00303	0.93072	0.73432	0.3965	0.15462	0.0838	0.08633	0.10649	0.11098	0.0801
3.65	4.99993	4.99137	4.96988	4.92128	4.82789	4.69197	4.52264	4.32979	4.07343	3.73166	3.40167	3.1788	3.06253	3.01773	3.00665	3.00189	3.00477	3.00533	3.00476	3.00401	2.99907	2.97649	2.91363	2.81574	2.66183	2.46731	2.19475	1.80929	1.44052	1.19594	1.07248	1.02216	1.00793	1.00657	1.00604	1.00727	1.00577	1.0059	1.00602	1.00329	0.93794	0.75674	0.41483	0.16683	0.09082	0.08465	0.1076	0.11176	0.08502
3.6	4.99816	4.99632	4.98609	4.95857	4.89404	4.77999	4.62843	4.44004	4.20814	3.89135	3.52931	3.2603	3.10257	3.02916	3.00819	3.00292	3.00399	3.00453	3.00365	3.00449	3.00233	2.99115	2.9393	2.8453	2.70196	2.51783	2.27282	1.90713	1.5173	1.24566	1.09635	1.02984	1.00944	1.00657	1.00515	1.00634	1.00619	1.00613	1.00637	1.00464	0.9531	0.78295	0.44798	0.18386	0.09796	0.08589	0.10802	0.11541	0.09143
3.55	4.99953	4.99929	4.99493	4.97902	4.93751	4.85444	4.72438	4.54885	4.32406	4.03977	3.6733	3.35633	3.15462	3.05113	3.01342	3.00387	3.0033	3.00513	3.00252	3.00414	3.00394	2.99535	2.95965	2.8716	2.74507	2.5631	2.3367	1.99465	1.59668	1.30065	1.12347	1.03894	1.0119	1.00642	1.00544	1.0062	1.00553	1.00681	1.00587	1.00357	0.95485	0.7919	0.46623	0.18901	0.09499	0.08188	0.10949	0.1172	0.09176
3.5	4.99769	4.99446	4.99627	4.99082	4.96257	4.90421	4.80126	4.65045	4.45062	4.18231	3.82777	3.46747	3.22049	3.08314	3.02264	3.00559	3.004	3.00412	3.00418	3.00364	3.0034	2.99882	2.97377	2.898	2.77906	2.61112	2.39318	2.07553	1.68278	1.36108	1.15797	1.05487	1.01519	1.00571	1.00594	1.00536	1.0057	1.0059	1.00478	1.00456	0.95697	0.78745	0.47766	0.1957	0.10702	0.09211	0.11175	0.11864	0.09745
3.45	4.99736	4.99491	4.99558	4.99647	4.98242	4.94868	4.87553	4.75128	4.57265	4.33557	4.00674	3.62119	3.31535	3.13463	3.0437	3.01178	3.00261	3.00289	3.00283	3.00441	3.00365	3.0019	2.98673	2.92858	2.82155	2.66423	2.45741	2.16653	1.78356	1.43996	1.2068	1.07655	1.02148	1.0072	1.00516	1.00555	1.00536	1.00534	1.00564	1.0051	0.96751	0.80138	0.50589	0.20605	0.10528	0.09246	0.11086	0.11993	0.10218
3.4	4.99724	4.99339	4.99574	4.99363	4.99196	4.97194	4.9243	4.83067	4.68177	4.47372	4.18224	3.79643	3.43735	3.20082	3.07595	3.02201	3.0044	3.00241	3.0018	3.00426	3.005	3.00146	2.99617	2.95402	2.85577	2.70938	2.50906	2.24438	1.87974	1.51879	1.26219	1.10358	1.02945	1.00884	1.00441	1.00558	1.00549	1.00559	1.00587	1.00436	0.97208	0.82006	0.53972	0.21966	0.11696	0.09474	0.11126	0.1214	0.1074
3.35	4.9969	4.99419	4.99505	4.99477	4.9949	4.98811	4.95491	4.89115	4.77097	4.58992	4.33283	3.97482	3.57916	3.28801	3.12038	3.03706	3.00792	3.00301	3.00059	3.00341	3.00208	3.00178	3.00051	2.97124	2.88559	2.74764	2.55426	2.30446	1.95993	1.59772	1.32002	1.13672	1.04145	1.01045	1.00538	1.00595	1.00458	1.00522	1.00584	1.00499	0.97502	0.82405	0.5592	0.2305	0.11847	0.09884	0.11325	0.1224	0.10897
3.3	5.00237	4.9935	4.99411	4.99478	4.99507	4.99373	4.9771	4.93435	4.84389	4.69386	4.47306	4.15206	3.75467	3.40531	3.18322	3.06624	3.01771	3.00201	3.00209	3.002	3.00209	3.00261	3.00202	2.98653	2.92177	2.7876	2.6061	2.36913	2.0524	1.68798	1.38253	1.17572	1.05665	1.0142	1.00555	1.0052	1.00456	1.00525	1.00503	1.00502	0.98203	0.84668	0.57939	0.23878	0.1236	0.09575	0.11063	0.12325	0.11521
3.25	5.01557	5.00107	4.9976	4.99671	4.99697	4.99425	4.98859	4.96277	4.89997	4.78198	4.59952	4.32021	3.93256	3.54109	3.264	3.10694	3.03331	3.00486	3.00264	3.00271	3.00219	3.00287	3.00278	2.9941	2.9442	2.82375	2.6503	2.42458	2.13312	1.77277	1.45022	1.22035	1.0782	1.01944	1.00634	1.00509	1.00482	1.00552	1.00509	1.00475	0.98594	0.84229	0.56905	0.24158	0.12658	0.0945	0.11393	0.12571	0.11566
3.2	5.044	5.01711	4.99916	4.99515	4.99309	4.99587	4.99487	4.98081	4.94222	4.85913	4.71123	4.47701	4.13294	3.71779	3.37611	3.16379	3.05524	3.01331	3.00367	3.00224	3.00198	3.00235	3.00422	2.99987	2.96619	2.86306	2.69878	2.48085	2.21015	1.86533	1.53064	1.27173	1.10381	1.0275	1.00766	1.00544	1.00455	1.00544	1.00541	1.00463	0.98737	0.86861	0.57632	0.24962	0.132	0.09396	0.11031	0.12526	0.11673
3.15	5.09627	5.05118	5.00759	4.99841	4.99855	4.99657	4.99577	4.98845	4.96733	4.91167	4.80116	4.60855	4.31257	3.90731	3.51521	3.24451	3.0942	3.02745	3.00489	3.00334	3.0028	3.0029	3.00464	3.00099	2.98178	2.9002	2.74709	2.5347	2.2837	1.95796	1.61375	1.33286	1.13811	1.03922	1.00914	1.00598	1.00536	1.00507	1.00509	1.00552	0.98824	0.87401	0.60088	0.26241	0.134	0.09948	0.11227	0.12707	0.12226
3.1	5.19358	5.11335	5.03757	5.0037	4.99948	4.99737	4.99587	4.99253	4.98206	4.95228	4.87072	4.72434	4.47977	4.11326	3.69101	3.35321	3.1506	3.04966	3.01187	3.00394	3.00322	3.00413	3.00312	3.00178	2.9921	2.93046	2.79333	2.59293	2.34579	2.03865	1.69327	1.39431	1.17721	1.05506	1.01306	1.00579	1.00572	1.00567	1.00506	1.00553	0.99131	0.87762	0.62077	0.27164	0.14412	0.10324	0.11189	0.12841	0.12416
3.05	5.35599	5.22042	5.08809	5.02325	5.00308	4.99603	4.99617	4.99383	4.99302	4.97468	4.92047	4.81561	4.62646	4.31786	3.89689	3.50087	3.23309	3.08845	3.02438	3.00664	3.0043	3.003	3.00371	3.00242	2.99681	2.95511	2.83801	2.64999	2.41688	2.12533	1.78093	1.46591	1.2269	1.07682	1.01852	1.00579	1.00585	1.00516	1.0055	1.00494	0.99305	0.89242	0.63753	0.28498	0.14669	0.09997	0.10929	0.12773	0.12597
3	5.57776	5.3792	5.17581	5.06468	5.01358	4.99865	4.99627	4.9974	4.99733	4.98444	4.95452	4.88169	4.74151	4.49125	4.10293	3.66524	3.33599	3.14122	3.04672	3.01336	3.0052	3.003	3.00206	3.00256	3.00179	2.977	2.88408	2.70909	2.47691	2.20006	1.86285	1.53566	1.27592	1.10512	1.02677	1.00707	1.00576	1.00576	1.0054	1.00534	0.99675	0.89736	0.65941	0.2965	0.1519	0.10843	0.11241	0.12963	0.12937
2.95	5.87248	5.60991	5.3122	5.12815	5.04228	5.00558	4.99928	4.99577	4.99947	4.99689	4.97482	4.93015	4.8285	4.63948	4.30778	3.8686	3.47318	3.21637	3.07921	3.02194	3.00537	3.00332	3.00364	3.00277	3.00332	2.98943	2.91357	2.75866	2.53929	2.27286	1.94132	1.60464	1.33213	1.13739	1.03656	1.00857	1.00568	1.00567	1.0054	1.00546	0.99875	0.91035	0.66872	0.30635	0.15727	0.11114	0.11537	0.13007	0.13172
2.9	6.19301	5.89753	5.51705	5.24587	5.09527	5.02696	5.00202	4.99815	4.99747	4.99783	4.98951	4.95922	4.8894	4.75224	4.48897	4.07849	3.64021	3.31572	3.13137	3.04102	3.0093	3.00432	3.00315	3.003	3.00299	2.99661	2.94451	2.80818	2.59174	2.33642	2.02182	1.67305	1.38939	1.1757	1.05004	1.01128	1.00569	1.0056	1.00568	1.00523	0.99862	0.91393	0.68303	0.31545	0.1569	0.11033	0.11426	0.13048	0.13345
2.85	6.45181	6.20444	5.77913	5.41912	5.19041	5.06651	5.01343	5.00209	4.99809	4.99717	4.99556	4.97873	4.93572	4.83562	4.63886	4.28787	3.83658	3.44824	3.20309	3.0727	3.0191	3.00451	3.00308	3.00345	3.00328	2.99862	2.96898	2.85668	2.64982	2.39658	2.09621	1.74974	1.45472	1.2209	1.06853	1.01435	1.00598	1.00539	1.00513	1.0053	1.00038	0.91066	0.69038	0.33367	0.16976	0.11502	0.1138	0.13193	0.13575
2.8	6.64784	6.46639	6.08414	5.65653	5.33267	5.13949	5.04316	5.00592	4.99853	4.99789	4.99929	4.98968	4.96321	4.89611	4.75138	4.47179	4.04573	3.61058	3.29826	3.12125	3.03629	3.00774	3.00308	3.00372	3.00284	3.00063	2.98391	2.89511	2.70838	2.46041	2.16897	1.82458	1.51736	1.26879	1.09188	1.02033	1.0063	1.00521	1.0051	1.00495	1.00073	0.92655	0.70028	0.34675	0.16577	0.11649	0.11679	0.13408	0.13854
2.75	6.80492	6.67287	6.38173	5.9634	5.55366	5.26727	5.10343	5.0271	4.99915	4.99669	4.99625	4.99499	4.98258	4.94355	4.84391	4.64094	4.27224	3.81116	3.42938	3.19236	3.06946	3.0167	3.00472	3.0031	3.00304	3.00135	2.9965	2.94079	2.77957	2.53369	2.24881	1.90763	1.58739	1.32958	1.12705	1.02911	1.00703	1.00506	1.00498	1.00463	1.00279	0.94245	0.74611	0.35567	0.16974	0.11746	0.11801	0.13552	0.13964
2.7	6.89536	6.81107	6.61736	6.28003	5.83688	5.45516	5.205	5.07009	5.01437	4.99795	4.99714	4.99679	4.99095	4.96895	4.90458	4.76237	4.4748	4.03169	3.59632	3.2898	3.11572	3.0316	3.00771	3.00346	3.00242	3.00156	2.99906	2.96456	2.83129	2.59501	2.31707	1.98648	1.65613	1.38562	1.16448	1.04092	1.00882	1.00556	1.00474	1.00421	1.00191	0.95089	0.75803	0.36658	0.17734	0.11465	0.11486	0.13439	0.13912
2.65	6.94214	6.90193	6.78287	6.55027	6.16717	5.72013	5.36957	5.15496	5.04517	5.00399	4.99627	4.99767	4.99541	4.98374	4.94554	4.8518	4.64516	4.26576	3.79701	3.41844	3.1863	3.06328	3.01529	3.00316	3.00297	3.00118	3.00034	2.98349	2.88416	2.6691	2.39993	2.07284	1.72919	1.44673	1.21403	1.05961	1.01165	1.00546	1.00458	1.00394	1.00181	0.95922	0.76928	0.3765	0.177	0.11743	0.11591	0.1364	0.14264
2.6	6.97776	6.95325	6.88861	6.74092	6.46481	6.04245	5.60435	5.2927	5.11062	5.02734	5.00179	4.99914	4.99668	4.99367	4.97343	4.91322	4.76877	4.4772	4.02039	3.58007	3.28202	3.10875	3.02913	3.00648	3.00284	3.0014	3.00037	2.99232	2.9285	2.74457	2.47582	2.15452	1.80276	1.50743	1.26693	1.08306	1.01622	1.00633	1.00446	1.00357	1.00177	0.96604	0.79595	0.38594	0.18062	0.12128	0.11729	0.13821	0.1442
2.55	6.98826	6.97773	6.93971	6.86442	6.69162	6.37105	5.91824	5.50315	5.22975	5.07793	5.01632	4.99955	4.99614	4.99632	4.98899	4.95043	4.86045	4.65209	4.26349	3.78479	3.40757	3.17954	3.05951	3.01308	3.00368	3.00165	3.00083	2.99458	2.95948	2.80973	2.55688	2.23693	1.87842	1.56909	1.32571	1.11514	1.02442	1.00672	1.0046	1.00377	1.00171	0.97188	0.80062	0.40259	0.19472	0.1295	0.12089	0.13829	0.14409
2.5	6.98831	6.98514	6.97262	6.93048	6.84176	6.63768	6.2644	5.79211	5.4129	5.17552	5.05411	5.00802	4.99745	4.99858	4.99492	4.97073	4.91808	4.78174	4.48587	4.0167	3.56986	3.27666	3.10878	3.02843	3.00539	3.0029	3.00056	2.99819	2.97724	2.86544	2.62704	2.33151	1.96275	1.63857	1.38318	1.15429	1.0365	1.00818	1.0047	1.00373	1.0014	0.97655	0.80513	0.4307	0.19891	0.12997	0.12	0.1371	0.14591
2.45	6.99313	6.98808	6.98531	6.97086	6.92529	6.80981	6.56924	6.14951	5.68048	5.33352	5.13144	5.03418	5.00227	4.99547	4.99489	4.99097	4.95789	4.87338	4.6717	4.27043	3.781	3.40374	3.17684	3.05795	3.01218	3.00284	3.00164	2.99954	2.98877	2.91893	2.71754	2.42783	2.05752	1.70777	1.44271	1.20509	1.0548	1.01078	1.00524	1.00311	1.0014	0.9822	0.83868	0.45574	0.20986	0.13474	0.12353	0.13667	0.14639
2.4	7.00226	6.99341	6.98757	6.98228	6.96341	6.90866	6.77217	6.48157	6.02388	5.57234	5.26645	5.09496	5.02073	5.00099	4.99542	4.99559	4.98176	4.92955	4.79412	4.49654	4.01813	3.56832	3.27419	3.10483	3.02781	3.00525	3.00346	2.99964	2.99232	2.95301	2.79193	2.52017	2.15191	1.78119	1.50124	1.26355	1.07843	1.01543	1.00608	1.0031	1.00125	0.98411	0.84461	0.49511	0.21785	0.14099	0.13127	0.13783	0.14744
2.35	7.04214	7.0137	6.98941	6.98461	6.97951	6.95756	6.88969	6.72204	6.3831	5.89858	5.47026	5.20632	5.06406	5.01118	4.99818	4.99458	4.99087	4.96551	4.8848	4.68031	4.26854	3.77664	3.39985	3.17597	3.05421	3.0125	3.00257	2.99976	2.99533	2.97562	2.85728	2.60818	2.25264	1.86861	1.5612	1.32036	1.10813	1.02238	1.00735	1.00366	1.00033	0.9866	0.84944	0.51774	0.22428	0.14223	0.12169	0.13539	0.14803
2.3	7.16488	7.0829	7.01798	6.99425	6.98505	6.9792	6.95214	6.86318	6.66202	6.27509	5.78032	5.38734	5.15655	5.04299	5.00645	4.99639	4.99096	4.98336	4.93832	4.80921	4.50314	4.02	3.56801	3.273	3.10192	3.02652	3.00549	3.00141	2.99789	2.98347	2.90978	2.69159	2.3559	1.95893	1.62109	1.37499	1.14181	1.03322	1.00873	1.00334	0.99882	0.98572	0.87705	0.54046	0.23572	0.14233	0.12387	0.13591	0.14842
2.25	7.41587	7.24732	7.08314	7.01347	6.98724	6.98513	6.97767	6.94018	6.83016	6.58873	6.15171	5.66087	5.31466	5.11638	5.02798	5.00468	4.99491	4.9922	4.9686	4.8957	4.69697	4.27623	3.7787	3.40426	3.17428	3.05272	3.01365	3.00412	2.99954	2.988	2.94985	2.773	2.46293	2.06303	1.68672	1.43183	1.18891	1.0487	1.01096	1.00339	0.99847	0.98503	0.88393	0.55397	0.24991	0.14606	0.12789	0.13758	0.14976
2.2	7.8485	7.56444	7.25156	7.07937	7.0173	6.99322	6.98099	6.97076	6.92479	6.7923	6.49256	6.02074	5.55435	5.25075	5.08309	5.01965	4.99947	4.99287	4.98848	4.94883	4.82949	4.52485	4.02633	3.57232	3.27672	3.09997	3.0254	3.00659	3.00194	2.99486	2.96836	2.8467	2.56187	2.17413	1.77594	1.48964	1.23737	1.06865	1.01524	1.00396	0.9974	0.9871	0.88482	0.59043	0.25626	0.15004	0.12944	0.13749	0.15244
2.15	8.34329	8.01889	7.56902	7.24669	7.07893	7.01209	6.99106	6.97897	6.9706	6.90399	6.73238	6.38309	5.88994	5.45898	5.18963	5.05628	5.01214	4.99857	4.99015	4.97489	4.9094	4.7142	4.29189	3.78304	3.40839	3.17378	3.05168	3.01285	3.00221	2.9971	2.97723	2.89848	2.65413	2.27277	1.85153	1.54278	1.29551	1.09313	1.02129	1.00585	0.99652	0.98337	0.89502	0.59595	0.27102	0.15476	0.13153	0.1381	0.15451
2.1	8.68632	8.46008	8.01409	7.55992	7.2446	7.07596	7.01366	6.99436	6.98094	6.9614	6.87666	6.66457	6.26242	5.76477	5.37048	5.13953	5.03837	5.00617	4.9968	4.98979	4.95187	4.83859	4.53635	4.03379	3.57286	3.27536	3.09497	3.02783	3.00766	2.99989	2.98695	2.93861	2.73802	2.38006	1.94911	1.61138	1.36511	1.12867	1.03031	1.00756	0.99677	0.98229	0.90359	0.5964	0.29062	0.16038	0.13422	0.14106	0.15525
2.05	8.87239	8.75375	8.45298	8.00722	7.55195	7.23818	7.07227	7.01058	6.98961	6.9729	6.9518	6.84523	6.58163	6.13115	5.64004	5.29265	5.10142	5.02674	5.00349	4.992	4.97945	4.91498	4.72845	4.30053	3.78507	3.40523	3.16905	3.05244	3.0166	3.00188	2.99288	2.95912	2.81328	2.49436	2.05892	1.67497	1.42386	1.16591	1.04289	1.01161	0.99686	0.97936	0.9028	0.61928	0.30646	0.16314	0.13989	0.14139	0.15478
2	8.93426	8.90054	8.75781	8.44524	7.99053	7.54838	7.23789	7.07747	7.01458	6.9919	6.97394	6.93973	6.79866	6.48092	5.99838	5.53344	5.22889	5.0744	5.01807	5.00087	4.98817	4.96082	4.85	4.54773	4.03786	3.57593	3.27598	3.09664	3.02992	3.00905	2.99677	2.97217	2.8832	2.61985	2.18618	1.7441	1.48033	1.21387	1.0627	1.0188	0.99925	0.97694	0.906	0.63008	0.31283	0.17173	0.14012	0.14165	0.15595
1.95	8.98903	8.95871	8.90251	8.76063	8.43957	7.98775	7.55394	7.24505	7.08094	7.01789	6.99509	6.97025	6.92485	6.74346	6.37447	5.88197	5.44865	5.17765	5.05588	5.01517	4.99839	4.98849	4.92388	4.73855	4.31229	3.79733	3.41691	3.17463	3.05767	3.01798	3.00103	2.98369	2.92015	2.70606	2.3048	1.83305	1.53428	1.27656	1.09301	1.02621	1.00155	0.97127	0.9018	0.63955	0.33395	0.17855	0.14297	0.14265	0.15862
1.9	9.01339	8.99323	8.96407	8.90473	8.75837	8.44049	7.98654	7.55714	7.25051	7.08778	7.01972	6.99402	6.9652	6.89788	6.67957	6.26042	5.76946	5.37173	5.13799	5.04318	5.01085	4.9911	4.97042	4.86624	4.56461	4.05581	3.59231	3.28712	3.10515	3.03454	3.00884	2.99261	2.94651	2.80493	2.4498	1.9443	1.59527	1.34383	1.12956	1.03829	1.00363	0.96633	0.90178	0.65867	0.3537	0.19078	0.14987	0.14595	0.15766
1.85	9.12931	9.06111	9.00706	8.96563	8.90706	8.76131	8.43265	7.97603	7.565	7.25693	7.0881	7.02607	6.99232	6.96019	6.86219	6.59378	6.13766	5.66259	5.30104	5.10706	5.03477	5.00653	4.98831	4.93476	4.76046	4.32958	3.81568	3.43474	3.17774	3.06398	3.02062	2.9986	2.96875	2.86526	2.5663	2.07228	1.67832	1.4228	1.1753	1.05703	1.00934	0.96484	0.89812	0.65555	0.36751	0.20218	0.15469	0.1447	0.1581
1.8	9.40202	9.24954	9.09591	9.02767	8.98273	8.91151	8.76778	8.4354	7.96169	7.56023	7.26205	7.09321	7.02403	6.98924	6.94984	6.81143	6.49068	6.00845	5.56327	5.24087	5.08619	5.02652	4.99739	4.97898	4.87376	4.57734	4.06406	3.61791	3.30236	3.11707	3.04053	3.00641	2.98457	2.90383	2.68367	2.20787	1.76052	1.49679	1.22859	1.0827	1.01739	0.96124	0.89102	0.68049	0.37998	0.20493	0.15169	0.1431	0.15839
1.75	9.77788	9.57221	9.31295	9.13177	9.04305	8.98666	8.91542	8.77098	8.42334	7.95516	7.56148	7.26897	7.09657	7.02967	6.98559	6.93436	6.75473	6.3713	5.88809	5.47621	5.19751	5.0683	5.01735	4.98709	4.94685	4.77345	4.34048	3.83338	3.45342	3.19153	3.07345	3.02388	2.99208	2.9342	2.78254	2.36566	1.86888	1.56633	1.28835	1.11629	1.03302	0.96772	0.88821	0.67992	0.38824	0.21883	0.16222	0.14479	0.15879
1.7	10.4324	10.0696	9.66102	9.36456	9.16022	9.05418	8.99506	8.90962	8.76268	8.41137	7.93695	7.55147	7.26405	7.09411	7.02521	6.97178	6.90401	6.66684	6.23308	5.77019	5.39613	5.15708	5.05606	5.00798	4.97168	4.88026	4.58069	4.07482	3.63438	3.30786	3.12578	3.04118	2.99841	2.95952	2.83184	2.49219	1.97783	1.64055	1.36133	1.16232	1.0537	0.96934	0.87573	0.65736	0.39161	0.21981	0.16295	0.14163	0.1575
1.65	10.8169	10.6302	10.1906	9.73402	9.4221	9.20267	9.0768	9.00341	8.91482	8.76431	8.39791	7.92223	7.54824	7.26063	7.09673	7.0276	6.96452	6.86259	6.56874	6.10291	5.67951	5.32658	5.12217	5.03905	4.98975	4.94318	4.75973	4.33139	3.85007	3.47584	3.20573	3.07778	3.01578	2.97618	2.87174	2.62127	2.11331	1.73066	1.43408	1.2186	1.08957	0.98567	0.86348	0.65656	0.39872	0.22636	0.17252	0.14365	0.15501
1.6	10.9831	10.8953	10.7143	10.3149	9.82813	9.48517	9.24747	9.09014	9.00903	8.91813	8.75582	8.38129	7.90707	7.54339	7.26955	7.09532	7.02178	6.94119	6.80294	6.44811	5.98586	5.58808	5.2705	5.1002	5.02394	4.96664	4.88557	4.58512	4.08866	3.66845	3.32996	3.14002	3.04095	2.98555	2.91175	2.72442	2.26556	1.84076	1.55691	1.30672	1.1361	0.99604	0.85196	0.64185	0.4177	0.23359	0.17726	0.15432	0.15989
1.55	11.0892	11.0304	10.9356	10.7695	10.437	9.9461	9.56444	9.29864	9.12405	9.02922	8.92322	8.74694	8.37643	7.90299	7.54705	7.27418	7.09736	7.01736	6.926	6.74122	6.33989	5.88998	5.51057	5.22887	5.08071	5.00519	4.94061	4.76879	4.34459	3.89023	3.51255	3.23276	3.08077	3.00292	2.94454	2.78298	2.40939	1.96974	1.65512	1.39776	1.19297	1.01878	0.84429	0.66946	0.4339	0.23518	0.17493	0.15273	0.16316
1.5	11.3717	11.2239	11.0756	10.9772	10.8171	10.5296	10.0695	9.64893	9.36042	9.16403	9.04996	8.93269	8.73085	8.34957	7.90101	7.55027	7.27652	7.10452	7.00975	6.8963	6.65839	6.22445	5.79891	5.44539	5.18848	5.05945	4.97261	4.87931	4.57882	4.12016	3.70927	3.3682	3.15205	3.03723	2.96393	2.84239	2.52282	2.10661	1.76751	1.49615	1.26961	1.05092	0.85059	0.6619	0.44414	0.24629	0.18516	0.1579	0.16134
1.45	11.8742	11.6264	11.3453	11.1475	11.0172	10.873	10.6114	10.1906	9.75273	9.43449	9.20189	9.06489	8.93771	8.72342	8.33994	7.8985	7.55118	7.28029	7.10781	6.99273	6.85314	6.5536	6.11599	5.70982	5.37434	5.15497	5.03105	4.92703	4.74473	4.34709	3.93464	3.5474	3.25294	3.08264	2.98394	2.88526	2.63223	2.23059	1.88391	1.61512	1.35577	1.09683	0.8475	0.66824	0.44708	0.25278	0.19129	0.16235	0.16207
1.4	12.5202	12.2581	11.8583	11.5043	11.2464	11.0842	10.934	10.6724	10.3008	9.86966	9.51564	9.26532	9.10017	8.9505	8.71141	8.33311	7.90771	7.56533	7.29051	7.11023	6.96935	6.7878	6.43961	6.01358	5.6336	5.32216	5.12211	4.99438	4.85336	4.55974	4.14721	3.76513	3.40001	3.15721	3.02503	2.91737	2.69828	2.34496	2.01087	1.73203	1.47391	1.1711	0.87269	0.66544	0.45805	0.2614	0.19341	0.16765	0.16458
1.35	12.948	12.7763	12.4444	12.0553	11.6761	11.37	11.1493	10.9866	10.7307	10.397	9.98555	9.60415	9.32896	9.12927	8.95836	8.70385	8.32451	7.91039	7.56048	7.29806	7.10968	6.93501	6.69847	6.31859	5.91627	5.55168	5.26396	5.08203	4.92574	4.73027	4.35896	3.97045	3.58336	3.26878	3.08313	2.9508	2.77059	2.45758	2.1224	1.83605	1.57426	1.24385	0.89273	0.66014	0.44783	0.26396	0.1976	0.17137	0.1635
1.3	13.2511	13.1177	12.9215	12.6106	12.256	11.8918	11.5322	11.2529	11.0431	10.8154	10.4788	10.1071	9.71269	9.39323	9.16511	8.97438	8.70113	8.34038	7.93042	7.57387	7.29525	7.10431	6.89085	6.61249	6.22834	5.83332	5.48756	5.21829	5.03276	4.83928	4.55729	4.19104	3.80708	3.42997	3.16615	2.99721	2.83489	2.56082	2.2391	1.95229	1.69273	1.31795	0.9134	0.65259	0.452	0.2645	0.19763	0.17263	0.16413
1.25	13.8387	13.6087	13.2901	13.0508	12.7775	12.4374	12.0947	11.7278	11.3957	11.134	10.8998	10.5559	10.2044	9.8277	9.47529	9.21288	8.99877	8.70314	8.34753	7.95207	7.57836	7.29733	7.08393	6.82897	6.51846	6.14436	5.75961	5.42356	5.16567	4.95236	4.72169	4.38434	4.01473	3.63295	3.29069	3.07102	2.88274	2.65321	2.34675	2.05426	1.80127	1.41326	0.93729	0.65811	0.46563	0.27278	0.19932	0.16921	0.16219
1.2	14.4556	14.2334	13.9095	13.5479	13.2289	12.9561	12.6197	12.276	11.9399	11.5777	11.2551	10.9904	10.6569	10.3062	9.95532	9.58796	9.27797	9.0304	8.71197	8.35289	7.98146	7.60507	7.30435	7.0627	6.77251	6.43659	6.0738	5.69985	5.37015	5.11243	4.85684	4.57848	4.24155	3.86061	3.47877	3.18096	2.95805	2.74273	2.46999	2.17526	1.8878	1.52867	0.98134	0.66707	0.47325	0.28332	0.20361	0.17404	0.16879
1.15	15.0801	14.8863	14.503	14.1685	13.8397	13.474	13.142	12.8142	12.4428	12.1298	11.7833	11.4147	11.1008	10.7669	10.4104	10.0788	9.70666	9.34721	9.06227	8.73291	8.3706	8.01101	7.63522	7.31111	7.02986	6.7034	6.37949	6.01651	5.63974	5.30451	5.02685	4.7431	4.45252	4.08924	3.70267	3.34246	3.05829	2.83252	2.57543	2.29759	1.99461	1.64041	1.02339	0.67897	0.48304	0.28706	0.19992	0.17396	0.17192
1.1	15.811	15.5783	15.178	14.8244	14.4272	14.1014	13.7657	13.3715	13.0242	12.6542	12.297	11.98	11.5992	11.2339	10.8835	10.5097	10.1868	9.82611	9.4285	9.09845	8.7598	8.40322	8.04362	7.65491	7.3109	6.98744	6.64101	6.3159	5.94165	5.56158	5.21513	4.9031	4.61995	4.30522	3.91898	3.52583	3.18666	2.92154	2.67955	2.40489	2.11256	1.72016	1.05347	0.68861	0.4917	0.28939	0.20401	0.1758	0.17127
1.05	16.4404	16.2334	15.9335	15.5606	15.1382	14.7272	14.3443	14.0451	13.67	13.2498	12.8563	12.4708	12.1595	11.7895	11.3794	10.9941	10.605	10.272	9.93497	9.51908	9.13487	8.76129	8.41248	8.06237	7.65405	7.28388	6.92543	6.5695	6.23989	5.85107	5.45751	5.1003	4.76765	4.47837	4.11631	3.73268	3.35513	3.02843	2.78246	2.51201	2.19774	1.75862	1.07842	0.68706	0.48964	0.29064	0.20972	0.17963	0.17485
1	17.3319	17.0163	16.6015	16.2587	15.9392	15.5185	15.0492	14.6273	14.285	13.9608	13.5311	13.0788	12.6709	12.3217	11.9782	11.5467	11.1166	10.7203	10.3663	10.033	9.60737	9.16374	8.76631	8.42465	8.07526	7.65285	7.23831	6.85285	6.50214	6.15401	5.74454	5.33041	4.9625	4.64984	4.32203	3.94878	3.53605	3.16622	2.88306	2.61294	2.29158	1.80875	1.11613	0.69963	0.48337	0.28888	0.2104	0.18775	0.17822
0.95	18.2042	18.0037	17.6039	17.0702	16.6067	16.2711	15.9435	15.4691	14.9778	14.5527	14.2314	13.8661	13.375	12.9003	12.5143	12.1691	11.7551	11.2737	10.8409	10.4755	10.1414	9.70399	9.21961	8.79288	8.45205	8.09822	7.64168	7.19259	6.79329	6.44576	6.06156	5.63169	5.19939	4.83219	4.52366	4.15383	3.75335	3.34096	3.00859	2.71973	2.37947	1.82592	1.18571	0.73152	0.49137	0.29376	0.21067	0.18926	0.17926
0.9	19.185	18.8291	18.4591	18.096	17.67	17.1381	16.6603	16.3092	15.9409	15.4227	14.8994	14.5056	14.1771	13.7217	13.1854	12.7399	12.3758	11.9887	11.4817	10.9898	10.5904	10.2448	9.80684	9.28603	8.83888	8.48578	8.10988	7.63438	7.14922	6.76096	6.4003	5.98196	5.51536	5.07928	4.71542	4.37268	3.98337	3.54842	3.17405	2.86322	2.48832	1.89989	1.20777	0.7349	0.48753	0.29583	0.20831	0.18756	0.18563
0.85	20.3426	20.0945	19.6085	19.0384	18.5902	18.2106	17.7496	17.2139	16.7194	16.3394	15.9342	15.3719	14.8463	14.4611	14.0744	13.5394	12.9914	12.5849	12.2132	11.7229	11.1846	10.7378	10.3636	9.92983	9.38508	8.90102	8.53106	8.1178	7.61131	7.11518	6.72041	6.33507	5.88021	5.39721	4.96659	4.59779	4.20793	3.79001	3.35769	3.00506	2.61869	1.98105	1.24874	0.76269	0.49431	0.30378	0.20797	0.1896	0.18473
0.8	21.6667	21.2821	20.7551	20.3466	19.8557	19.2723	18.7677	18.3549	17.8651	17.2867	16.7873	16.3834	15.9011	15.3188	14.8041	14.4053	13.9332	13.3473	12.8366	12.4374	11.9839	11.4136	10.9023	10.4923	10.0321	9.48241	8.97373	8.5729	8.12537	7.58924	7.08323	6.67422	6.24343	5.75383	5.27317	4.84403	4.44676	4.02556	3.58446	3.17637	2.74835	2.086	1.31101	0.78458	0.50421	0.30254	0.21178	0.18999	0.19079
0.75	22.9654	22.6394	22.253	21.6855	21.0765	20.5916	20.0966	19.5259	18.9552	18.4922	17.9806	17.3805	16.8602	16.4123	15.8635	15.2618	14.7695	14.3271	13.7613	13.1649	12.707	12.2339	11.6624	11.097	10.6468	10.1693	9.59369	9.0709	8.61565	8.12339	7.56851	7.06142	6.61839	6.1435	5.62849	5.15438	4.71699	4.27193	3.80985	3.35578	2.85142	2.14772	1.35719	0.80985	0.51765	0.306	0.21081	0.18948	0.19057
0.7	24.6573	24.3773	23.8106	23.192	22.6593	22.141	21.5201	20.9399	20.421	19.8436	19.2183	18.6939	18.1536	17.5291	16.9489	16.448	15.8608	15.2491	14.7408	14.2251	13.6023	13.0183	12.5272	11.9667	11.3605	10.8336	10.345	9.75922	9.18786	8.69261	8.15709	7.57403	7.05263	6.56697	6.04483	5.52717	5.02506	4.55851	4.07765	3.5823	3.01231	2.24263	1.40495	0.84711	0.52758	0.31702	0.21484	0.19174	0.19096
0.65	26.6671	26.2847	25.6634	25.0281	24.4755	23.8448	23.1827	22.5956	21.9857	21.3201	20.7513	20.167	19.5171	18.9251	18.3523	17.6909	17.0722	16.5242	15.8777	15.2414	14.6955	14.0889	13.4471	12.869	12.2871	11.6669	11.067	10.5103	9.92168	9.32157	8.76274	8.20415	7.6039	7.04091	6.50165	5.94507	5.40272	4.88171	4.36405	3.81522	3.19177	2.33492	1.46403	0.87695	0.54415	0.32321	0.21619	0.1949	0.19028
0.6	28.8574	28.4797	27.8188	27.1387	26.4781	25.8115	25.1441	24.4558	23.8219	23.1541	22.5331	21.826	21.1473	20.5159	19.8754	19.1921	18.5243	17.8756	17.2088	16.5775	15.9027	15.236	14.6147	13.9397	13.2819	12.6554	12.005	11.3438	10.722	10.0907	9.45838	8.83803	8.22677	7.61202	7.00873	6.4177	5.81602	5.23839	4.66384	4.04407	3.35353	2.46096	1.52277	0.89894	0.55595	0.3288	0.21898	0.1973	0.19089
0.55	31.5685	31.0972	30.4018	29.6878	28.921	28.2238	27.5092	26.7233	26.006	25.2844	24.5741	23.8567	23.1393	22.4144	21.6698	20.9365	20.223	19.4946	18.8038	18.0924	17.362	16.6606	15.9497	15.2066	14.5188	13.8096	13.0934	12.3977	11.6869	10.9883	10.3031	9.61014	8.93545	8.27047	7.60675	6.94563	6.29255	5.64199	4.98962	4.30984	3.53036	2.57377	1.58205	0.9183	0.56667	0.32593	0.21659	0.1979	0.18925
0.5	34.7564	34.2702	33.5136	32.6138	31.827	31.0637	30.2514	29.4497	28.6531	27.8226	27.0454	26.2585	25.4539	24.6333	23.844	23.053	22.2435	21.4669	20.6645	19.9002	19.0875	18.289	17.5165	16.7413	15.9557	15.1662	14.3966	13.619	12.8339	12.073	11.2975	10.5453	9.77519	9.03365	8.2961	7.5763	6.84918	6.11526	5.35914	4.58434	3.70754	2.65034	1.63216	0.94627	0.57782	0.33573	0.21895	0.19827	0.18849
0.45	38.7734	38.206	37.2897	36.3713	35.4691	34.6432	33.6525	32.785	31.9178	30.9851	30.1201	29.2325	28.3269	27.4426	26.5725	25.694	24.7773	23.9112	23.0351	22.1582	21.257	20.3766	19.5025	18.6314	17.7408	16.8602	15.9974	15.1106	14.2548	13.3784	12.5259	11.6786	10.8418	10.0082	9.15348	8.30326	7.49152	6.66581	5.80357	4.88912	3.86466	2.71749	1.69058	0.97796	0.58489	0.3463	0.22177	0.20021	0.19605
0.4	43.6516	42.9489	42.0586	41.0092	40.0192	39.0159	38.0006	36.9786	35.9341	34.9614	33.9368	32.9451	31.944	30.9591	29.9552	28.9465	27.9155	26.9185	25.9033	24.8947	23.9008	22.9238	21.9351	20.9363	19.9597	18.9694	17.9713	16.9946	16.0032	15.0279	14.0401	13.052	12.0759	11.122	10.1686	9.19968	8.22924	7.24436	6.23342	5.15761	3.99273	2.81102	1.74271	1.00514	0.60433	0.35298	0.22968	0.20392	0.20005
0.35	50.0135	49.2369	48.1862	47.011	45.9105	44.7931	43.5271	42.3601	41.2415	39.9982	38.9075	37.7855	36.6239	35.5143	34.3112	33.1369	31.98	30.8462	29.6922	28.5102	27.3713	26.212	25.0587	23.9228	22.777	21.6293	20.4949	19.3709	18.213	17.0541	15.9255	14.7869	13.6511	12.5169	11.3759	10.2521	9.08081	7.90349	6.6813	5.43866	4.13672	2.88284	1.79869	1.02806	0.60771	0.35535	0.23384	0.20856	0.2018
0.3	58.5163	57.6207	56.2587	54.8602	53.5888	52.1827	50.793	49.4468	48.1945	46.7618	45.3786	44.126	42.6834	41.3441	40.0247	38.653	37.2546	35.9644	34.5822	33.2183	31.8781	30.5064	29.1522	27.8122	26.425	25.0823	23.7296	22.3714	21.0393	19.6914	18.312	16.9713	15.5957	14.2082	12.8292	11.4364	10.0356	8.59499	7.13681	5.64703	4.20783	2.91727	1.81078	1.04562	0.61233	0.35599	0.23822	0.21001	0.20493
0.25	70.2765	69.2066	67.4838	65.8901	64.1594	62.9417	61.1136	59.348	57.858	56.116	54.4242	52.7627	51.1792	49.5977	47.9365	46.3081	44.7052	43.0082	41.3448	39.6298	37.9866	36.3817	34.7528	33.0874	31.4363	29.7553	28.1183	26.4725	24.7863	23.0951	21.4019	19.7297	18.0407	16.355	14.5893	12.8471	11.0701	9.30351	7.52934	5.79784	4.24995	2.94962	1.87093	1.08071	0.63048	0.36117	0.24131	0.21365	0.20834
0.2	87.8942	86.4716	84.3874	82.2651	80.458	78.5024	76.3611	74.0262	71.8577	69.9542	68.1537	66.0398	63.7465	61.7251	59.7493	57.5673	55.4939	53.4037	51.33	49.1919	47.1065	44.9454	42.8161	40.7008	38.6716	36.4834	34.2918	32.1495	29.9756	27.7987	25.5768	23.3502	21.1385	18.8831	16.6076	14.3102	12.0454	9.80268	7.6713	5.72546	4.11685	2.92268	1.90849	1.10324	0.63567	0.36894	0.24731	0.21894	0.2084
0.15	114.976	113.294	110.718	108.142	105.462	103.007	100.172	97.1529	94.3686	91.822	88.955	86.2715	83.2257	80.404	77.3804	74.9758	71.8742	69.099	66.1138	63.2401	60.4206	57.507	54.4696	51.6539	48.6284	45.7	42.6831	39.688	36.6973	33.6925	30.5952	27.5164	24.4382	21.3376	18.266	15.2737	12.4169	9.77244	7.40633	5.38372	3.88185	2.8239	1.91086	1.09442	0.63079	0.36606	0.24961	0.22013	0.20841
0.1	162.991	159.176	154.609	151.202	147.114	142.966	138.955	134.993	130.778	126.27	122.401	118.68	113.96	109.933	105.717	101.091	96.8115	92.4841	88.1119	83.7364	79.1625	74.5668	70.1919	65.8095	61.2819	56.8346	52.2366	47.7653	43.2561	38.8017	34.3258	30.0274	25.7572	21.6634	17.7912	14.2127	11.0917	8.39841	6.17338	4.51665	3.43029	2.70893	1.87536	1.10184	0.62309	0.36475	0.25205	0.21864	0.20287
0.05	196.805	192.622	187.447	181.486	176.088	168.898	162.743	158.027	150.411	144.707	137.786	131.695	125.856	119.059	113.714	107.161	100.86	94.0696	88.0457	82.0299	75.6833	69.2877	63.7377	57.9107	52.6268	47.1096	41.7988	36.6551	32.1844	27.6915	23.8002	19.9832	16.5279	13.3896	10.7265	8.39153	6.4738	5.01542	3.81386	3.10956	2.76308	2.47389	1.80104	1.0703	0.60491	0.35021	0.2467	0.21396	0.20649
-2.27374e-13	-144.221	-142.443	-137.165	-131.465	-128.049	-120.697	-119.461	-116.158	-109.323	-105.798	-100.83	-97.5325	-92.443	-87.0215	-82.0522	-77.475	-72.7491	-68.3132	-62.8016	-57.6346	-53.1246	-48.6871	-44.26	-39.3785	-35.2123	-31.2713	-27.4914	-23.4375	-20.0617	-16.8144	-13.4481	-10.4442	-8.03502	-5.75857	-3.77174	-2.35935	-1.17804	-0.11853	0.60285	1.30055	1.91844	2.2318	1.77717	1.07615	0.60468	0.35084	0.24784	0.21649	0.206
-0.05	-179.585	-176.542	-171.651	-167.357	-162.485	-157.897	-152.704	-147.991	-142.646	-138.484	-133.823	-128.36	-123.426	-118.573	-113.674	-108.711	-104.101	-98.8795	-93.962	-88.6373	-83.7179	-78.8369	-73.6689	-68.7227	-63.7141	-58.8158	-53.779	-48.7025	-43.7856	-38.8629	-33.9291	-29.1433	-24.4862	-19.9447	-15.7592	-11.8497	-8.42716	-5.4648	-2.98585	-0.92111	0.75777	1.87103	1.77499	1.09754	0.6272	0.35978	0.24906	0.21744	0.203
-0.1	-127.825	-125.362	-121.974	-118.998	-115.944	-113.371	-110.183	-106.578	-103.385	-100.364	-96.7024	-93.6274	-90.5082	-87.4612	-84.0423	-80.9283	-77.7681	-74.5295	-71.3201	-68.138	-64.841	-61.8574	-58.5006	-55.3167	-52.0485	-48.8297	-45.496	-42.2161	-38.9639	-35.6784	-32.3525	-28.9804	-25.5774	-22.0942	-18.6301	-15.1839	-11.8322	-8.63373	-5.6939	-2.93489	-0.41701	1.44742	1.7559	1.12514	0.63658	0.36298	0.2475	0.21686	0.20633
-0.15	-95.5673	-94.0792	-91.7017	-89.2252	-87.1954	-84.9583	-82.8544	-80.1888	-77.9941	-75.5202	-73.1674	-70.9253	-68.759	-66.4683	-64.2221	-61.7954	-59.4618	-57.2713	-54.8509	-52.5814	-50.2885	-47.9874	-45.6218	-43.3914	-41.1686	-38.8621	-36.509	-34.3162	-32.0335	-29.643	-27.3231	-24.9761	-22.5884	-20.1453	-17.619	-15.0863	-12.4811	-9.84327	-7.19151	-4.56043	-1.72203	0.98718	1.64706	1.13032	0.63686	0.35525	0.24202	0.21441	0.20824
-0.2	-75.5685	-74.2187	-72.5919	-70.654	-68.862	-67.1158	-65.1386	-63.4044	-61.681	-60.0166	-58.1679	-56.3722	-54.5545	-52.7946	-50.9694	-49.3003	-47.4452	-45.745	-44.0139	-42.1815	-40.401	-38.575	-36.8829	-35.037	-33.3122	-31.573	-29.8118	-28.0902	-26.354	-24.6193	-22.8632	-21.0803	-19.281	-17.4896	-15.6473	-13.7514	-11.7952	-9.82899	-7.67818	-5.36714	-2.55245	0.44362	1.58562	1.1266	0.63596	0.35336	0.23773	0.21031	0.20444
-0.25	-62.5304	-61.6412	-60.018	-58.6513	-57.1537	-55.5836	-54.1739	-52.7095	-51.1584	-49.7392	-48.2987	-46.755	-45.2898	-43.8496	-42.3603	-40.9264	-39.5012	-37.9725	-36.5819	-35.1982	-33.7287	-32.3301	-30.8364	-29.4026	-27.9503	-26.552	-25.0927	-23.7062	-22.2985	-20.8741	-19.4611	-18.0712	-16.6809	-15.2738	-13.832	-12.3714	-10.8314	-9.29033	-7.6216	-5.73814	-3.36514	-0.11326	1.56098	1.1123	0.62281	0.34416	0.23301	0.21088	0.20438
-0.3	-53.0269	-52.1825	-51.0077	-49.7271	-48.4314	-47.2816	-45.9486	-44.6938	-43.5141	-42.2118	-41.0121	-39.7218	-38.4997	-37.2624	-36.0638	-34.8269	-33.5952	-32.3786	-31.1872	-29.9523	-28.7306	-27.5199	-26.3332	-25.1186	-23.9237	-22.7467	-21.5372	-20.3542	-19.1779	-17.9981	-16.8125	-15.6611	-14.5069	-13.3309	-12.1843	-11.0001	-9.81432	-8.5786	-7.26498	-5.80689	-3.85933	-0.67392	1.48252	1.10464	0.61881	0.33257	0.22493	0.20702	0.20463
-0.35	-46.157	-45.4042	-44.3535	-43.2973	-42.164	-41.1243	-39.99	-38.8865	-37.8128	-36.7018	-35.7231	-34.6458	-33.5803	-32.4934	-31.4184	-30.3717	-29.3078	-28.2286	-27.2217	-26.1611	-25.1099	-24.0747	-23.0448	-21.9993	-20.9659	-19.9144	-18.885	-17.8369	-16.8289	-15.8389	-14.848	-13.8451	-12.8536	-11.8677	-10.8775	-9.87499	-8.8826	-7.8763	-6.82087	-5.69732	-4.1808	-1.1563	1.49989	1.09787	0.61501	0.33975	0.22236	0.2038	0.19839
-0.4	-40.7728	-40.1011	-39.165	-38.2317	-37.2995	-36.2592	-35.3864	-34.4413	-33.4867	-32.5221	-31.5844	-30.6283	-29.7274	-28.7441	-27.8464	-26.8766	-25.9744	-25.0405	-24.106	-23.1845	-22.2477	-21.3387	-20.3943	-19.4783	-18.5587	-17.6699	-16.7935	-15.885	-15.0008	-14.1138	-13.2407	-12.3484	-11.48	-10.6054	-9.76686	-8.90663	-8.06873	-7.24104	-6.37867	-5.46759	-4.35213	-1.61967	1.39033	1.10057	0.60855	0.33089	0.21803	0.19937	0.19552
-0.45	-36.5126	-36.0168	-35.126	-34.2752	-33.436	-32.5734	-31.7256	-30.8937	-30.0191	-29.1468	-28.3458	-27.5096	-26.6648	-25.828	-24.9614	-24.153	-23.3333	-22.4725	-21.6619	-20.7941	-19.9913	-19.1634	-18.3512	-17.5447	-16.7312	-15.9151	-15.1082	-14.3078	-13.5225	-12.721	-11.9463	-11.1456	-10.3771	-9.62291	-8.85598	-8.11859	-7.38868	-6.65779	-5.93772	-5.20383	-4.34289	-2.13922	1.21225	1.07894	0.5967	0.31676	0.21219	0.19577	0.19058
[truncated: 52 more columns]
