# Supplementary material for: Counterpropagating topological and quantum Hall edge channels
Source: Nat Commun. 2022 May 13;13:2682. doi: 10.1038/s41467-022-29815-2 (PMC9106760; doi:10.1038/s41467-022-29815-2)
Supplement: Supplementary file 2 — Source Data [file 41467_2022_29815_MOESM2_ESM.zip › SourceData/Fig5.xlsx]

## Sheet: Sheet1
B	Rxx	Rxx	Rxx	Rxy	Rxy	Rxy
T	ohm	ohm	ohm	ohm	ohm	ohm
	-0.24	-0.39	-0.54	-0.24	-0.39	-0.54
16	2101	4073.06	7914.14	24165.1	25269	26230.6
15.96	1819.9	4313.34	7895.48	24426.1	24615.2	25769.7
15.92	2209.92	7234.94	6918.45	24130.7	24727.4	25827.3
15.88	1920.02	4842.16	6890.39	24400.6	24653.2	25588.2
15.84	2345.21	3462.79	7915.07	24173.2	24368.7	25928.7
15.8	1978.21	5667.49	8474.27	24355.4	24412.3	25672.9
15.76	2207.03	4668.23	7184.61	24344	24798.5	26277.4
15.72	2030.62	3709.78	8063.13	24005.1	24364	26329.8
15.68	2141.33	3336.57	6629.16	23962.6	23989	25557.5
15.64	1945.13	3378.24	9004.53	24104.4	23878.9	25754.3
15.6	1895.85	3132.53	8125.08	24022.9	23945.5	25480.4
15.56	2107.25	3115.05	9030.43	23392.8	23610.9	26149.8
15.52	2426.88	3739.68	9776.62	23295.7	23093.7	25300.1
15.48	2456.69	4631.39	7714.57	23875.3	23463.3	25441.3
15.44	2538.06	4092.33	11716.5	23789	23881.4	25679.6
15.4	2132.59	3492.03	11720.8	23941.5	24051.4	25458.1
15.36	2522.56	3521.84	11401	23931.8	24312.5	25736.1
15.32	2808.34	3302.2	9828.55	23805	24379.3	25720.8
15.28	2119.75	3899.13	10118.1	23705.4	23867.7	26309
15.24	2159.87	3516.73	12406.6	23923.7	23941.5	25665.2
15.2	2550.4	2979.06	11011.3	24174	24192.2	25332.2
15.16	2853.79	2897.28	10495.8	24090.1	24096.6	26085.5
15.12	2896.75	2645.92	10340.2	23860.7	24016.7	25865.4
15.08	2144.33	3297.9	11222	23656.3	23724.2	26097.3
15.04	2801.39	3085.52	11209.2	23643.9	24273.7	25850.4
15	2435.82	3679.11	9159.59	23787.5	24595.6	25415.5
14.96	2068.99	3575.64	10292.1	23972.1	25063.2	25777.6
14.92	2121.92	4440.77	9851.88	23932	24689.9	25880.2
14.88	1903.11	4386.58	9664.61	23868.7	24353.5	26201.1
14.84	2092.88	4225.09	8761.73	24013	24474.6	25564.2
14.8	2198.22	3356.87	9431.08	23758.3	23796.7	26163.2
14.76	2651.23	3152.61	7973.75	23717.1	23641.3	26007.3
14.72	2498.37	2539.59	8731.82	23802.1	23541.6	26557.2
14.68	2292.76	3352.17	11216.4	24441.1	24123.5	27326.2
14.64	2397.03	3304.68	8874.55	23921	23947.3	25863
14.6	2189.45	3682.28	11861.5	24027.8	23774.9	25605.6
14.56	2604.42	3609.48	10458.3	24325.8	24170.7	24833.2
14.52	2340.68	3295.64	10205.9	23858.1	24172.5	25388.1
14.48	2341.95	2717.34	7719.08	23966.8	23835.1	25060.2
14.44	3257.13	2540.73	7534.53	23226.8	23845.1	24794.4
14.4	2690.82	2332.46	7843.87	23528.3	23425	25152.6
14.36	1738.8	2223.79	10599	23790.6	23127.2	25087.1
14.32	3469.62	1755.74	10550.6	23347.4	23489.3	25597.4
14.28	2476.99	2686.05	10279	23704.9	23136.6	25499
14.24	3044.79	2646.62	10940.8	24061.9	23897.1	25863.3
14.2	3100.91	2454.81	7939.51	23987.2	23790.6	25228.2
14.16	3446.44	3432.13	8102.54	23651.4	23903.9	24459.3
14.12	2410.93	2347.08	5693.43	24356.8	23864.7	25186.7
14.08	1818.77	2120.63	5101.19	24291.7	24059.4	24574
14.04	2755.41	2512.38	8318.6	24312.9	24055.7	26267.4
14	2300.85	2129.63	10552.2	24286.7	24168.4	25900.6
13.96	2198.24	1773.02	10167.1	24115.4	24406.2	25558.7
13.92	1962.74	1767.9	7111.65	23980.4	24858.7	23243.3
13.88	2016.73	2370.54	5834.57	24163.4	24429.5	23642.6
13.84	2085.22	2750.56	7333	23922.2	24305.3	26645.2
13.8	2188.28	3008.7	8159.77	24035.9	25022.5	26160.2
13.76	1940.5	2599.48	5644.08	24068.9	23155.8	25125.8
13.72	1948.59	2432	4969.17	24247.9	24070.2	24807.8
13.68	2204.45	2173.48	6363.22	24272.8	24361.7	24222
13.64	2391.63	3064.82	9142.64	24121.3	23190.2	24985.6
13.6	2033.23	4132.68	12409.9	24044.8	23442.4	25753.6
13.56	2562.95	3468.44	9254.76	23825.7	23742.1	25947.4
13.52	3310.14	3469.75	9688.67	23386.8	23502.7	25147.1
13.48	2813.81	3202.78	6773.68	24030.6	24074.9	26761.1
13.44	2361.1	3540.75	7814.39	23964.1	23808.3	25759.5
13.4	1725.82	3358.71	7415.61	24126.1	23940.5	27233.5
13.36	2660.94	2542.8	5215.5	23639.7	24176.8	25563.8
13.32	4145.43	3027.7	4925.52	22419.1	23813.4	25000.6
13.28	4925.47	3031.14	6870.33	21145.3	23045.8	24061.7
13.24	3727.2	2952.08	8155.59	23263.6	23355.8	23609.1
13.2	3135.29	4257.55	8049.77	23988.5	22064.5	24652.7
13.16	3968.85	3378.18	6510.02	21882.7	22235.8	23879.8
13.12	4747.05	3508.93	8333.62	22694.4	23764.9	22766.4
13.08	3430.76	2083.14	9034.63	23125.3	22767.2	24443.5
13.04	3025.15	3485.2	14693.5	23629.3	22113.3	26328.1
13	2072.9	1985.1	10668.7	23311.9	22986	25297.8
12.96	2453.83	2869.88	10599.9	23991.1	23531.7	24472.4
12.92	3059.19	2712.82	7970.1	23203.7	24027.4	23780.6
12.88	3582.77	4152.3	6107.1	22846.7	23414.4	23765.1
12.84	4244.83	3729.56	5310.35	22819.1	23491.3	23282.2
12.8	3761.96	3569.8	5241.53	23156.8	23287.9	23495.2
12.76	4158.62	4160.37	5229.37	21844.1	23838	23779
12.72	4465.58	4679.88	3872.12	21874.8	23189.8	23960.2
12.68	4056.29	2849.54	4692.49	22260.4	23807.6	24187.5
12.64	3389.83	3453.21	6840.53	23216.8	23525.6	24573
12.6	3645.1	3128.66	7280.43	23256.7	23892.4	24505.6
12.56	3201.29	3233.49	4123.82	23586.8	23662.1	23469
12.52	2732.06	4139.09	4184.64	23930.5	23340.7	23542.7
12.48	2544.86	3889.95	4543.75	23729	22545.2	24062.6
12.44	2842.69	3424.52	4415.42	23695	22328.1	23689.7
12.4	2785.23	2882.56	4704.04	22263.5	22653.8	23744
12.36	3253.36	4331.4	5511.44	22283.8	21735.9	22511.9
12.32	2470.55	3178.8	5736.47	23026.3	22607.3	22429
12.28	2454.33	3318.04	8648	23888.6	23751.7	24227.8
12.24	2767.39	3865.11	8481.02	23822.5	23786.6	24525.7
12.2	2704.87	2873.68	4269.82	23500.3	24101.5	21891.8
12.16	2640.98	3395.31	4217	23183.1	23561.5	22973.3
12.12	2879.28	3666.41	4628	23262.5	23176.4	22901
12.08	2750.31	3336.28	4902.63	23795.2	22786.2	23684.5
12.04	1789.26	3375.17	4774.95	23065.1	23286.1	22612.9
12	2555.44	2995.64	6373.66	23471.7	23113.9	23001.9
11.96	1976.03	3194.99	7327.8	23414.1	23088.5	24166.2
11.92	2478.78	3408.92	9145.89	23958.6	22837.1	26108.2
11.88	2562.83	3703.24	5703.13	23823.4	23602.6	24506.8
11.84	2749.26	3701.34	5107.84	23784	23847.7	24008.4
11.8	2715.7	3701.96	5260.93	24101.5	23916.9	23236.2
11.76	1785.35	3677.78	5367.06	23986.9	24338.9	23840.6
11.72	1995.95	4248.1	4890.47	23778.9	23950.5	23667.2
11.68	2328.05	3570.83	4547.15	24196.4	23801.6	24529.3
11.64	2870.32	4047.26	4508.96	24283.5	24049.5	23510.2
11.6	3840.44	4868.47	8877.35	24697	24034.5	23775.1
11.56	2926.91	4318.96	10057.1	24472	24117.8	25466.4
11.52	4758.04	4512.2	5790.04	24678.3	24029.3	24203
11.48	3100.74	4979.72	4294.86	24334.9	24210.1	23785.2
11.44	3994.73	5150.3	4388.27	24940.9	24536.6	23000.6
11.4	2265.24	5907.55	5085.55	24123.2	24397	22429.6
11.36	2825.76	3825.61	5016.01	23797.1	24165.2	23630.4
11.32	2626.42	3608.55	5404.18	23737.2	23877.1	23734.9
11.28	2565.32	3983.89	5831.12	24206.6	23325	24458.2
11.24	2049.11	4926.85	5747.91	24521.7	23852.8	23131.7
11.2	1627.26	4781.84	5910.15	24297.2	24105.7	22968.5
11.16	2577.19	3816.92	5302.85	25053.9	24137.8	23970.4
11.12	2385.75	4249.18	6488.42	24492.7	22719.5	23842.4
11.08	2654.4	4357.44	6831.43	24527.1	22677.6	24330.5
11.04	3338.63	4174.97	5587.5	24449.1	23413.7	24427.4
11	3138.58	3200.79	5117.7	24235.3	24106.4	24163.3
10.96	2482.62	2567.6	4730.41	24558.5	24325.2	24321.3
10.92	2834.82	2437.27	5770.11	24285.4	24086.8	24217.2
10.88	3190.79	3678.64	6417.26	24420.1	24343.2	24416.8
10.84	2820.69	4353.46	6011.86	24559	23938.6	24450.3
10.8	3037.8	4876.01	6015.22	24399.1	23142.1	24260.7
10.76	3502.75	4735.25	5364.51	24411.6	23330.9	24435.4
10.72	3048.53	4580.45	6275.26	24369.4	24295.8	24204.8
10.68	2660.52	3865.86	5441.01	24371.3	24653.4	24169.6
10.64	2357.72	3176.7	5187.59	24738.1	24700.4	25330.7
10.6	3080.92	4433.39	5494.85	23981.5	24502.3	25688.2
10.56	3538.14	4221.1	5780.27	24621.7	23603.2	24510.4
10.52	3222.09	3810.99	6306.46	24693.3	24429.2	24365
10.48	3386.47	4184.4	6271	24584.1	23784.6	24654.7
10.44	3217.06	4115.48	6788.6	25666.2	23733.2	23757
10.4	3983.71	3825.77	4749.04	24591.7	23838.9	24454
10.36	3350.96	3959.07	4460	24415.9	24247.1	24341.7
10.32	3803.56	3733.9	4984.43	24030.5	24225.1	24644.1
10.28	2402.24	4010.63	6348.3	24743.5	24119.2	23942
10.24	2827.3	4146.49	6515.86	24753.5	24459.7	21564.8
10.2	3057.74	3797.94	6839.02	25167.7	24197.4	21070.1
10.16	3243.24	3370	5273.84	25023.1	24409	23815.4
10.12	2894.66	4378.85	6598.55	25077.7	24483.2	24520.8
10.08	2937.33	4711.93	5883.63	25231.9	24697.1	24479.4
10.04	3453.81	4644.73	6250.4	24944.6	24349	24260.4
10	2620.42	5088.01	6290.47	24859	24782.6	23981.7
9.96	3699.3	4674.85	7450.04	23038	24554.4	23580.7
9.92	2646.83	4961.34	6421.59	24792.6	24035.2	24726.9
9.88	3980.73	4399.76	7149.02	23498.3	24609.6	24958.5
9.84	4185.11	4649.01	6506.87	23156.8	24043.1	24233.3
9.8	3574.78	4835.49	5283.85	23487.8	23421	24249.9
9.76	3674.73	4263.07	6213.12	25186.8	24167	24051.4
9.72	4843.24	6010.76	7944.18	24680.1	23304.3	24601.9
9.68	4864.97	5652.92	5509.5	23916.7	24158.7	24774.9
9.64	2978.22	7225.63	7174.68	25115.3	22302	23343.9
9.6	2429.44	4546.96	11892.6	25060.1	24211.6	17916.6
9.56	2867.06	6317.17	8178.13	24940.8	23501.7	22814.2
9.52	2578.04	7442.67	7315.7	25151.9	22782.7	24175
9.48	2818.62	6285.18	8486.95	25044	23709.3	23654.2
9.44	4557.22	7840.24	8125.19	24916.8	20388.9	22468.6
9.4	2925.98	4561.61	7464.45	25258.4	24181	23452.1
9.36	3337.6	6888.32	7460.46	24866.6	21442.7	22770.2
9.32	3064.34	6178.85	7438.73	25229.7	22104.7	22797
9.28	3224.9	7203.71	6734.35	25152	20318.8	23148.3
9.24	3424.31	6675.53	8507.02	24050.3	23035.3	22258.1
9.2	2359.82	7431.58	9055.07	25090.3	21078.2	21594.8
9.16	2329.07	6795.01	9387.4	25164.7	23278.7	22569.1
9.12	3063.32	8358.89	9443.06	24967.6	23537.9	22322
9.08	3333.88	8796.86	8741.58	25095.9	21371.3	21608.4
9.04	4078.49	7575.05	8631.78	24365.3	22406.1	22184.3
9	3578.83	10459.2	8886.82	25169.5	21242.1	22107.1
8.96	3586.72	9083.53	9203.49	24779.7	23039.9	22313.4
8.92	3622.55	8269.71	8634.4	25150.9	22283.8	23007.3
8.88	4010.36	9098.15	8787.55	24978.1	22059.9	23329.9
8.84	2782.64	8694.8	9147.16	25196.3	22566.5	23292
8.8	3651.55	8846.91	9195.29	25124.9	23180.7	23543.4
8.76	4020.8	7888.36	9389.52	25060.1	21125.9	22597.5
8.72	4678.55	7891.85	9399.17	25296.7	23907.2	22142
8.68	6208.68	10902.8	9964.55	24902.1	20389.2	21338
8.64	4158.64	7132.72	9999.06	25241.9	24810.9	20456.6
8.6	4671.16	9061.63	9717.63	25170	23704.3	19646
8.56	4949.72	10850.9	11409.7	25178.4	24127.1	20068.7
8.52	4970.66	7903.44	9052.1	24994	24386	20782.6
8.48	4069.02	9276.86	10554.1	25129.6	18016.9	21573
8.44	3708.22	8155.66	11444.1	25199.9	24618.8	20439.6
8.4	5575.26	9289.87	9884.04	25122	23678.5	20965.4
8.36	5520.22	8476.5	9219.47	25044.8	23618	21512.4
8.32	3722.5	6759.91	10401.2	24695.1	24398.3	20949.7
8.28	4339.49	10459.9	10522.6	24892.4	24439.4	20528.3
8.24	4556.67	9772.61	10969	24876.4	25185.8	19751.7
8.2	5249.11	8629.53	13141.7	24879.6	25131.5	15996.1
8.16	4612.58	11143.6	10920	25329.6	25026	18342.8
8.12	6399.16	10391	14045.5	24262.4	20649.1	19370.6
8.08	7862.84	8695.6	10439.4	24229.1	23701.7	19938.4
8.04	7561.05	7975.52	12002.7	24112.7	23714.1	20693.7
8	6405.51	8582.76	14025.8	24833.3	21329	20432.2
7.96	6375.09	9098.11	14585.2	25183.9	22303.3	19483.9
7.92	5816.56	11537.4	15527.1	25030	18869.6	19190
7.88	6268.43	9708.46	15045.3	24908.7	22828.4	20649.7
7.84	5528.71	12070.4	13005.9	25461.9	20746.3	20460.4
7.8	5875.75	10111.1	12392.3	24568.7	23908.5	19685.6
7.76	5701.04	9332.23	13745.6	23695.6	24397.3	18411.7
7.72	6866.21	10509.7	13329.7	24001.6	20748.7	22124.1
7.68	6567.81	12877.4	13301.6	23892.6	20228.9	19768.7
7.64	5205.71	11151	13152.8	24616.9	23475.4	20251.2
7.6	5377.22	12397.6	12440.3	24183.1	20128.9	21346.6
7.56	5611.57	9906.81	12135.9	23715.7	23777.2	21688.6
7.52	5663.87	10851.7	13742.4	23740.7	23967.4	21306.6
7.48	4935.86	10838.6	14175.4	24858.7	23179.9	20451.9
7.44	4700.39	9076.53	16813.9	24962.7	24614.6	19775.2
7.4	6183.28	10011.6	15075.6	24369.4	24702.9	21544
7.36	6966.31	11623.8	15177.3	24977.5	24762.5	18325.6
7.32	8154.87	13111.3	13607	23746.9	20485.7	19738.8
7.28	10435.7	11960.9	13731	23773.2	24545.5	18250
7.24	8976.96	14301	13046.9	24985.9	22056	20993.9
7.2	8030.59	11393.7	14444.4	24129.8	26903.7	20975.8
7.16	9023.55	14677.4	14827.5	23523.2	23776.8	20444.9
7.12	9250.34	12739.1	14044.5	24415.7	25096.2	19275.3
7.08	11040.6	14049.2	12439.8	25013.7	24306.4	19729.5
7.04	12105.5	14213.3	13409.3	24505.7	24878.2	19750.3
7	9542.17	13747.4	14094	24724.1	24361.7	20766.8
6.96	9302.46	12603.8	15430.8	24744.2	24606.4	19100.8
6.92	8737.58	16384.2	16175.9	25019.1	23020.3	19258.8
6.88	9854.86	15258.2	18476	24677	24105.2	17827.2
6.84	13426.4	18337.6	14788	24983.7	24838.4	17851.4
6.8	11794.6	19620.2	13545.9	25230.7	24703	14386.3
6.76	9971.27	18943.6	14044.8	25319.6	24694	16371.7
6.72	8456.05	21129.3	13987.4	24759.3	21967.5	14399.1
6.68	9082.21	18134.8	11977.2	24812.8	23596.5	17163.8
6.64	8077.46	15181.7	13181.7	25393.8	25066.9	19050.5
6.6	7759.68	17565.8	13153.9	25281.9	24780.9	13404.5
6.56	8883.56	15327.1	13776.7	24966.1	25133.6	15988.6
6.52	8435.53	14008.6	14411.2	24898.6	24603.9	16378
6.48	9594.28	16614.4	14483.9	24882.1	22729.8	10829.8
6.44	10077.8	19424.1	13533.5	23397	21718.3	16859.8
6.4	10645.1	16954	12396.6	25046.6	22287.5	12347.8
6.36	10022.4	19495.4	13677.8	25277.7	24343.4	16946.1
6.32	11114.7	17612.5	11976.9	24077.1	23207.8	18525.8
6.28	10408.2	21350.4	15596.4	25874.8	19782.2	14894.9
6.24	9543.89	15832.6	12135.5	25050	23736.8	15930.8
6.2	9644.95	18867.2	12128.1	25120.4	23784.6	17335.8
6.16	11996.3	21559.9	11544.2	24232.7	24242.1	13534.1
6.12	12039.9	18326.8	11909	25115.5	24370.5	19450.7
6.08	12720.4	17539.6	15006.4	25229.5	24449	15009.3
6.04	14656.1	17365.9	13066.2	22285.5	24512.5	17861.8
6	11961.8	14501	12282.5	24148.8	27433.7	13415
5.96	16162.5	14749.5	11848	23297.5	26504.4	19196.3
5.92	13237	14664.6	11425.2	24954.9	24540.1	20183.4
5.88	16748.1	13302.3	11272	23716.9	23895.8	19600.9
5.84	11736.5	14138	12805.4	24177.3	23875.9	17979.4
5.8	13708	11787.3	9919.3	25340.3	26537.5	13126
5.76	13448.8	16356.4	11387.9	24388.4	24821.3	22935.3
5.72	16404.5	17818.2	10116.3	25053.6	26380.3	22018
5.68	14001	15885.9	11587.3	22558.5	24266.6	18188.7
5.64	11159.9	15092.8	10819.7	24268.3	24314.4	21361.2
5.6	11856.7	15685.9	12575.9	23948.7	22653	14433.9
5.56	15453.3	13203.9	13267.1	19908.4	24134.5	17684.2
5.52	15689.1	13626.3	10388.5	22714.6	24705.2	21016.8
5.48	16613.9	14165	12271.4	23123.9	25656.9	16409.8
5.44	13273.2	16824.1	11606.4	25046.1	21429.3	14121.4
5.4	11697	15444.5	10019	24881.9	18629.6	20318.3
5.36	14068	20881.3	9492.58	23301.2	19217.4	15077.4
5.32	16735.4	13465.1	11195.5	24187.3	20115	9391.73
5.28	18324	14860.9	10003.3	24980.6	21564.3	8705.29
5.24	14375.9	13700.7	8896.02	24252.1	24181	11416.5
5.2	15577.5	15368.9	9416.74	26097.3	24564.1	14314.2
5.16	17659.5	15630	8061.27	26721.3	22545.9	14203.1
5.12	15781.3	15961.8	6914.26	26119.3	20770.3	16934.8
5.08	19126.7	14955.5	7498.57	24906.7	21756	14658.1
5.04	18357	15021.2	9161.11	24923.3	21879.9	15244.5
5	16725.6	22664.6	8494.53	22707	23916.3	8903.04
4.96	16610.7	18140.6	7760.36	20699.9	24885.3	8686.32
4.92	17123.5	15166.1	8919.88	23693.3	22180.8	11774.8
4.88	18349.9	16753	8866.47	23331	24222.9	11936.8
4.84	16490	17300.9	9105.41	23305.1	26609	13933.8
4.8	12998.7	15916.4	9043.43	24512.8	22431.7	6072.5
4.76	16554.4	17762.2	8794.92	24581.4	21866.1	9307.95
4.72	18153.6	18662.1	9805.42	21651.3	23939	10677.5
4.68	19428.5	17922.5	7837.79	22926.4	20407.4	9800.41
4.64	20759.5	17089.3	8780.69	25222.9	27913.2	10428.1
4.6	22037.4	20578.5	8130.74	24149.6	22876.6	12298.1
4.56	20844.4	16479.7	6697.87	22820.1	23534.6	12932.5
4.52	21321.9	18557.2	8189.67	23138.2	21567.2	7441.47
4.48	19067.6	16179.3	8580.23	26178.9	20495.7	11732.5
4.44	18268.4	16145.7	6850.49	23243.9	21024.1	7537.59
4.4	20794.9	15060.9	7313.51	24783.3	19317.3	3608.03
4.36	18430.9	17931.5	7298.63	25240.4	19857.3	1173.93
4.32	22043.3	18049.5	8697.34	25164.8	15966	3494.4
4.28	22260.5	16891.7	6445.5	24052.2	17921.5	4360.59
4.24	22630.1	17035.1	6619.57	23806.3	21966.8	2046.58
4.2	20333.1	14777.1	6013.67	22620	13692.9	-445.079
4.16	18178	10255.7	5162.97	16182.9	13666.1	1502.61
4.12	20590.6	7950.91	6639.11	22763.1	11401.5	-1110.95
4.08	19214.3	11205.1	5595.43	15939.1	14542.3	-4126.44
4.04	21115.5	12083.1	7050.32	17274.4	15780.4	-3870.69
4	19034.1	11948.5	6341.29	18770.7	13134.3	-4610.7
3.96	12522.9	11195.3	6157.66	23688.1	16379.1	-4091.51
3.92	15194.7	10162.6	3811.56	16993.9	11521.5	-10589.8
3.88	18087.4	12189	5374.72	15007.6	13341.1	-7122.33
3.84	19530.8	8040.59	4776.22	13740.8	9149.89	-11218.9
3.8	19711.4	12660.8	4198.36	15544.3	6632.06	-11574.8
3.76	25127.7	13250.2	3969.14	11255.3	6261.88	-10197.1
3.72	15811.2	8170.61	2710.57	12057.6	1346.93	-11584.5
3.68	14568.4	11251.4	3396.08	12653.9	7957.73	-11280.1
3.64	17898.7	10638.3	2555.82	10322.1	8100.43	-13553.3
3.6	12712.2	7625.43	2594.06	12666.3	4562.28	-12165.2
3.56	11159.5	8665.33	1675.08	19766.4	4563.4	-13739.3
3.52	12925.1	5575.53	1924.79	19172.5	8842.53	-14152.2
3.48	11807.8	6722.66	2325.1	16756.6	9918.84	-12267
3.44	11094.1	8534.09	2096.52	19023.3	9273.31	-12891.7
3.4	12563.8	8501.88	2372.9	14370.3	8630	-11691.8
3.36	16715.5	7714.32	2793.96	16824.2	4232.39	-9526.16
3.32	15927.3	5948.68	1571.66	11759.3	1325.19	-13169.7
3.28	15461.7	5198.6	1945.79	15354.6	2242.74	-11910.3
3.24	14352	4920.29	2371.71	17987.6	912.208	-10842
3.2	16391.9	4001.81	2562.6	19104	-851.355	-14409.9
3.16	14525.9	4424.23	2473.17	13677.7	1867.08	-13675.3
3.12	14511.9	4930.89	1077.29	11212.2	37.5501	-14112.7
3.08	21413.1	4215.55	1202.67	12866.1	-4387.07	-13703.6
3.04	16627.1	4592.25	1148.22	8359.73	-3113.11	-14081.5
3	14321.6	3899.39	827.953	11910.1	-1587.78	-13731.2
2.96	10441.2	3519.46	1357.93	11269.6	198.068	-15300.7
2.92	11343.7	4225.01	1044.33	13894.8	-633.812	-12179
2.88	11532.2	3987.38	333.486	9133.27	-1740.65	-13303.3
2.84	12125.1	2866.85	129.526	5428.93	-6288.88	-18315.3
2.8	8591.57	3494.74	183.132	7534.61	-7351.68	-18802.6
2.76	9452.13	3067.82	438.548	10556.9	-8984.89	-17611.9
2.72	11528.6	1971.84	395.477	13464.8	-6788.04	-19612.6
2.68	9678.72	2556.83	373.036	7096.2	-8159.74	-20774.3
2.64	8472.98	2854.49	358.586	11109.8	-4308.29	-21122.6
2.6	7681.28	1832.47	255.31	8021.34	-4694.2	-19671.7
2.56	10763.8	1819.55	221.822	10169.4	-6688.87	-21537.6
2.52	11111.8	1419.18	133.465	8988.95	-8845.73	-22186.6
2.48	8674.79	1648.97	180.875	10968.2	-11921.6	-21296.1
2.44	7074.14	1532.01	119.951	7418.56	-15236.1	-22125.5
2.4	9126.7	1507.02	115.357	7004.43	-12023.8	-22043.2
2.36	7845.76	1725.46	88.8364	7189.05	-13779.8	-23310.7
2.32	8138.11	1352.96	32.4328	522.352	-13136.5	-21674.3
2.28	9182.4	942.86	87.127	-602.497	-12856	-22956.4
2.24	6996.61	708.837	124.109	2676.9	-14734.9	-22886.3
2.2	4132.75	617.395	118.26	91.6714	-14028	-23180.5
2.16	5694.92	975.634	46.2887	-3077.32	-16594.9	-23487.1
2.12	7092.14	861.112	52.9524	-1128.54	-15000.8	-23520.6
2.08	5846.02	477.54	41.548	-6390.57	-15178.1	-23643.5
2.04	5546.78	324.721	55.9447	-5830.55	-18073.3	-22560
2	6808.79	468.779	124.542	-6459.83	-17414.3	-23908.9
1.96	6935.67	342.184	20.5251	-8492.5	-19767.1	-23765
1.92	3718.13	202.23	38.7688	-12895	-19241.3	-23828.7
1.88	3252.73	235.41	-8.13625	-11250.8	-18664.1	-24262.4
1.84	2879.96	223.689	104.292	-14195.2	-19892.8	-24244.1
1.8	5173.94	170.366	63.0258	-11571.7	-21936.8	-24124
1.76	5828.94	267.314	81.6859	-12013.6	-22599.5	-23847
1.72	3411.56	158.026	135.718	-13551.9	-22880.9	-24595.5
1.68	2169.51	129.307	210.468	-13633.3	-22934.2	-24597.6
1.64	3173.29	49.8007	311.362	-15518.4	-21776.3	-24824.5
1.6	1953.69	46.3962	771.274	-15865.3	-20779.1	-24777.5
1.56	1723.74	37.4256	961.729	-13584.6	-21427	-24962.3
1.52	1161.77	57.4503	1531.19	-15522	-22496.9	-25048.2
1.48	1605.72	11.9691	1462.12	-17419.3	-22088.3	-24886.8
1.44	2463.44	-8.20697	2418.85	-17043.3	-22311.7	-24734.2
1.4	1533.99	135.228	2921.72	-18455.9	-22379.9	-24535.4
1.36	917.121	320.636	4223.78	-19296.3	-22876.2	-24175.6
1.32	964.569	712.25	8116.27	-17044.7	-22735.2	-24285
1.28	532.591	1373.86	9761.66	-20663	-23191	-22497.8
1.24	328.588	4881.75	10984.3	-19200.2	-21906.1	-20653.6
1.2	620.124	7030.14	10958.3	-19917.4	-18870.1	-18512.6
1.16	1092.49	7776.02	11352	-21260.2	-15651.1	-15974.5
1.12	3216.49	4294.11	9628.96	-19883.1	-13832.7	-14319.2
1.08	8304.08	2252.47	8123.92	-18194.6	-12569.8	-12874.8
1.04	6311.38	992.979	6773.34	-13518	-12357.2	-12819.5
1	2239.17	281.397	5507.65	-10220.9	-12285.6	-12544.6
0.96	404.662	154.144	4763.4	-10671.6	-12458.7	-12655.9
0.92	159.228	43.6148	4051.21	-10402.1	-12610.4	-12634.1
0.88	168.962	9.13293	3840.84	-11712.6	-12592.8	-12553.4
0.84	82.3037	-9.14121	3860.73	-11666.9	-12555.5	-12532.1
0.8	29.5174	4.49726	4546.37	-11940.7	-12660.5	-12397.4
0.76	30.9343	78.2061	5545.79	-11802.3	-12576.5	-12283.4
0.72	40.9055	271.797	7449.91	-12328.4	-12597.2	-11997.3
0.68	57.6644	1587.66	9728.66	-12169.4	-12603.4	-11396.2
0.64	440.987	5854.4	11283.4	-12255.5	-12385.7	-9940.08
0.6	3650.28	10191.8	10827.9	-12333.7	-10177.1	-8165.49
0.56	8840.49	7847.03	8515	-10731.7	-7356.38	-6964.43
0.52	9100.29	4071.45	6485.29	-7713.41	-6522.13	-6412.68
0.48	5247.09	2632.19	5548.8	-6725.88	-6370.96	-6257.24
0.44	3764.31	3018	5320.07	-6405.27	-6222.69	-5969.1
0.4	4267.76	3691.56	4911.99	-6328.69	-5705.08	-5410.63
0.36	4482.86	2868.52	4357.37	-5656.76	-5236.89	-5019.57
0.32	4752.87	4055.39	5012.86	-5332.77	-4923.47	-4534.72
0.28	5835.59	3900.29	4381.34	-4582.54	-4009.39	-3818.16
0.24	5711.18	3552.61	3880.82	-3876.39	-3452.19	-3328.67
0.2	6115.81	3994.19	3962.82	-3244.82	-2894.77	-2741.84
0.16	6288.29	4066.71	3855.89	-2567.02	-2254.47	-2147.46
0.12	6596.75	4092.32	3779.66	-1982.55	-1674.19	-1601.15
0.08	6698.94	4242.08	3811.25	-1264.79	-1109.9	-1084.4
0.04	6736.61	4244.87	3737.42	-616.835	-463.738	-456.144
0	6747.67	4293	3781.17	59.138	124.096	127.076
