# Supplementary material for: Counterpropagating topological and quantum Hall edge channels
Source: Nat Commun. 2022 May 13;13:2682. doi: 10.1038/s41467-022-29815-2 (PMC9106760; doi:10.1038/s41467-022-29815-2)
Supplement: Supplementary file 2 — Source Data [file 41467_2022_29815_MOESM2_ESM.zip › SourceData/Inset of Fig1a.xlsx]

## Sheet: Sheet1
V_g^*	R_xx
V	ohm
2	329.536
1.95	324.788
1.9	328.286
1.85	332.553
1.8	338.004
1.75	343.216
1.7	349.297
1.65	354.496
1.6	361.631
1.55	367.646
1.5	373.565
1.45	382.037
1.4	389.644
1.35	397.4
1.3	405.576
1.25	413.896
1.2	423.31
1.15	433.487
1.1	444.814
1.05	456.257
1	467.113
0.95	479.074
0.9	492.444
0.85	508.081
0.8	522.89
0.75	540.258
0.7	557.715
0.65	576.393
0.6	597.441
0.55	620.121
0.5	645.355
0.45	669.846
0.4	696.871
0.35	729.333
0.3	762.964
0.25	801.156
0.2	844.153
0.15	893.369
0.1	947.807
0.05	1006.62
7.11508e-19	1069.17
-0.05	1144.66
-0.1	1232.91
-0.15	1334.96
-0.2	1452.68
-0.25	1585.6
-0.3	1748.58
-0.35	1937.85
-0.4	2181.23
-0.45	2471.39
-0.5	2831.15
-0.55	3350.24
-0.6	3997.5
-0.65	4916.34
-0.7	6262.63
-0.75	8488.26
-0.8	12163
-0.85	18758.5
-0.9	35233
-0.95	64614.9
-1	103603
-1.05	153647
-1.1	204479
-1.15	238380
-1.2	323857
-1.25	382190
-1.3	480996
-1.35	567318
-1.4	705002
-1.45	951910
-1.5	1116740
-1.55	1447140
-1.6	1939710
-1.65	2122990
-1.7	2763860
-1.75	2393620
-1.8	2646580
-1.85	2608830
-1.9	2258450
-1.95	2191830
-2	1385650
-2.05	908195
-2.1	729556
-2.15	809764
-2.2	764709
-2.25	540720
-2.3	471747
-2.35	455488
-2.4	489350
-2.45	467594
-2.5	952402
